# Supplementary material for: Human newborns form musical predictions based on rhythmic but not melodic structure
Source: PLoS Biol. 2026 Feb 5;24(2):e3003600. doi: 10.1371/journal.pbio.3003600 (PMC12875487; doi:10.1371/journal.pbio.3003600)
Supplement: S1 Data — Sheet1: average surprise and entropy values of each note, computed separately for pitch and timing, within each melody. Sheet2: values used for Pearson’s correlation between the stimulus features of all melodies: inter-pitch-interval (IPI), inter-onset-interval (IOI), and surprise and entropy associated with timing (S t and E t) and pitch (Sp and Ep). (XLSX) [file pbio.3003600.s007.xlsx]

## Sheet: Sheet1
melid	melname	cond	value	info	dimension
12	s_05	Shuffled	4.25756	Surprise	Timing
12	s_05	Shuffled	4.76189	Surprise	Pitch
12	s_05	Shuffled	1.53286	Entropy	Timing
12	s_05	Shuffled	4.22751	Entropy	Pitch
13	s_08	Shuffled	3.23983	Surprise	Timing
13	s_08	Shuffled	4.22026	Surprise	Pitch
13	s_08	Shuffled	1.52702	Entropy	Timing
13	s_08	Shuffled	3.7856	Entropy	Pitch
11	s_01	Shuffled	3.01426	Surprise	Timing
11	s_01	Shuffled	4.56945	Surprise	Pitch
11	s_01	Shuffled	1.31077	Entropy	Timing
11	s_01	Shuffled	4.18765	Entropy	Pitch
14	s_10	Shuffled	0.731165	Surprise	Timing
14	s_10	Shuffled	4.72486	Surprise	Pitch
14	s_10	Shuffled	0.598786	Entropy	Timing
14	s_10	Shuffled	4.17018	Entropy	Pitch
5	o_05	Real	1.82559	Surprise	Timing
5	o_05	Real	3.13543	Surprise	Pitch
5	o_05	Real	1.13795	Entropy	Timing
5	o_05	Real	3.51236	Entropy	Pitch
8	o_08	Real	1.76577	Surprise	Timing
8	o_08	Real	2.61364	Surprise	Pitch
8	o_08	Real	1.39096	Entropy	Timing
8	o_08	Real	3.3187	Entropy	Pitch
3	o_03	Real	0.998989	Surprise	Timing
3	o_03	Real	3.29517	Surprise	Pitch
3	o_03	Real	0.792976	Entropy	Timing
3	o_03	Real	3.38712	Entropy	Pitch
4	o_04	Real	0.953663	Surprise	Timing
4	o_04	Real	2.84937	Surprise	Pitch
4	o_04	Real	0.957787	Entropy	Timing
4	o_04	Real	3.27893	Entropy	Pitch
9	o_09	Real	0.771741	Surprise	Timing
9	o_09	Real	2.75446	Surprise	Pitch
9	o_09	Real	0.696393	Entropy	Timing
9	o_09	Real	3.03411	Entropy	Pitch
6	o_06	Real	0.681135	Surprise	Timing
6	o_06	Real	3.57783	Surprise	Pitch
6	o_06	Real	0.732392	Entropy	Timing
6	o_06	Real	3.63003	Entropy	Pitch
2	o_02	Real	0.452879	Surprise	Timing
2	o_02	Real	2.92946	Surprise	Pitch
2	o_02	Real	0.499982	Entropy	Timing
2	o_02	Real	3.30381	Entropy	Pitch
7	o_07	Real	0.181676	Surprise	Timing
7	o_07	Real	2.55596	Surprise	Pitch
7	o_07	Real	0.323113	Entropy	Timing
7	o_07	Real	3.14046	Entropy	Pitch
1	o_01	Real	0.0973976	Surprise	Timing
1	o_01	Real	2.91793	Surprise	Pitch
1	o_01	Real	0.221225	Entropy	Timing
1	o_01	Real	3.33892	Entropy	Pitch
10	o_10	Real	0.0684246	Surprise	Timing
10	o_10	Real	2.59241	Surprise	Pitch
10	o_10	Real	0.210675	Entropy	Timing
10	o_10	Real	3.40223	Entropy	Pitch

## Sheet: Sheet2
ipi	ioi	st	et	sp	ep
1	-0.00692547	0.112492	0.0837211	0.362688	0.181264
-0.00692547	1	0.3372	0.388097	0.0312906	-0.00456525
0.112492	0.3372	1	0.440135	0.167751	0.208483
0.0837211	0.388097	0.440135	1	0.163921	0.21518
0.362688	0.0312906	0.167751	0.163921	1	0.379447
0.181264	-0.00456525	0.208483	0.21518	0.379447	1
