# Supplementary material for: Human newborns form musical predictions based on rhythmic but not melodic structure
Source: PLoS Biol. 2026 Feb 5;24(2):e3003600. doi: 10.1371/journal.pbio.3003600 (PMC12875487; doi:10.1371/journal.pbio.3003600)
Supplement: S2 Data — Sheet1: EEG prediction accuracy (r values) for each infant and melody of the full model, as well as the difference between the full and the reduced model (Δr values), assessing the unique contribution of high-level musical features (St, Et, Sp, and Ep). Sheet 2: EEG prediction accuracy (r values) for each infant and melody of the full model, as well as the difference between the full and the reduced model (Δr values), assessing the unique contribution of timing (St and Et) and pitch-related (Sp and Ep) high-level features. Sheet 3: EEG prediction accuracy (r values) for each infant and melody of the full model, as well as the difference between the full and the reduced model (Δr values), assessing the unique contribution of timing (IOI) and pitch-related (IPI) low-level features. (XLSX) [file pbio.3003600.s008.xlsx]

## Sheet: Sheet1
sbj	PredAcc Delta	condition	model	melID	PredAccFull
1	0.0026116	Real	-mus	o_01	0.059781
1	-0.00052779	Real	-mus	o_02	0.045389
1	-0.00055037	Real	-mus	o_03	0.041823
1	-0.00068684	Real	-mus	o_04	0.052377
1	-0.0015401	Real	-mus	o_05	0.048018
1	0.0041702	Real	-mus	o_06	0.042258
1	-0.00159	Real	-mus	o_07	0.034869
1	-0.00019307	Real	-mus	o_08	0.053869
1	0.00047854	Real	-mus	o_09	0.049631
1	-0.0030959	Real	-mus	o_10	0.021544
1	0.0025573	Shuffled	-mus	s_01	0.055933
1	0.0014136	Shuffled	-mus	s_05	0.045023
1	0.0020708	Shuffled	-mus	s_08	0.034295
1	-0.0032881	Shuffled	-mus	s_10	0.02695
2	-0.01306	Real	-mus	o_01	0.055889
2	0.0085155	Real	-mus	o_02	0.054506
2	-0.0063047	Real	-mus	o_03	0.06681
2	0.01176	Real	-mus	o_04	0.059954
2	0.0072412	Real	-mus	o_05	0.074379
2	-0.00090545	Real	-mus	o_06	0.046354
2	-0.016025	Real	-mus	o_07	0.017552
2	-0.0019431	Real	-mus	o_08	0.064582
2	-0.0011356	Real	-mus	o_09	0.044756
2	0.0040647	Real	-mus	o_10	0.026042
2	-0.0032193	Shuffled	-mus	s_01	0.041868
2	0.0029557	Shuffled	-mus	s_05	0.071872
2	0.0072844	Shuffled	-mus	s_08	0.076701
2	-0.0022786	Shuffled	-mus	s_10	0.027789
3	-0.00047673	Real	-mus	o_01	0.0022151
3	0.0071591	Real	-mus	o_02	-0.0034124
3	3.5915e-05	Real	-mus	o_03	0.01376
3	0.015234	Real	-mus	o_04	0.003216
3	0.0062795	Real	-mus	o_05	-0.016327
3	-0.029441	Real	-mus	o_06	-0.019049
3	0.0087848	Real	-mus	o_07	-0.011293
3	-0.0088308	Real	-mus	o_08	0.025633
3	-0.006235	Real	-mus	o_09	0.0044707
3	0.027867	Real	-mus	o_10	0.023603
3	-0.0096143	Shuffled	-mus	s_01	-0.0094478
3	0.0052924	Shuffled	-mus	s_05	0.024609
3	0.0059887	Shuffled	-mus	s_08	0.033538
3	-0.00084533	Shuffled	-mus	s_10	0.0040513
4	-0.0078083	Real	-mus	o_01	0.01535
4	0.0025886	Real	-mus	o_02	0.02108
4	0.0019768	Real	-mus	o_03	0.019508
4	0.0059239	Real	-mus	o_04	0.022756
4	0.00090996	Real	-mus	o_05	0.040329
4	0.0018568	Real	-mus	o_06	0.018706
4	0.0030175	Real	-mus	o_07	0.0047054
4	-0.00029285	Real	-mus	o_08	0.038323
4	0.0017684	Real	-mus	o_09	-0.0030994
4	0.0014684	Real	-mus	o_10	0.01523
4	-0.015109	Shuffled	-mus	s_01	0.010378
4	0.00022939	Shuffled	-mus	s_05	0.024733
4	-0.0040688	Shuffled	-mus	s_08	0.029532
4	0.003612	Shuffled	-mus	s_10	0.017768
5	0.0062497	Real	-mus	o_01	0.050883
5	0.008084	Real	-mus	o_02	0.032017
5	-0.0016335	Real	-mus	o_03	0.037554
5	0.00074669	Real	-mus	o_04	0.046419
5	-0.0010056	Real	-mus	o_05	0.060633
5	-0.00070078	Real	-mus	o_06	0.035239
5	0.021265	Real	-mus	o_07	0.031275
5	-0.0036818	Real	-mus	o_08	0.054775
5	0.0062107	Real	-mus	o_09	0.025281
5	-0.0017287	Real	-mus	o_10	-0.011334
5	0.00060156	Shuffled	-mus	s_01	0.01807
5	-0.00011079	Shuffled	-mus	s_05	0.038648
5	0.00014028	Shuffled	-mus	s_08	0.048889
5	-0.0040406	Shuffled	-mus	s_10	-0.001386
6	-0.010895	Real	-mus	o_01	-0.00099591
6	0.0060315	Real	-mus	o_02	0.045912
6	-0.0026383	Real	-mus	o_03	0.052866
6	0.0062238	Real	-mus	o_04	0.048168
6	-0.0065176	Real	-mus	o_05	0.050372
6	-0.0017356	Real	-mus	o_06	0.010409
6	-0.0047035	Real	-mus	o_07	0.010567
6	0.0027369	Real	-mus	o_08	0.021803
6	-0.0014659	Real	-mus	o_09	0.011165
6	0.015746	Real	-mus	o_10	0.035063
6	0.00096127	Shuffled	-mus	s_01	0.021746
6	-0.0040119	Shuffled	-mus	s_05	0.044506
6	0.0095026	Shuffled	-mus	s_08	0.075033
6	-0.00082945	Shuffled	-mus	s_10	0.0059088
7	0.0015339	Real	-mus	o_01	0.0077324
7	-0.0066384	Real	-mus	o_02	-0.00010268
7	0.0090745	Real	-mus	o_03	0.032293
7	0.0044021	Real	-mus	o_04	0.010882
7	-0.011527	Real	-mus	o_05	0.026421
7	0.0026233	Real	-mus	o_06	0.034093
7	0.011297	Real	-mus	o_07	0.021269
7	-0.0033691	Real	-mus	o_08	0.033242
7	0.016497	Real	-mus	o_09	0.02526
7	0.0037691	Real	-mus	o_10	0.0055621
7	-0.0043999	Shuffled	-mus	s_01	0.0037327
7	0.0021295	Shuffled	-mus	s_05	0.038622
7	0.0022658	Shuffled	-mus	s_08	0.024182
7	0.00362	Shuffled	-mus	s_10	0.0044879
8	-0.00037607	Real	-mus	o_01	0.056593
8	-0.0097642	Real	-mus	o_02	0.041811
8	-0.00044353	Real	-mus	o_03	0.044458
8	0.003133	Real	-mus	o_04	0.050231
8	0.0052614	Real	-mus	o_05	0.067834
8	0.0010533	Real	-mus	o_06	0.040918
8	0.0029022	Real	-mus	o_07	0.02388
8	0.00044195	Real	-mus	o_08	0.046749
8	0.0037289	Real	-mus	o_09	0.062709
8	0.001888	Real	-mus	o_10	0.014134
8	-0.002301	Shuffled	-mus	s_01	0.04234
8	0.002722	Shuffled	-mus	s_05	0.030571
8	-0.0016461	Shuffled	-mus	s_08	0.037655
8	-0.015041	Shuffled	-mus	s_10	0.017795
9	0.041496	Real	-mus	o_01	0.049846
9	0.0061017	Real	-mus	o_02	0.018032
9	-0.0029294	Real	-mus	o_03	0.0023257
9	0.039343	Real	-mus	o_04	0.047396
9	0.038801	Real	-mus	o_05	0.046901
9	-0.00099454	Real	-mus	o_06	0.026667
9	0.014758	Real	-mus	o_07	0.0086053
9	0.0054451	Real	-mus	o_08	0.01551
9	0.029843	Real	-mus	o_09	0.02618
9	0.011392	Real	-mus	o_10	0.0069992
9	0.031773	Shuffled	-mus	s_01	0.026317
9	0.0094006	Shuffled	-mus	s_05	0.0091386
9	0.0071422	Shuffled	-mus	s_08	0.021506
9	0.010465	Shuffled	-mus	s_10	0.0047342
10	-0.0091457	Real	-mus	o_01	0.062831
10	0.0079417	Real	-mus	o_02	0.045369
10	0.0043748	Real	-mus	o_03	0.058109
10	0.0069206	Real	-mus	o_04	0.040363
10	-0.001593	Real	-mus	o_05	0.020894
10	-0.011985	Real	-mus	o_06	0.02514
10	0.003278	Real	-mus	o_07	0.014676
10	-0.009062	Real	-mus	o_08	0.054657
10	-0.0034378	Real	-mus	o_09	0.032665
10	0.017029	Real	-mus	o_10	0.020981
10	0.00046649	Shuffled	-mus	s_01	0.020513
10	-0.0042606	Shuffled	-mus	s_05	0.023226
10	-0.0058083	Shuffled	-mus	s_08	0.062918
10	0.0094141	Shuffled	-mus	s_10	0.010776
12	0.00065052	Real	-mus	o_01	0.018151
12	-0.013609	Real	-mus	o_02	0.0035872
12	-0.0059646	Real	-mus	o_03	0.020553
12	0.0079455	Real	-mus	o_04	0.012011
12	0.01442	Real	-mus	o_05	0.019119
12	0.0023032	Real	-mus	o_06	0.020736
12	0.0081327	Real	-mus	o_07	0.012035
12	0.010022	Real	-mus	o_08	0.01384
12	-0.0037532	Real	-mus	o_09	0.015877
12	-0.0049584	Real	-mus	o_10	0.00069366
12	0.0026861	Shuffled	-mus	s_01	0.017169
12	0.0016127	Shuffled	-mus	s_05	0.014471
12	0.0039445	Shuffled	-mus	s_08	0.0096396
12	-0.015392	Shuffled	-mus	s_10	-0.0016861
13	0.0017586	Real	-mus	o_01	0.069966
13	0.0084577	Real	-mus	o_02	0.047534
13	0.012759	Real	-mus	o_03	0.052866
13	0.0058001	Real	-mus	o_04	0.017987
13	0.014423	Real	-mus	o_05	0.033087
13	-0.0025069	Real	-mus	o_06	0.042722
13	0.012714	Real	-mus	o_07	0.031498
13	0.0019598	Real	-mus	o_08	0.05297
13	0.0093527	Real	-mus	o_09	0.011017
13	0.01181	Real	-mus	o_10	0.030859
13	-0.0068839	Shuffled	-mus	s_01	0.016563
13	0.00058806	Shuffled	-mus	s_05	0.039564
13	0.0074294	Shuffled	-mus	s_08	0.063465
13	-0.011327	Shuffled	-mus	s_10	0.0036504
14	0.0061938	Real	-mus	o_01	0.021129
14	0.0044327	Real	-mus	o_02	0.018922
14	0.008955	Real	-mus	o_03	0.0089882
14	0.0085007	Real	-mus	o_04	0.0071883
14	0.013193	Real	-mus	o_05	0.0060202
14	0.00033981	Real	-mus	o_06	0.016275
14	-0.0078162	Real	-mus	o_07	0.0031452
14	0.0085265	Real	-mus	o_08	0.007629
14	0.0012564	Real	-mus	o_09	0.010333
14	-0.0033238	Real	-mus	o_10	-0.0021071
14	0.0068205	Shuffled	-mus	s_01	0.018733
14	0.012752	Shuffled	-mus	s_05	-0.0081261
14	0.0064774	Shuffled	-mus	s_08	0.022836
14	-0.00408	Shuffled	-mus	s_10	0.0040597
15	-0.0066043	Real	-mus	o_01	0.060919
15	-0.0006623	Real	-mus	o_02	0.024681
15	0.0061618	Real	-mus	o_03	0.072652
15	0.0070043	Real	-mus	o_04	0.063161
15	-0.0024527	Real	-mus	o_05	0.035531
15	-0.0038458	Real	-mus	o_06	0.043799
15	0.0038903	Real	-mus	o_07	0.038169
15	-0.0010089	Real	-mus	o_08	0.067726
15	0.00056457	Real	-mus	o_09	0.043551
15	0.0054454	Real	-mus	o_10	0.0085177
15	-0.0026934	Shuffled	-mus	s_01	0.033463
15	0.0015556	Shuffled	-mus	s_05	0.066381
15	-0.0018803	Shuffled	-mus	s_08	0.070479
15	-0.00025229	Shuffled	-mus	s_10	0.013393
16	0.0032228	Real	-mus	o_01	0.033495
16	-0.0014444	Real	-mus	o_02	0.027629
16	-0.0028878	Real	-mus	o_03	0.017478
16	0.0027717	Real	-mus	o_04	0.049884
16	-0.0065767	Real	-mus	o_05	0.080931
16	0.0017591	Real	-mus	o_06	0.031505
16	-0.0010655	Real	-mus	o_07	0.019255
16	-0.0074938	Real	-mus	o_08	0.035679
16	0.0044844	Real	-mus	o_09	0.0482
16	0.00075498	Real	-mus	o_10	0.0055468
16	0.0048534	Shuffled	-mus	s_01	0.039008
16	-0.0025117	Shuffled	-mus	s_05	0.064149
16	-0.013075	Shuffled	-mus	s_08	0.057435
16	0.0066173	Shuffled	-mus	s_10	0.012295
17	0.0050877	Real	-mus	o_01	0.024259
17	0.0070543	Real	-mus	o_02	0.036061
17	0.0069838	Real	-mus	o_03	0.015651
17	0.0060928	Real	-mus	o_04	0.025338
17	0.012769	Real	-mus	o_05	0.034828
17	-0.001994	Real	-mus	o_06	0.020205
17	0.001075	Real	-mus	o_07	0.0068323
17	0.006749	Real	-mus	o_08	0.032595
17	0.0032029	Real	-mus	o_09	0.025436
17	0.0023894	Real	-mus	o_10	-0.0023076
17	0.00075375	Shuffled	-mus	s_01	0.032074
17	0.0033012	Shuffled	-mus	s_05	0.046641
17	0.0028842	Shuffled	-mus	s_08	0.029198
17	0.0037939	Shuffled	-mus	s_10	0.014857
18	0.0045679	Real	-mus	o_01	0.047576
18	0.0024229	Real	-mus	o_02	0.043978
18	0.0021259	Real	-mus	o_03	0.027609
18	0.00094752	Real	-mus	o_04	0.038878
18	0.0040796	Real	-mus	o_05	0.060214
18	-0.0017693	Real	-mus	o_06	0.03475
18	0.0012129	Real	-mus	o_07	0.0088585
18	0.00020969	Real	-mus	o_08	0.027611
18	0.0054551	Real	-mus	o_09	0.032512
18	0.003075	Real	-mus	o_10	0.0050407
18	0.001655	Shuffled	-mus	s_01	0.035793
18	0.0018627	Shuffled	-mus	s_05	0.068857
18	-0.00013722	Shuffled	-mus	s_08	0.035078
18	0.00098929	Shuffled	-mus	s_10	0.02167
19	0.0030768	Real	-mus	o_01	0.069771
19	0.0076957	Real	-mus	o_02	0.043599
19	-0.0012892	Real	-mus	o_03	0.049736
19	-0.00058756	Real	-mus	o_04	0.054656
19	0.005285	Real	-mus	o_05	0.062553
19	0.006285	Real	-mus	o_06	0.047826
19	0.00079254	Real	-mus	o_07	0.039833
19	0.0014899	Real	-mus	o_08	0.067498
19	0.0088887	Real	-mus	o_09	0.061975
19	0.0029437	Real	-mus	o_10	0.016739
19	-0.0024794	Shuffled	-mus	s_01	0.046462
19	0.0016708	Shuffled	-mus	s_05	0.06443
19	0.0053835	Shuffled	-mus	s_08	0.050368
19	-0.0031601	Shuffled	-mus	s_10	0.021061
20	0.00062085	Real	-mus	o_01	0.028916
20	-0.0094844	Real	-mus	o_02	0.038856
20	-0.014154	Real	-mus	o_03	0.058957
20	0.0050167	Real	-mus	o_04	0.036398
20	-0.010599	Real	-mus	o_05	0.078739
20	-0.00085166	Real	-mus	o_06	0.041319
20	0.0041872	Real	-mus	o_07	0.033418
20	0.0098694	Real	-mus	o_08	0.064294
20	0.0043963	Real	-mus	o_09	0.03159
20	-0.00070856	Real	-mus	o_10	0.021691
20	-0.010612	Shuffled	-mus	s_01	0.020185
20	-0.00099008	Shuffled	-mus	s_05	0.065887
20	-0.01635	Shuffled	-mus	s_08	0.0889
20	0.0017093	Shuffled	-mus	s_10	0.0086182
21	-0.0022834	Real	-mus	o_01	0.001978
21	-0.021808	Real	-mus	o_02	-0.0083795
21	0.032527	Real	-mus	o_03	0.032284
21	-0.0062184	Real	-mus	o_04	0.0068025
21	0.03645	Real	-mus	o_05	0.033089
21	-0.0079845	Real	-mus	o_06	-0.0091883
21	0.0059907	Real	-mus	o_07	-0.00059688
21	0.020353	Real	-mus	o_08	0.010124
21	0.00071381	Real	-mus	o_09	0.0036135
21	0.01446	Real	-mus	o_10	0.002435
21	0.0082732	Shuffled	-mus	s_01	0.017267
21	0.0051293	Shuffled	-mus	s_05	-9.3712e-05
21	0.0076843	Shuffled	-mus	s_08	0.0017389
21	-0.011806	Shuffled	-mus	s_10	-0.019777
22	-0.0065376	Real	-mus	o_01	0.00027381
22	0.01516	Real	-mus	o_02	0.01421
22	0.0010312	Real	-mus	o_03	0.040498
22	8.2972e-05	Real	-mus	o_04	0.0061021
22	-0.0050408	Real	-mus	o_05	0.061384
22	-0.0079909	Real	-mus	o_06	0.033777
22	-0.0079882	Real	-mus	o_07	0.018533
22	-0.020182	Real	-mus	o_08	0.025665
22	-0.00062048	Real	-mus	o_09	0.013119
22	-0.0063094	Real	-mus	o_10	-0.0032604
22	-0.0020483	Shuffled	-mus	s_01	0.0031075
22	0.0031189	Shuffled	-mus	s_05	0.069152
22	-0.01198	Shuffled	-mus	s_08	0.059789
22	0.013513	Shuffled	-mus	s_10	0.010781
23	0.040561	Real	-mus	o_01	0.040106
23	0.013501	Real	-mus	o_02	0.031374
23	0.013606	Real	-mus	o_03	0.070858
23	-0.0017247	Real	-mus	o_04	0.036948
23	0.011471	Real	-mus	o_05	0.068344
23	-0.0066514	Real	-mus	o_06	0.032059
23	0.0092849	Real	-mus	o_07	0.0079976
23	-0.0071426	Real	-mus	o_08	0.028744
23	-0.010525	Real	-mus	o_09	0.036698
23	-0.010337	Real	-mus	o_10	-0.0069347
23	0.0031687	Shuffled	-mus	s_01	0.015824
23	0.012758	Shuffled	-mus	s_05	0.031138
23	0.0099906	Shuffled	-mus	s_08	0.083148
23	0.0020936	Shuffled	-mus	s_10	-0.00034564
24	-0.0034703	Real	-mus	o_01	0.035517
24	-0.01018	Real	-mus	o_02	0.028962
24	0.0044001	Real	-mus	o_03	0.01562
24	-0.001441	Real	-mus	o_04	0.040395
24	-0.0026689	Real	-mus	o_05	0.042491
24	-0.0034145	Real	-mus	o_06	0.023597
24	-0.0039497	Real	-mus	o_07	-0.0019279
24	0.0016811	Real	-mus	o_08	0.017243
24	0.0034761	Real	-mus	o_09	0.051658
24	0.00045614	Real	-mus	o_10	-0.010498
24	-0.0027544	Shuffled	-mus	s_01	0.045235
24	-0.001725	Shuffled	-mus	s_05	0.026528
24	0.00075697	Shuffled	-mus	s_08	0.0043016
24	-0.008595	Shuffled	-mus	s_10	0.0091932
25	-0.0015646	Real	-mus	o_01	0.056329
25	-0.0055355	Real	-mus	o_02	0.030572
25	0.0066535	Real	-mus	o_03	0.059549
25	0.010581	Real	-mus	o_04	0.063188
25	-0.004636	Real	-mus	o_05	0.052074
25	-0.0070721	Real	-mus	o_06	0.047239
25	-0.0017353	Real	-mus	o_07	0.033064
25	-0.0054902	Real	-mus	o_08	0.041962
25	-0.0052565	Real	-mus	o_09	0.043507
25	0.013005	Real	-mus	o_10	0.027034
25	0.00018265	Shuffled	-mus	s_01	0.035855
25	-0.0086592	Shuffled	-mus	s_05	0.03515
25	-0.0038399	Shuffled	-mus	s_08	0.070941
25	0.0017071	Shuffled	-mus	s_10	0.021445
26	0.0026963	Real	-mus	o_01	0.0022935
26	0.0075789	Real	-mus	o_02	0.0051052
26	0.016282	Real	-mus	o_03	-0.00026374
26	0.0094472	Real	-mus	o_04	0.017354
26	0.018982	Real	-mus	o_05	0.01328
26	-0.0070124	Real	-mus	o_06	0.0052117
26	0.0047126	Real	-mus	o_07	0.0019503
26	0.022489	Real	-mus	o_08	0.025546
26	-0.0044695	Real	-mus	o_09	-0.014394
26	0.0065339	Real	-mus	o_10	-0.00021357
26	-0.011916	Shuffled	-mus	s_01	-0.009189
26	0.010648	Shuffled	-mus	s_05	-0.00019342
26	-0.0064308	Shuffled	-mus	s_08	0.0015586
26	-0.0018778	Shuffled	-mus	s_10	0.0081317
27	0.0071668	Real	-mus	o_01	0.033007
27	0.0064166	Real	-mus	o_02	0.03511
27	-0.003373	Real	-mus	o_03	0.017251
27	-0.0051226	Real	-mus	o_04	0.041307
27	0.0051229	Real	-mus	o_05	0.079523
27	0.0070854	Real	-mus	o_06	0.058029
27	-0.0070634	Real	-mus	o_07	0.024801
27	-0.0015496	Real	-mus	o_08	0.046218
27	0.004557	Real	-mus	o_09	0.031161
27	-0.0034966	Real	-mus	o_10	0.021886
27	-0.001353	Shuffled	-mus	s_01	0.040299
27	0.0020374	Shuffled	-mus	s_05	0.060742
27	-0.00035175	Shuffled	-mus	s_08	0.050081
27	-0.0030069	Shuffled	-mus	s_10	0.022916
28	-0.00967	Real	-mus	o_01	0.054132
28	0.003395	Real	-mus	o_02	0.052984
28	0.0079069	Real	-mus	o_03	0.050771
28	0.0050984	Real	-mus	o_04	0.057905
28	0.0066555	Real	-mus	o_05	0.067789
28	-0.019142	Real	-mus	o_06	0.019555
28	-0.00091926	Real	-mus	o_07	0.0085764
28	0.010325	Real	-mus	o_08	0.071839
28	0.0050867	Real	-mus	o_09	0.052915
28	0.0059279	Real	-mus	o_10	0.011175
28	-0.002353	Shuffled	-mus	s_01	0.034018
28	0.0040692	Shuffled	-mus	s_05	0.045315
28	0.0046101	Shuffled	-mus	s_08	0.067916
28	-0.0034865	Shuffled	-mus	s_10	0.016704
29	0.044105	Real	-mus	o_01	0.033177
29	0.0011448	Real	-mus	o_02	0.018697
29	0.013363	Real	-mus	o_03	0.05951
29	0.0083168	Real	-mus	o_04	0.015926
29	0.015331	Real	-mus	o_05	0.058881
29	0.006207	Real	-mus	o_06	0.030126
29	0.0097823	Real	-mus	o_07	0.033895
29	0.0016444	Real	-mus	o_08	0.031666
29	0.028969	Real	-mus	o_09	0.043473
29	-0.0040341	Real	-mus	o_10	0.017839
29	-0.0067925	Shuffled	-mus	s_01	0.0098415
29	0.0031075	Shuffled	-mus	s_05	0.05198
29	0.012623	Shuffled	-mus	s_08	0.075204
29	0.0019338	Shuffled	-mus	s_10	0.0012161
30	0.0076103	Real	-mus	o_01	0.034162
30	0.0029025	Real	-mus	o_02	0.034347
30	-0.0046623	Real	-mus	o_03	0.011117
30	3.0653e-05	Real	-mus	o_04	0.0091677
30	-0.01948	Real	-mus	o_05	0.03617
30	0.020555	Real	-mus	o_06	0.042061
30	0.002585	Real	-mus	o_07	0.0093807
30	0.0015171	Real	-mus	o_08	0.019912
30	0.0086855	Real	-mus	o_09	0.024919
30	-0.001281	Real	-mus	o_10	0.0058741
30	0.00016161	Shuffled	-mus	s_01	0.017553
30	0.00098496	Shuffled	-mus	s_05	0.044488
30	0.0051346	Shuffled	-mus	s_08	0.014793
30	-0.00038513	Shuffled	-mus	s_10	0.010859
31	0.0015025	Real	-mus	o_01	0.057287
31	0.012317	Real	-mus	o_02	0.049405
31	-0.005917	Real	-mus	o_03	0.037791
31	-0.00030636	Real	-mus	o_04	0.040602
31	0.022672	Real	-mus	o_05	0.029443
31	-0.010829	Real	-mus	o_06	0.0066718
31	0.0055486	Real	-mus	o_07	0.032805
31	-0.0097796	Real	-mus	o_08	0.026307
31	0.012659	Real	-mus	o_09	0.041201
31	-0.0067387	Real	-mus	o_10	0.0030837
31	-0.0093806	Shuffled	-mus	s_01	0.034017
31	-0.0017842	Shuffled	-mus	s_05	0.031982
31	-0.017553	Shuffled	-mus	s_08	0.014239
31	-0.012097	Shuffled	-mus	s_10	0.011825
32	0.0044577	Real	-mus	o_01	-0.0023278
32	-0.00231	Real	-mus	o_02	0.0035266
32	0.012946	Real	-mus	o_03	0.021241
32	-0.0079214	Real	-mus	o_04	-0.0064508
32	0.0079506	Real	-mus	o_05	0.030828
32	0.0049038	Real	-mus	o_06	0.011024
32	-0.020707	Real	-mus	o_07	-0.0012271
32	-0.00092112	Real	-mus	o_08	0.015433
32	-0.0055479	Real	-mus	o_09	-0.0073796
32	0.012384	Real	-mus	o_10	0.010985
32	-0.0012838	Shuffled	-mus	s_01	0.015741
32	-0.005822	Shuffled	-mus	s_05	0.016246
32	-0.0067597	Shuffled	-mus	s_08	0.0033972
32	0.0061047	Shuffled	-mus	s_10	0.0029483
33	-0.00064024	Real	-mus	o_01	0.063349
33	0.0060041	Real	-mus	o_02	0.048062
33	0.019399	Real	-mus	o_03	0.079602
33	0.0084201	Real	-mus	o_04	0.061896
33	0.0083541	Real	-mus	o_05	0.056107
33	-0.001678	Real	-mus	o_06	0.041272
33	-0.0036359	Real	-mus	o_07	0.035072
33	0.0018302	Real	-mus	o_08	0.063872
33	-0.00058309	Real	-mus	o_09	0.053595
33	0.0029451	Real	-mus	o_10	0.031154
33	-0.015267	Shuffled	-mus	s_01	0.031984
33	0.00094694	Shuffled	-mus	s_05	0.057983
33	0.012494	Shuffled	-mus	s_08	0.083564
33	-0.00031142	Shuffled	-mus	s_10	0.029221
35	-0.0010612	Real	-mus	o_01	0.053581
35	0.013068	Real	-mus	o_02	0.034067
35	0.0025963	Real	-mus	o_03	0.084844
35	0.0029139	Real	-mus	o_04	0.052893
35	0.010325	Real	-mus	o_05	0.074313
35	-0.013453	Real	-mus	o_06	0.02452
35	0.0036106	Real	-mus	o_07	0.016643
35	0.0050805	Real	-mus	o_08	0.068457
35	0.012638	Real	-mus	o_09	0.062075
35	-0.005841	Real	-mus	o_10	0.0044653
35	0.015127	Shuffled	-mus	s_01	0.018961
35	0.0031672	Shuffled	-mus	s_05	0.06573
35	0.0061608	Shuffled	-mus	s_08	0.097489
35	0.010414	Shuffled	-mus	s_10	0.0062835
36	-0.0014497	Real	-mus	o_01	0.0088842
36	-0.0032882	Real	-mus	o_02	0.0082153
36	0.0049574	Real	-mus	o_03	-0.0011386
36	-0.0035317	Real	-mus	o_04	0.0092175
36	0.0010086	Real	-mus	o_05	0.026338
36	-0.010956	Real	-mus	o_06	0.0079625
36	0.0011507	Real	-mus	o_07	0.0098425
36	-0.014305	Real	-mus	o_08	-0.014715
36	-0.0012622	Real	-mus	o_09	-0.00069025
36	-0.0045416	Real	-mus	o_10	0.008751
36	-0.014374	Shuffled	-mus	s_01	-0.0040649
36	-0.01071	Shuffled	-mus	s_05	0.0095474
36	0.0017147	Shuffled	-mus	s_08	0.021277
36	0.0027562	Shuffled	-mus	s_10	0.017913
37	-0.012139	Real	-mus	o_01	-0.0086142
37	0.0066271	Real	-mus	o_02	0.0053736
37	0.014646	Real	-mus	o_03	0.010379
37	0.0074885	Real	-mus	o_04	-0.0039351
37	-0.0070988	Real	-mus	o_05	0.022692
37	0.016995	Real	-mus	o_06	8.848e-05
37	-0.009963	Real	-mus	o_07	0.0081932
37	0.017673	Real	-mus	o_08	0.0074373
37	0.008056	Real	-mus	o_09	-0.0074931
37	-0.0048362	Real	-mus	o_10	0.0031628
37	-0.016744	Shuffled	-mus	s_01	0.0037668
37	0.0033867	Shuffled	-mus	s_05	0.0034105
37	0.0065423	Shuffled	-mus	s_08	-0.00023327
37	0.0065983	Shuffled	-mus	s_10	0.00017779
38	-0.0011477	Real	-mus	o_01	0.016626
38	-0.0015553	Real	-mus	o_02	0.025835
38	-0.0013334	Real	-mus	o_03	0.029952
38	0.0042856	Real	-mus	o_04	0.014844
38	-0.0067322	Real	-mus	o_05	0.050557
38	0.0046465	Real	-mus	o_06	0.035379
38	-0.0015834	Real	-mus	o_07	0.0006733
38	0.011607	Real	-mus	o_08	0.012822
38	0.001765	Real	-mus	o_09	0.028978
38	-0.0097229	Real	-mus	o_10	0.0021573
38	-0.0034034	Shuffled	-mus	s_01	0.022775
38	-0.00038416	Shuffled	-mus	s_05	0.034757
38	-0.0055744	Shuffled	-mus	s_08	0.032847
38	-0.0046902	Shuffled	-mus	s_10	0.015666
39	0.025946	Real	-mus	o_01	0.060266
39	0.0057441	Real	-mus	o_02	0.060119
39	0.00063595	Real	-mus	o_03	0.067409
39	4.2126e-05	Real	-mus	o_04	0.035685
39	0.003324	Real	-mus	o_05	0.03738
39	0.00073744	Real	-mus	o_06	0.046249
39	0.0030116	Real	-mus	o_07	-0.00062888
39	0.00084332	Real	-mus	o_08	0.048397
39	0.004018	Real	-mus	o_09	0.03754
39	0.014564	Real	-mus	o_10	0.019376
39	-0.0049477	Shuffled	-mus	s_01	0.019837
39	-0.005793	Shuffled	-mus	s_05	0.047777
39	-0.0053272	Shuffled	-mus	s_08	0.094376
39	-0.0016704	Shuffled	-mus	s_10	0.0033646
40	0.0017048	Real	-mus	o_01	0.033299
40	0.0033907	Real	-mus	o_02	0.035131
40	-0.0038897	Real	-mus	o_03	0.04035
40	0.0027713	Real	-mus	o_04	0.037877
40	0.0077522	Real	-mus	o_05	0.060511
40	0.0023471	Real	-mus	o_06	0.028857
40	0.0015146	Real	-mus	o_07	0.015424
40	-0.0049506	Real	-mus	o_08	0.032093
40	0.0081321	Real	-mus	o_09	0.022169
40	-0.0087391	Real	-mus	o_10	0.022781
40	0.001722	Shuffled	-mus	s_01	0.022815
40	0.0033488	Shuffled	-mus	s_05	0.021375
40	-0.00019997	Shuffled	-mus	s_08	0.042375
40	-0.0054895	Shuffled	-mus	s_10	-0.0012576
41	-0.0035365	Real	-mus	o_01	0.021495
41	0.016704	Real	-mus	o_02	0.036865
41	0.0084224	Real	-mus	o_03	0.049469
41	0.0056083	Real	-mus	o_04	0.055554
41	-0.013244	Real	-mus	o_05	0.048006
41	0.0040165	Real	-mus	o_06	0.023711
41	-5.4892e-06	Real	-mus	o_07	0.010729
41	0.00746	Real	-mus	o_08	0.065294
41	0.0083632	Real	-mus	o_09	0.030287
41	-0.008164	Real	-mus	o_10	-0.0021919
41	-0.0015035	Shuffled	-mus	s_01	0.0049561
41	-0.00010322	Shuffled	-mus	s_05	0.059785
41	0.001348	Shuffled	-mus	s_08	0.066632
41	0.0065344	Shuffled	-mus	s_10	-0.0033369
42	-0.00080196	Real	-mus	o_01	0.0068987
42	0.0030403	Real	-mus	o_02	0.019694
42	-0.0030248	Real	-mus	o_03	0.042103
42	0.0096103	Real	-mus	o_04	0.034555
42	-0.0012628	Real	-mus	o_05	0.017645
42	0.016165	Real	-mus	o_06	0.016554
42	-0.0033099	Real	-mus	o_07	0.0021116
42	0.0036634	Real	-mus	o_08	0.049501
42	0.0042762	Real	-mus	o_09	0.040218
42	-0.0041457	Real	-mus	o_10	-0.0061481
42	-0.0060619	Shuffled	-mus	s_01	0.005728
42	0.002315	Shuffled	-mus	s_05	0.017162
42	-0.012269	Shuffled	-mus	s_08	0.031973
42	0.00021413	Shuffled	-mus	s_10	-0.0099582
43	0.034043	Real	-mus	o_01	0.034488
43	-0.010915	Real	-mus	o_02	-0.014335
43	0.0027487	Real	-mus	o_03	0.030808
43	-0.0067728	Real	-mus	o_04	0.016932
43	-0.005026	Real	-mus	o_05	0.015619
43	0.030354	Real	-mus	o_06	0.020841
43	0.006163	Real	-mus	o_07	0.016081
43	0.007206	Real	-mus	o_08	0.022295
43	0.027061	Real	-mus	o_09	0.0094712
43	-0.0071026	Real	-mus	o_10	-0.0034633
43	-0.0031798	Shuffled	-mus	s_01	0.0058148
43	-0.015347	Shuffled	-mus	s_05	0.0054554
43	0.020471	Shuffled	-mus	s_08	0.021408
43	-0.024399	Shuffled	-mus	s_10	-0.011616
44	-0.013814	Real	-mus	o_01	0.033873
44	0.0012316	Real	-mus	o_02	0.029307
44	-0.0022612	Real	-mus	o_03	0.037866
44	0.011439	Real	-mus	o_04	0.030861
44	-0.00098445	Real	-mus	o_05	0.0032241
44	-0.016745	Real	-mus	o_06	0.013718
44	-0.0059893	Real	-mus	o_07	0.0050937
44	-0.010138	Real	-mus	o_08	0.035191
44	-0.023174	Real	-mus	o_09	0.010982
44	0.0024427	Real	-mus	o_10	0.011248
44	-0.029527	Shuffled	-mus	s_01	0.0078182
44	-0.015386	Shuffled	-mus	s_05	0.014227
44	-0.0060151	Shuffled	-mus	s_08	0.020696
44	-0.0044934	Shuffled	-mus	s_10	0.016134
46	0.039597	Real	-mus	o_01	0.032109
46	0.0072562	Real	-mus	o_02	0.0029447
46	0.0025137	Real	-mus	o_03	-0.0062578
46	-0.018008	Real	-mus	o_04	0.0072064
46	0.0035609	Real	-mus	o_05	0.011113
46	0.020258	Real	-mus	o_06	0.010569
46	0.0031735	Real	-mus	o_07	0.01746
46	-5.9691e-05	Real	-mus	o_08	0.017323
46	-0.011525	Real	-mus	o_09	0.00051119
46	0.0077549	Real	-mus	o_10	-0.0027935
46	-0.0019132	Shuffled	-mus	s_01	0.024861
46	-0.0035268	Shuffled	-mus	s_05	0.0022361
46	-0.013172	Shuffled	-mus	s_08	-0.024274
46	-0.0078514	Shuffled	-mus	s_10	0.0017403
47	0.010203	Real	-mus	o_01	0.0052844
47	0.02495	Real	-mus	o_02	0.028139
47	9.6044e-05	Real	-mus	o_03	0.026012
47	-0.018206	Real	-mus	o_04	0.0061793
47	-0.0087496	Real	-mus	o_05	0.050135
47	0.0065791	Real	-mus	o_06	0.012547
47	-0.0085344	Real	-mus	o_07	0.0030479
47	0.015582	Real	-mus	o_08	0.029509
47	0.042821	Real	-mus	o_09	0.039377
47	-0.016704	Real	-mus	o_10	0.0015799
47	0.0040371	Shuffled	-mus	s_01	0.020381
47	-0.010752	Shuffled	-mus	s_05	0.010895
47	0.00112	Shuffled	-mus	s_08	0.052501
47	-0.013907	Shuffled	-mus	s_10	0.0013728
54	-3.0659e-05	Real	-mus	o_01	0.043393
54	0.0041403	Real	-mus	o_02	0.02427
54	0.0012076	Real	-mus	o_03	0.063844
54	0.0021539	Real	-mus	o_04	0.051736
54	0.0033947	Real	-mus	o_05	0.069149
54	-0.00078789	Real	-mus	o_06	0.037403
54	-0.010663	Real	-mus	o_07	0.018504
54	0.0009629	Real	-mus	o_08	0.071231
54	0.0071412	Real	-mus	o_09	0.054662
54	-0.0043604	Real	-mus	o_10	0.0061384
54	0.0027245	Shuffled	-mus	s_01	0.026008
54	0.0022084	Shuffled	-mus	s_05	0.052519
54	0.0059036	Shuffled	-mus	s_08	0.063093
54	-0.0094822	Shuffled	-mus	s_10	0.0098816
55	-0.00779	Real	-mus	o_01	0.019615
55	0.0098131	Real	-mus	o_02	0.055336
55	0.0071344	Real	-mus	o_03	0.050144
55	0.010618	Real	-mus	o_04	0.032278
55	-0.00061942	Real	-mus	o_05	0.063851
55	0.0034466	Real	-mus	o_06	0.039818
55	0.001756	Real	-mus	o_07	0.026814
55	-0.0036329	Real	-mus	o_08	0.052025
55	0.0063516	Real	-mus	o_09	0.042726
55	0.0013616	Real	-mus	o_10	0.036739
55	-0.021433	Shuffled	-mus	s_01	0.015407
55	0.0043377	Shuffled	-mus	s_05	0.062822
55	0.012857	Shuffled	-mus	s_08	0.079947
55	0.0034388	Shuffled	-mus	s_10	0.036536
56	-0.0083231	Real	-mus	o_01	0.041408
56	0.0095931	Real	-mus	o_02	0.027776
56	0.016405	Real	-mus	o_03	0.035435
56	0.0049915	Real	-mus	o_04	0.051405
56	0.010036	Real	-mus	o_05	0.045809
56	-0.021095	Real	-mus	o_06	0.020054
56	0.0098663	Real	-mus	o_07	0.034439
56	0.00092134	Real	-mus	o_08	0.058742
56	0.005231	Real	-mus	o_09	0.038943
56	0.012884	Real	-mus	o_10	0.01353
56	0.010592	Shuffled	-mus	s_01	0.023112
56	-0.0033206	Shuffled	-mus	s_05	0.022207
56	-0.016653	Shuffled	-mus	s_08	0.059007
56	0.0019839	Shuffled	-mus	s_10	0.020737
57	0.0050204	Real	-mus	o_01	0.04612
57	0.00098053	Real	-mus	o_02	0.0502
57	0.0048066	Real	-mus	o_03	0.058656
57	-0.0012033	Real	-mus	o_04	0.025983
57	0.0046523	Real	-mus	o_05	0.063016
57	0.003878	Real	-mus	o_06	0.03606
57	0.0040081	Real	-mus	o_07	0.019786
57	0.0022318	Real	-mus	o_08	0.023424
57	0.0034835	Real	-mus	o_09	0.037088
57	0.0037533	Real	-mus	o_10	0.031512
57	-0.0033495	Shuffled	-mus	s_01	0.026439
57	-0.0032826	Shuffled	-mus	s_05	0.037602
57	0.0046593	Shuffled	-mus	s_08	0.071766
57	-0.0051344	Shuffled	-mus	s_10	0.016812
58	0.004816	Real	-mus	o_01	0.034279
58	0.0040524	Real	-mus	o_02	0.058061
58	0.0056634	Real	-mus	o_03	0.064941
58	-0.007923	Real	-mus	o_04	0.039489
58	0.010624	Real	-mus	o_05	0.10895
58	-0.0046702	Real	-mus	o_06	0.040068
58	0.026576	Real	-mus	o_07	0.037554
58	-0.010537	Real	-mus	o_08	0.070917
58	0.0082525	Real	-mus	o_09	0.059003
58	0.0065246	Real	-mus	o_10	0.031749
58	-0.0041404	Shuffled	-mus	s_01	0.041136
58	0.0035281	Shuffled	-mus	s_05	0.089032
58	0.0057131	Shuffled	-mus	s_08	0.10326
58	-0.0035287	Shuffled	-mus	s_10	0.023273

## Sheet: Sheet2
sbj	PredAcc Delta	condition	model	melID	PredAccFull
1	0.0016232	Real	-so	o_01	0.059781
1	-0.00086991	Real	-so	o_02	0.045389
1	0.00012622	Real	-so	o_03	0.041823
1	-0.0029565	Real	-so	o_04	0.052377
1	-0.005669	Real	-so	o_05	0.048018
1	0.0043437	Real	-so	o_06	0.042258
1	-0.00047401	Real	-so	o_07	0.034869
1	-0.0013519	Real	-so	o_08	0.053869
1	-0.00057187	Real	-so	o_09	0.049631
1	-0.0059913	Real	-so	o_10	0.021544
1	0.0027221	Shuffled	-so	s_01	0.055933
1	0.00065545	Shuffled	-so	s_05	0.045023
1	0.00029559	Shuffled	-so	s_08	0.034295
1	-0.0037766	Shuffled	-so	s_10	0.02695
1	-0.0001387	Real	-sp	o_01	0.059781
1	0.00090268	Real	-sp	o_02	0.045389
1	-0.00074002	Real	-sp	o_03	0.041823
1	0.0011885	Real	-sp	o_04	0.052377
1	0.0020388	Real	-sp	o_05	0.048018
1	0.0010306	Real	-sp	o_06	0.042258
1	-0.00010123	Real	-sp	o_07	0.034869
1	0.001735	Real	-sp	o_08	0.053869
1	0.00040869	Real	-sp	o_09	0.049631
1	-0.00013481	Real	-sp	o_10	0.021544
1	-0.00089104	Shuffled	-sp	s_01	0.055933
1	0.00025501	Shuffled	-sp	s_05	0.045023
1	-0.0001011	Shuffled	-sp	s_08	0.034295
1	-0.00050398	Shuffled	-sp	s_10	0.02695
2	-0.015168	Real	-so	o_01	0.055889
2	0.0064692	Real	-so	o_02	0.054506
2	0.0021525	Real	-so	o_03	0.06681
2	0.0089794	Real	-so	o_04	0.059954
2	0.0087364	Real	-so	o_05	0.074379
2	0.00011011	Real	-so	o_06	0.046354
2	-0.017333	Real	-so	o_07	0.017552
2	0.0026304	Real	-so	o_08	0.064582
2	-0.0050328	Real	-so	o_09	0.044756
2	0.0014287	Real	-so	o_10	0.026042
2	-0.0021401	Shuffled	-so	s_01	0.041868
2	0.0022236	Shuffled	-so	s_05	0.071872
2	0.0083632	Shuffled	-so	s_08	0.076701
2	-0.0026702	Shuffled	-so	s_10	0.027789
2	0.014749	Real	-sp	o_01	0.055889
2	0.014876	Real	-sp	o_02	0.054506
2	0.013798	Real	-sp	o_03	0.06681
2	0.0065312	Real	-sp	o_04	0.059954
2	-0.0091066	Real	-sp	o_05	0.074379
2	0.026269	Real	-sp	o_06	0.046354
2	0.0051715	Real	-sp	o_07	0.017552
2	0.0022843	Real	-sp	o_08	0.064582
2	0.019467	Real	-sp	o_09	0.044756
2	-0.0016386	Real	-sp	o_10	0.026042
2	0.0095175	Shuffled	-sp	s_01	0.041868
2	0.0028886	Shuffled	-sp	s_05	0.071872
2	0.00095114	Shuffled	-sp	s_08	0.076701
2	-0.0020037	Shuffled	-sp	s_10	0.027789
3	-0.0040603	Real	-so	o_01	0.0022151
3	0.014185	Real	-so	o_02	-0.0034124
3	9.8654e-05	Real	-so	o_03	0.01376
3	0.010986	Real	-so	o_04	0.003216
3	0.0083103	Real	-so	o_05	-0.016327
3	-0.015568	Real	-so	o_06	-0.019049
3	0.0024803	Real	-so	o_07	-0.011293
3	-0.0081562	Real	-so	o_08	0.025633
3	-0.0089931	Real	-so	o_09	0.0044707
3	0.01882	Real	-so	o_10	0.023603
3	-0.010905	Shuffled	-so	s_01	-0.0094478
3	0.0020323	Shuffled	-so	s_05	0.024609
3	0.003212	Shuffled	-so	s_08	0.033538
3	0.0020192	Shuffled	-so	s_10	0.0040513
3	-0.0088467	Real	-sp	o_01	0.0022151
3	0.0055228	Real	-sp	o_02	-0.0034124
3	0.0087334	Real	-sp	o_03	0.01376
3	-0.0015841	Real	-sp	o_04	0.003216
3	0.0050348	Real	-sp	o_05	-0.016327
3	-0.006861	Real	-sp	o_06	-0.019049
3	0.0021579	Real	-sp	o_07	-0.011293
3	0.0053263	Real	-sp	o_08	0.025633
3	0.0053907	Real	-sp	o_09	0.0044707
3	-0.0039098	Real	-sp	o_10	0.023603
3	-0.0019616	Shuffled	-sp	s_01	-0.0094478
3	0.0038535	Shuffled	-sp	s_05	0.024609
3	0.0044968	Shuffled	-sp	s_08	0.033538
3	-0.002474	Shuffled	-sp	s_10	0.0040513
4	-0.0024834	Real	-so	o_01	0.01535
4	0.0029847	Real	-so	o_02	0.02108
4	0.0039407	Real	-so	o_03	0.019508
4	0.0063891	Real	-so	o_04	0.022756
4	0.001996	Real	-so	o_05	0.040329
4	0.0046124	Real	-so	o_06	0.018706
4	-0.00048593	Real	-so	o_07	0.0047054
4	0.0027626	Real	-so	o_08	0.038323
4	0.0040069	Real	-so	o_09	-0.0030994
4	2.8529e-05	Real	-so	o_10	0.01523
4	-0.014612	Shuffled	-so	s_01	0.010378
4	-0.00017945	Shuffled	-so	s_05	0.024733
4	-0.0035898	Shuffled	-so	s_08	0.029532
4	0.002487	Shuffled	-so	s_10	0.017768
4	0.0015293	Real	-sp	o_01	0.01535
4	0.00056627	Real	-sp	o_02	0.02108
4	-0.00034294	Real	-sp	o_03	0.019508
4	-0.0015779	Real	-sp	o_04	0.022756
4	-0.0035512	Real	-sp	o_05	0.040329
4	-0.0023201	Real	-sp	o_06	0.018706
4	-0.0007535	Real	-sp	o_07	0.0047054
4	-1.487e-05	Real	-sp	o_08	0.038323
4	-0.0014639	Real	-sp	o_09	-0.0030994
4	-0.0015718	Real	-sp	o_10	0.01523
4	-0.011057	Shuffled	-sp	s_01	0.010378
4	-0.00052236	Shuffled	-sp	s_05	0.024733
4	-0.00021674	Shuffled	-sp	s_08	0.029532
4	0.0004006	Shuffled	-sp	s_10	0.017768
5	0.007895	Real	-so	o_01	0.050883
5	0.0040928	Real	-so	o_02	0.032017
5	-0.0040182	Real	-so	o_03	0.037554
5	-0.0029115	Real	-so	o_04	0.046419
5	-0.00069318	Real	-so	o_05	0.060633
5	0.00061174	Real	-so	o_06	0.035239
5	-0.0017148	Real	-so	o_07	0.031275
5	-0.00051299	Real	-so	o_08	0.054775
5	0.0042403	Real	-so	o_09	0.025281
5	-0.0013489	Real	-so	o_10	-0.011334
5	-0.00053155	Shuffled	-so	s_01	0.01807
5	-0.024107	Shuffled	-so	s_05	0.038648
5	0.00022003	Shuffled	-so	s_08	0.048889
5	-0.0039063	Shuffled	-so	s_10	-0.001386
5	-0.0019785	Real	-sp	o_01	0.050883
5	0.0021874	Real	-sp	o_02	0.032017
5	0.0014967	Real	-sp	o_03	0.037554
5	0.00095219	Real	-sp	o_04	0.046419
5	-0.0013176	Real	-sp	o_05	0.060633
5	0.00031004	Real	-sp	o_06	0.035239
5	0.0027832	Real	-sp	o_07	0.031275
5	-5.7062e-05	Real	-sp	o_08	0.054775
5	-0.0017091	Real	-sp	o_09	0.025281
5	6.8287e-05	Real	-sp	o_10	-0.011334
5	-0.0036116	Shuffled	-sp	s_01	0.01807
5	-0.022311	Shuffled	-sp	s_05	0.038648
5	0.0014207	Shuffled	-sp	s_08	0.048889
5	-0.00031854	Shuffled	-sp	s_10	-0.001386
6	-0.0037152	Real	-so	o_01	-0.00099591
6	0.0016995	Real	-so	o_02	0.045912
6	-0.0097205	Real	-so	o_03	0.052866
6	-0.0040896	Real	-so	o_04	0.048168
6	-0.0072228	Real	-so	o_05	0.050372
6	-0.0022444	Real	-so	o_06	0.010409
6	0.0012101	Real	-so	o_07	0.010567
6	0.0049547	Real	-so	o_08	0.021803
6	0.00044937	Real	-so	o_09	0.011165
6	0.016251	Real	-so	o_10	0.035063
6	-0.0058734	Shuffled	-so	s_01	0.021746
6	0.0050192	Shuffled	-so	s_05	0.044506
6	0.0098284	Shuffled	-so	s_08	0.075033
6	-0.011304	Shuffled	-so	s_10	0.0059088
6	-0.0026392	Real	-sp	o_01	-0.00099591
6	0.0069692	Real	-sp	o_02	0.045912
6	-0.00186	Real	-sp	o_03	0.052866
6	-0.004683	Real	-sp	o_04	0.048168
6	-0.0056235	Real	-sp	o_05	0.050372
6	0.0021847	Real	-sp	o_06	0.010409
6	0.00351	Real	-sp	o_07	0.010567
6	-0.0044641	Real	-sp	o_08	0.021803
6	5.7805e-05	Real	-sp	o_09	0.011165
6	0.0053486	Real	-sp	o_10	0.035063
6	0.0026567	Shuffled	-sp	s_01	0.021746
6	-0.0069637	Shuffled	-sp	s_05	0.044506
6	0.0057266	Shuffled	-sp	s_08	0.075033
6	-0.0047101	Shuffled	-sp	s_10	0.0059088
7	0.01346	Real	-so	o_01	0.0077324
7	-0.0052818	Real	-so	o_02	-0.00010268
7	0.0078095	Real	-so	o_03	0.032293
7	0.0096077	Real	-so	o_04	0.010882
7	0.007063	Real	-so	o_05	0.026421
7	0.0039836	Real	-so	o_06	0.034093
7	0.0030393	Real	-so	o_07	0.021269
7	-0.0039675	Real	-so	o_08	0.033242
7	0.013685	Real	-so	o_09	0.02526
7	0.0042112	Real	-so	o_10	0.0055621
7	0.00096462	Shuffled	-so	s_01	0.0037327
7	0.0058108	Shuffled	-so	s_05	0.038622
7	0.0051901	Shuffled	-so	s_08	0.024182
7	0.0053296	Shuffled	-so	s_10	0.0044879
7	0.0046335	Real	-sp	o_01	0.0077324
7	0.00022237	Real	-sp	o_02	-0.00010268
7	-0.0065262	Real	-sp	o_03	0.032293
7	0.0029444	Real	-sp	o_04	0.010882
7	-0.0021532	Real	-sp	o_05	0.026421
7	-0.0021266	Real	-sp	o_06	0.034093
7	0.005261	Real	-sp	o_07	0.021269
7	0.0018641	Real	-sp	o_08	0.033242
7	0.0014345	Real	-sp	o_09	0.02526
7	-0.0045547	Real	-sp	o_10	0.0055621
7	0.0036787	Shuffled	-sp	s_01	0.0037327
7	-0.00065388	Shuffled	-sp	s_05	0.038622
7	-0.0022591	Shuffled	-sp	s_08	0.024182
7	0.00051811	Shuffled	-sp	s_10	0.0044879
8	0.00043455	Real	-so	o_01	0.056593
8	-0.0051066	Real	-so	o_02	0.041811
8	-7.9458e-05	Real	-so	o_03	0.044458
8	0.0014508	Real	-so	o_04	0.050231
8	0.0046422	Real	-so	o_05	0.067834
8	0.0023296	Real	-so	o_06	0.040918
8	0.0038229	Real	-so	o_07	0.02388
8	-0.00052737	Real	-so	o_08	0.046749
8	0.0016738	Real	-so	o_09	0.062709
8	-0.004003	Real	-so	o_10	0.014134
8	-0.0018688	Shuffled	-so	s_01	0.04234
8	0.0029552	Shuffled	-so	s_05	0.030571
8	-0.0003519	Shuffled	-so	s_08	0.037655
8	-0.015086	Shuffled	-so	s_10	0.017795
8	-0.00059837	Real	-sp	o_01	0.056593
8	-0.0031193	Real	-sp	o_02	0.041811
8	0.0012484	Real	-sp	o_03	0.044458
8	-0.00072723	Real	-sp	o_04	0.050231
8	0.0023594	Real	-sp	o_05	0.067834
8	0.00038349	Real	-sp	o_06	0.040918
8	-0.0055191	Real	-sp	o_07	0.02388
8	0.0013103	Real	-sp	o_08	0.046749
8	0.001419	Real	-sp	o_09	0.062709
8	-0.00068639	Real	-sp	o_10	0.014134
8	-0.0012995	Shuffled	-sp	s_01	0.04234
8	7.8505e-05	Shuffled	-sp	s_05	0.030571
8	0.00028598	Shuffled	-sp	s_08	0.037655
8	-0.00011148	Shuffled	-sp	s_10	0.017795
9	0.015198	Real	-so	o_01	0.049846
9	0.0028779	Real	-so	o_02	0.018032
9	-0.0039189	Real	-so	o_03	0.0023257
9	-0.0059361	Real	-so	o_04	0.047396
9	0.0062982	Real	-so	o_05	0.046901
9	0.0076636	Real	-so	o_06	0.026667
9	0.0052468	Real	-so	o_07	0.0086053
9	0.0047919	Real	-so	o_08	0.01551
9	0.0052852	Real	-so	o_09	0.02618
9	0.0014398	Real	-so	o_10	0.0069992
9	0.0037522	Shuffled	-so	s_01	0.026317
9	0.0067602	Shuffled	-so	s_05	0.0091386
9	0.0053592	Shuffled	-so	s_08	0.021506
9	-0.0022472	Shuffled	-so	s_10	0.0047342
9	0.0014912	Real	-sp	o_01	0.049846
9	-0.0045103	Real	-sp	o_02	0.018032
9	0.00041292	Real	-sp	o_03	0.0023257
9	-0.00094327	Real	-sp	o_04	0.047396
9	0.0088034	Real	-sp	o_05	0.046901
9	0.00033428	Real	-sp	o_06	0.026667
9	-0.0027174	Real	-sp	o_07	0.0086053
9	-0.0010248	Real	-sp	o_08	0.01551
9	-0.0024828	Real	-sp	o_09	0.02618
9	-0.0014995	Real	-sp	o_10	0.0069992
9	0.0027358	Shuffled	-sp	s_01	0.026317
9	0.0026541	Shuffled	-sp	s_05	0.0091386
9	-0.00083201	Shuffled	-sp	s_08	0.021506
9	-0.0016519	Shuffled	-sp	s_10	0.0047342
10	-0.012342	Real	-so	o_01	0.062831
10	0.0050312	Real	-so	o_02	0.045369
10	0.0053713	Real	-so	o_03	0.058109
10	0.0059145	Real	-so	o_04	0.040363
10	-0.0032876	Real	-so	o_05	0.020894
10	-0.010696	Real	-so	o_06	0.02514
10	0.00010598	Real	-so	o_07	0.014676
10	-0.0083631	Real	-so	o_08	0.054657
10	-0.0058137	Real	-so	o_09	0.032665
10	0.013043	Real	-so	o_10	0.020981
10	0.0028406	Shuffled	-so	s_01	0.020513
10	-0.0036023	Shuffled	-so	s_05	0.023226
10	-0.0058352	Shuffled	-so	s_08	0.062918
10	0.0074731	Shuffled	-so	s_10	0.010776
10	0.0040646	Real	-sp	o_01	0.062831
10	0.0029179	Real	-sp	o_02	0.045369
10	-0.004419	Real	-sp	o_03	0.058109
10	0.0027672	Real	-sp	o_04	0.040363
10	-0.0019025	Real	-sp	o_05	0.020894
10	7.266e-05	Real	-sp	o_06	0.02514
10	0.0057331	Real	-sp	o_07	0.014676
10	0.00051946	Real	-sp	o_08	0.054657
10	0.00061495	Real	-sp	o_09	0.032665
10	0.0027691	Real	-sp	o_10	0.020981
10	-0.00049454	Shuffled	-sp	s_01	0.020513
10	0.0027101	Shuffled	-sp	s_05	0.023226
10	0.00049792	Shuffled	-sp	s_08	0.062918
10	0.00098446	Shuffled	-sp	s_10	0.010776
12	-0.0008917	Real	-so	o_01	0.018151
12	-0.012675	Real	-so	o_02	0.0035872
12	-0.0066972	Real	-so	o_03	0.020553
12	0.0099436	Real	-so	o_04	0.012011
12	0.014067	Real	-so	o_05	0.019119
12	0.0032486	Real	-so	o_06	0.020736
12	0.0076317	Real	-so	o_07	0.012035
12	0.0097635	Real	-so	o_08	0.01384
12	-0.0062271	Real	-so	o_09	0.015877
12	-0.0054787	Real	-so	o_10	0.00069366
12	0.0026519	Shuffled	-so	s_01	0.017169
12	0.0013191	Shuffled	-so	s_05	0.014471
12	0.0043167	Shuffled	-so	s_08	0.0096396
12	-0.016339	Shuffled	-so	s_10	-0.0016861
12	-0.0020175	Real	-sp	o_01	0.018151
12	0.0010382	Real	-sp	o_02	0.0035872
12	-0.00066258	Real	-sp	o_03	0.020553
12	0.0035076	Real	-sp	o_04	0.012011
12	0.014632	Real	-sp	o_05	0.019119
12	0.0052838	Real	-sp	o_06	0.020736
12	0.0017424	Real	-sp	o_07	0.012035
12	0.0018583	Real	-sp	o_08	0.01384
12	-0.0085664	Real	-sp	o_09	0.015877
12	-0.00582	Real	-sp	o_10	0.00069366
12	-0.00019525	Shuffled	-sp	s_01	0.017169
12	0.0040721	Shuffled	-sp	s_05	0.014471
12	0.0011293	Shuffled	-sp	s_08	0.0096396
12	-0.0038932	Shuffled	-sp	s_10	-0.0016861
13	0.00041972	Real	-so	o_01	0.069966
13	0.0079425	Real	-so	o_02	0.047534
13	0.0071171	Real	-so	o_03	0.052866
13	0.0027708	Real	-so	o_04	0.017987
13	0.014847	Real	-so	o_05	0.033087
13	-0.0020633	Real	-so	o_06	0.042722
13	0.0082448	Real	-so	o_07	0.031498
13	0.0024859	Real	-so	o_08	0.05297
13	0.0058968	Real	-so	o_09	0.011017
13	0.0091789	Real	-so	o_10	0.030859
13	-0.0056059	Shuffled	-so	s_01	0.016563
13	0.0015606	Shuffled	-so	s_05	0.039564
13	0.0052571	Shuffled	-so	s_08	0.063465
13	-0.01088	Shuffled	-so	s_10	0.0036504
13	0.0013386	Real	-sp	o_01	0.069966
13	0.00041521	Real	-sp	o_02	0.047534
13	-0.0030458	Real	-sp	o_03	0.052866
13	0.0014967	Real	-sp	o_04	0.017987
13	-0.0012555	Real	-sp	o_05	0.033087
13	-0.00032732	Real	-sp	o_06	0.042722
13	0.0074022	Real	-sp	o_07	0.031498
13	0.00024538	Real	-sp	o_08	0.05297
13	0.00036867	Real	-sp	o_09	0.011017
13	0.010638	Real	-sp	o_10	0.030859
13	0.00089779	Shuffled	-sp	s_01	0.016563
13	0.0018134	Shuffled	-sp	s_05	0.039564
13	0.0027509	Shuffled	-sp	s_08	0.063465
13	0.0003334	Shuffled	-sp	s_10	0.0036504
14	0.0026179	Real	-so	o_01	0.021129
14	0.00094618	Real	-so	o_02	0.018922
14	0.0059224	Real	-so	o_03	0.0089882
14	0.0067524	Real	-so	o_04	0.0071883
14	0.0098603	Real	-so	o_05	0.0060202
14	0.0024585	Real	-so	o_06	0.016275
14	0.006024	Real	-so	o_07	0.0031452
14	0.0058319	Real	-so	o_08	0.007629
14	-0.00020202	Real	-so	o_09	0.010333
14	-0.0010151	Real	-so	o_10	-0.0021071
14	0.004783	Shuffled	-so	s_01	0.018733
14	0.012078	Shuffled	-so	s_05	-0.0081261
14	0.0049939	Shuffled	-so	s_08	0.022836
14	-0.0029337	Shuffled	-so	s_10	0.0040597
14	0.0032745	Real	-sp	o_01	0.021129
14	0.0026164	Real	-sp	o_02	0.018922
14	-0.0044562	Real	-sp	o_03	0.0089882
14	-0.00096524	Real	-sp	o_04	0.0071883
14	-3.2e-05	Real	-sp	o_05	0.0060202
14	-0.0030768	Real	-sp	o_06	0.016275
14	-0.0011665	Real	-sp	o_07	0.0031452
14	0.0028065	Real	-sp	o_08	0.007629
14	-0.0013073	Real	-sp	o_09	0.010333
14	-0.0013625	Real	-sp	o_10	-0.0021071
14	-0.0009647	Shuffled	-sp	s_01	0.018733
14	-0.0030925	Shuffled	-sp	s_05	-0.0081261
14	-0.0040206	Shuffled	-sp	s_08	0.022836
14	-0.0029048	Shuffled	-sp	s_10	0.0040597
15	-0.0073036	Real	-so	o_01	0.060919
15	-0.0019113	Real	-so	o_02	0.024681
15	0.006521	Real	-so	o_03	0.072652
15	0.00464	Real	-so	o_04	0.063161
15	8.3108e-05	Real	-so	o_05	0.035531
15	-0.002481	Real	-so	o_06	0.043799
15	0.0039278	Real	-so	o_07	0.038169
15	0.0020469	Real	-so	o_08	0.067726
15	-0.0020056	Real	-so	o_09	0.043551
15	0.00372	Real	-so	o_10	0.0085177
15	-0.0017185	Shuffled	-so	s_01	0.033463
15	0.0011859	Shuffled	-so	s_05	0.066381
15	-0.00085284	Shuffled	-so	s_08	0.070479
15	7.6877e-05	Shuffled	-so	s_10	0.013393
15	0.0008182	Real	-sp	o_01	0.060919
15	0.00168	Real	-sp	o_02	0.024681
15	-0.0011497	Real	-sp	o_03	0.072652
15	0.0019186	Real	-sp	o_04	0.063161
15	-0.00038189	Real	-sp	o_05	0.035531
15	0.001573	Real	-sp	o_06	0.043799
15	0.0027107	Real	-sp	o_07	0.038169
15	-0.0006548	Real	-sp	o_08	0.067726
15	0.00028126	Real	-sp	o_09	0.043551
15	-0.00036257	Real	-sp	o_10	0.0085177
15	-0.0019593	Shuffled	-sp	s_01	0.033463
15	0.00096296	Shuffled	-sp	s_05	0.066381
15	0.00095094	Shuffled	-sp	s_08	0.070479
15	0.0014963	Shuffled	-sp	s_10	0.013393
16	0.00072582	Real	-so	o_01	0.033495
16	0.0064067	Real	-so	o_02	0.027629
16	-0.0006687	Real	-so	o_03	0.017478
16	0.00013453	Real	-so	o_04	0.049884
16	0.0061011	Real	-so	o_05	0.080931
16	0.0026265	Real	-so	o_06	0.031505
16	0.0028319	Real	-so	o_07	0.019255
16	-0.0032997	Real	-so	o_08	0.035679
16	0.0028629	Real	-so	o_09	0.0482
16	-0.00039722	Real	-so	o_10	0.0055468
16	0.0038975	Shuffled	-so	s_01	0.039008
16	-0.0015258	Shuffled	-so	s_05	0.064149
16	-0.010125	Shuffled	-so	s_08	0.057435
16	0.0076593	Shuffled	-so	s_10	0.012295
16	2.7044e-05	Real	-sp	o_01	0.033495
16	0.00031805	Real	-sp	o_02	0.027629
16	-0.0032137	Real	-sp	o_03	0.017478
16	-0.0029431	Real	-sp	o_04	0.049884
16	-0.0030826	Real	-sp	o_05	0.080931
16	0.00039895	Real	-sp	o_06	0.031505
16	-0.00046765	Real	-sp	o_07	0.019255
16	-0.0042976	Real	-sp	o_08	0.035679
16	0.00020606	Real	-sp	o_09	0.0482
16	-0.0022094	Real	-sp	o_10	0.0055468
16	0.00081752	Shuffled	-sp	s_01	0.039008
16	-0.00025457	Shuffled	-sp	s_05	0.064149
16	-0.0021008	Shuffled	-sp	s_08	0.057435
16	0.00063281	Shuffled	-sp	s_10	0.012295
17	0.0062391	Real	-so	o_01	0.024259
17	0.0069159	Real	-so	o_02	0.036061
17	0.001054	Real	-so	o_03	0.015651
17	0.0036581	Real	-so	o_04	0.025338
17	0.011848	Real	-so	o_05	0.034828
17	-0.00094867	Real	-so	o_06	0.020205
17	-0.00018263	Real	-so	o_07	0.0068323
17	-0.00021745	Real	-so	o_08	0.032595
17	0.0020585	Real	-so	o_09	0.025436
17	-0.00038757	Real	-so	o_10	-0.0023076
17	0.0014264	Shuffled	-so	s_01	0.032074
17	0.0047195	Shuffled	-so	s_05	0.046641
17	0.0021198	Shuffled	-so	s_08	0.029198
17	-0.00085041	Shuffled	-so	s_10	0.014857
17	0.0012618	Real	-sp	o_01	0.024259
17	0.00030755	Real	-sp	o_02	0.036061
17	0.011692	Real	-sp	o_03	0.015651
17	0.0036063	Real	-sp	o_04	0.025338
17	0.0034961	Real	-sp	o_05	0.034828
17	0.003788	Real	-sp	o_06	0.020205
17	-0.00080626	Real	-sp	o_07	0.0068323
17	0.0054749	Real	-sp	o_08	0.032595
17	-2.0231e-06	Real	-sp	o_09	0.025436
17	0.0027044	Real	-sp	o_10	-0.0023076
17	0.0067714	Shuffled	-sp	s_01	0.032074
17	0.00079183	Shuffled	-sp	s_05	0.046641
17	0.0014957	Shuffled	-sp	s_08	0.029198
17	0.0014732	Shuffled	-sp	s_10	0.014857
18	0.0041683	Real	-so	o_01	0.047576
18	0.0023379	Real	-so	o_02	0.043978
18	0.0040477	Real	-so	o_03	0.027609
18	0.0017829	Real	-so	o_04	0.038878
18	0.0060277	Real	-so	o_05	0.060214
18	-0.00083477	Real	-so	o_06	0.03475
18	0.00091576	Real	-so	o_07	0.0088585
18	0.0022991	Real	-so	o_08	0.027611
18	0.006171	Real	-so	o_09	0.032512
18	-0.0015175	Real	-so	o_10	0.0050407
18	0.0018606	Shuffled	-so	s_01	0.035793
18	0.0019029	Shuffled	-so	s_05	0.068857
18	0.0028384	Shuffled	-so	s_08	0.035078
18	-0.000628	Shuffled	-so	s_10	0.02167
18	-0.0012903	Real	-sp	o_01	0.047576
18	-0.0022627	Real	-sp	o_02	0.043978
18	-0.00062578	Real	-sp	o_03	0.027609
18	-0.0021587	Real	-sp	o_04	0.038878
18	-0.0026885	Real	-sp	o_05	0.060214
18	0.001795	Real	-sp	o_06	0.03475
18	-0.00012357	Real	-sp	o_07	0.0088585
18	-0.0014564	Real	-sp	o_08	0.027611
18	-0.00096846	Real	-sp	o_09	0.032512
18	-0.0027348	Real	-sp	o_10	0.0050407
18	-3.7473e-05	Shuffled	-sp	s_01	0.035793
18	-0.0016126	Shuffled	-sp	s_05	0.068857
18	-0.0038101	Shuffled	-sp	s_08	0.035078
18	0.002077	Shuffled	-sp	s_10	0.02167
19	0.002552	Real	-so	o_01	0.069771
19	0.0064923	Real	-so	o_02	0.043599
19	-0.0025212	Real	-so	o_03	0.049736
19	0.0080434	Real	-so	o_04	0.054656
19	0.0073079	Real	-so	o_05	0.062553
19	0.0061692	Real	-so	o_06	0.047826
19	0.00011534	Real	-so	o_07	0.039833
19	0.0039966	Real	-so	o_08	0.067498
19	0.0060699	Real	-so	o_09	0.061975
19	-0.0025043	Real	-so	o_10	0.016739
19	0.00075612	Shuffled	-so	s_01	0.046462
19	0.00030961	Shuffled	-so	s_05	0.06443
19	0.0046017	Shuffled	-so	s_08	0.050368
19	-0.0026452	Shuffled	-so	s_10	0.021061
19	1.7372e-05	Real	-sp	o_01	0.069771
19	0.0013215	Real	-sp	o_02	0.043599
19	-0.0027365	Real	-sp	o_03	0.049736
19	0.00068174	Real	-sp	o_04	0.054656
19	-0.0021497	Real	-sp	o_05	0.062553
19	0.00064597	Real	-sp	o_06	0.047826
19	0.0017455	Real	-sp	o_07	0.039833
19	1.8367e-05	Real	-sp	o_08	0.067498
19	0.0016896	Real	-sp	o_09	0.061975
19	0.0023925	Real	-sp	o_10	0.016739
19	-0.0016721	Shuffled	-sp	s_01	0.046462
19	0.0025883	Shuffled	-sp	s_05	0.06443
19	0.0008165	Shuffled	-sp	s_08	0.050368
19	0.0012517	Shuffled	-sp	s_10	0.021061
20	0.0046509	Real	-so	o_01	0.028916
20	-0.0090467	Real	-so	o_02	0.038856
20	-0.013957	Real	-so	o_03	0.058957
20	0.0062464	Real	-so	o_04	0.036398
20	-0.0081038	Real	-so	o_05	0.078739
20	-0.0033302	Real	-so	o_06	0.041319
20	0.0014659	Real	-so	o_07	0.033418
20	0.0042267	Real	-so	o_08	0.064294
20	0.00080516	Real	-so	o_09	0.03159
20	-0.00079793	Real	-so	o_10	0.021691
20	-0.0013985	Shuffled	-so	s_01	0.020185
20	-0.0046299	Shuffled	-so	s_05	0.065887
20	-0.017703	Shuffled	-so	s_08	0.0889
20	-0.00083571	Shuffled	-so	s_10	0.0086182
20	-0.0025529	Real	-sp	o_01	0.028916
20	0.002084	Real	-sp	o_02	0.038856
20	-0.00097213	Real	-sp	o_03	0.058957
20	0.00083365	Real	-sp	o_04	0.036398
20	-0.0024167	Real	-sp	o_05	0.078739
20	-0.0031968	Real	-sp	o_06	0.041319
20	-0.0012009	Real	-sp	o_07	0.033418
20	0.0018429	Real	-sp	o_08	0.064294
20	0.00090558	Real	-sp	o_09	0.03159
20	-8.701e-05	Real	-sp	o_10	0.021691
20	-0.0028854	Shuffled	-sp	s_01	0.020185
20	0.0024432	Shuffled	-sp	s_05	0.065887
20	0.0015348	Shuffled	-sp	s_08	0.0889
20	0.0015744	Shuffled	-sp	s_10	0.0086182
21	-2.7386e-05	Real	-so	o_01	0.001978
21	-0.0067039	Real	-so	o_02	-0.0083795
21	0.0025981	Real	-so	o_03	0.032284
21	-0.0028249	Real	-so	o_04	0.0068025
21	0.0034611	Real	-so	o_05	0.033089
21	0.0073464	Real	-so	o_06	-0.0091883
21	-0.0053835	Real	-so	o_07	-0.00059688
21	0.0014504	Real	-so	o_08	0.010124
21	0.0076282	Real	-so	o_09	0.0036135
21	-0.0021102	Real	-so	o_10	0.002435
21	0.005091	Shuffled	-so	s_01	0.017267
21	0.0064414	Shuffled	-so	s_05	-9.3712e-05
21	0.00017745	Shuffled	-so	s_08	0.0017389
21	-0.0064389	Shuffled	-so	s_10	-0.019777
21	-0.0037802	Real	-sp	o_01	0.001978
21	0.00023484	Real	-sp	o_02	-0.0083795
21	0.036473	Real	-sp	o_03	0.032284
21	-0.0019496	Real	-sp	o_04	0.0068025
21	0.0018283	Real	-sp	o_05	0.033089
21	-0.0054537	Real	-sp	o_06	-0.0091883
21	0.0007827	Real	-sp	o_07	-0.00059688
21	-0.0020965	Real	-sp	o_08	0.010124
21	-0.00047266	Real	-sp	o_09	0.0036135
21	-0.00058692	Real	-sp	o_10	0.002435
21	-0.00026831	Shuffled	-sp	s_01	0.017267
21	-0.0046125	Shuffled	-sp	s_05	-9.3712e-05
21	-0.0067234	Shuffled	-sp	s_08	0.0017389
21	-0.00023274	Shuffled	-sp	s_10	-0.019777
22	0.0064842	Real	-so	o_01	0.00027381
22	0.0070116	Real	-so	o_02	0.01421
22	0.005019	Real	-so	o_03	0.040498
22	0.00089453	Real	-so	o_04	0.0061021
22	0.0058396	Real	-so	o_05	0.061384
22	-0.0015224	Real	-so	o_06	0.033777
22	0.0028079	Real	-so	o_07	0.018533
22	-0.0072801	Real	-so	o_08	0.025665
22	-0.00056002	Real	-so	o_09	0.013119
22	-0.0011601	Real	-so	o_10	-0.0032604
22	-0.0057933	Shuffled	-so	s_01	0.0031075
22	0.002859	Shuffled	-so	s_05	0.069152
22	-0.0071028	Shuffled	-so	s_08	0.059789
22	0.0082529	Shuffled	-so	s_10	0.010781
22	0.0058279	Real	-sp	o_01	0.00027381
22	0.012803	Real	-sp	o_02	0.01421
22	-0.0061744	Real	-sp	o_03	0.040498
22	-0.0023466	Real	-sp	o_04	0.0061021
22	-0.0081591	Real	-sp	o_05	0.061384
22	-0.002069	Real	-sp	o_06	0.033777
22	0.0011025	Real	-sp	o_07	0.018533
22	-0.011833	Real	-sp	o_08	0.025665
22	-0.0027046	Real	-sp	o_09	0.013119
22	-0.001096	Real	-sp	o_10	-0.0032604
22	-0.0012815	Shuffled	-sp	s_01	0.0031075
22	0.0012346	Shuffled	-sp	s_05	0.069152
22	-0.00078813	Shuffled	-sp	s_08	0.059789
22	0.0023253	Shuffled	-sp	s_10	0.010781
23	0.010064	Real	-so	o_01	0.040106
23	0.013952	Real	-so	o_02	0.031374
23	0.0072089	Real	-so	o_03	0.070858
23	-0.002426	Real	-so	o_04	0.036948
23	0.011599	Real	-so	o_05	0.068344
23	-0.0044693	Real	-so	o_06	0.032059
23	0.0064205	Real	-so	o_07	0.0079976
23	-0.014084	Real	-so	o_08	0.028744
23	-0.016293	Real	-so	o_09	0.036698
23	0.0090741	Real	-so	o_10	-0.0069347
23	0.0061541	Shuffled	-so	s_01	0.015824
23	0.0089596	Shuffled	-so	s_05	0.031138
23	0.002019	Shuffled	-so	s_08	0.083148
23	-0.00092379	Shuffled	-so	s_10	-0.00034564
23	0.00047839	Real	-sp	o_01	0.040106
23	0.0069646	Real	-sp	o_02	0.031374
23	-0.0051201	Real	-sp	o_03	0.070858
23	0.00079909	Real	-sp	o_04	0.036948
23	-0.0054487	Real	-sp	o_05	0.068344
23	-0.0054327	Real	-sp	o_06	0.032059
23	0.0092585	Real	-sp	o_07	0.0079976
23	0.0024238	Real	-sp	o_08	0.028744
23	-0.0024552	Real	-sp	o_09	0.036698
23	0.0045974	Real	-sp	o_10	-0.0069347
23	-0.0024661	Shuffled	-sp	s_01	0.015824
23	0.0081321	Shuffled	-sp	s_05	0.031138
23	0.0041918	Shuffled	-sp	s_08	0.083148
23	0.0030324	Shuffled	-sp	s_10	-0.00034564
24	0.0030725	Real	-so	o_01	0.035517
24	-0.0031503	Real	-so	o_02	0.028962
24	0.009568	Real	-so	o_03	0.01562
24	-0.0015777	Real	-so	o_04	0.040395
24	-0.0032023	Real	-so	o_05	0.042491
24	-0.0022387	Real	-so	o_06	0.023597
24	-0.0021799	Real	-so	o_07	-0.0019279
24	-0.00027447	Real	-so	o_08	0.017243
24	0.0020322	Real	-so	o_09	0.051658
24	-0.00098893	Real	-so	o_10	-0.010498
24	-0.0016797	Shuffled	-so	s_01	0.045235
24	-0.00061176	Shuffled	-so	s_05	0.026528
24	0.0033706	Shuffled	-so	s_08	0.0043016
24	-0.0080683	Shuffled	-so	s_10	0.0091932
24	-0.011229	Real	-sp	o_01	0.035517
24	-0.0044716	Real	-sp	o_02	0.028962
24	0.0027521	Real	-sp	o_03	0.01562
24	-0.0019489	Real	-sp	o_04	0.040395
24	0.0026642	Real	-sp	o_05	0.042491
24	-0.00088202	Real	-sp	o_06	0.023597
24	-0.0060615	Real	-sp	o_07	-0.0019279
24	0.001516	Real	-sp	o_08	0.017243
24	0.00083092	Real	-sp	o_09	0.051658
24	-0.0015534	Real	-sp	o_10	-0.010498
24	-0.0022216	Shuffled	-sp	s_01	0.045235
24	0.00033862	Shuffled	-sp	s_05	0.026528
24	0.0023281	Shuffled	-sp	s_08	0.0043016
24	-0.0030173	Shuffled	-sp	s_10	0.0091932
25	-0.0076511	Real	-so	o_01	0.056329
25	-0.0049873	Real	-so	o_02	0.030572
25	0.011978	Real	-so	o_03	0.059549
25	0.0088138	Real	-so	o_04	0.063188
25	-0.0080157	Real	-so	o_05	0.052074
25	-0.0064034	Real	-so	o_06	0.047239
25	0.0010079	Real	-so	o_07	0.033064
25	-4.9564e-05	Real	-so	o_08	0.041962
25	-0.0078921	Real	-so	o_09	0.043507
25	0.011896	Real	-so	o_10	0.027034
25	-0.0021166	Shuffled	-so	s_01	0.035855
25	-0.0044644	Shuffled	-so	s_05	0.03515
25	-0.0018114	Shuffled	-so	s_08	0.070941
25	0.002327	Shuffled	-so	s_10	0.021445
25	0.0016489	Real	-sp	o_01	0.056329
25	-0.0039326	Real	-sp	o_02	0.030572
25	-0.0070664	Real	-sp	o_03	0.059549
25	0.0023205	Real	-sp	o_04	0.063188
25	-0.0094107	Real	-sp	o_05	0.052074
25	0.0013975	Real	-sp	o_06	0.047239
25	-0.0020756	Real	-sp	o_07	0.033064
25	-0.0023864	Real	-sp	o_08	0.041962
25	-2.2691e-05	Real	-sp	o_09	0.043507
25	-0.00018347	Real	-sp	o_10	0.027034
25	0.0012627	Shuffled	-sp	s_01	0.035855
25	-0.0059437	Shuffled	-sp	s_05	0.03515
25	-0.0032846	Shuffled	-sp	s_08	0.070941
25	-0.00089174	Shuffled	-sp	s_10	0.021445
26	-0.013032	Real	-so	o_01	0.0022935
26	0.0043568	Real	-so	o_02	0.0051052
26	0.0086566	Real	-so	o_03	-0.00026374
26	0.007255	Real	-so	o_04	0.017354
26	0.016385	Real	-so	o_05	0.01328
26	-0.013086	Real	-so	o_06	0.0052117
26	0.0058379	Real	-so	o_07	0.0019503
26	0.013673	Real	-so	o_08	0.025546
26	-0.005292	Real	-so	o_09	-0.014394
26	0.0025897	Real	-so	o_10	-0.00021357
26	-0.0081477	Shuffled	-so	s_01	-0.009189
26	0.0045225	Shuffled	-so	s_05	-0.00019342
26	-0.0059486	Shuffled	-so	s_08	0.0015586
26	-0.0047278	Shuffled	-so	s_10	0.0081317
26	0.00060601	Real	-sp	o_01	0.0022935
26	0.0025797	Real	-sp	o_02	0.0051052
26	-0.005727	Real	-sp	o_03	-0.00026374
26	0.0084724	Real	-sp	o_04	0.017354
26	0.022327	Real	-sp	o_05	0.01328
26	0.0081125	Real	-sp	o_06	0.0052117
26	0.00020624	Real	-sp	o_07	0.0019503
26	0.010214	Real	-sp	o_08	0.025546
26	-0.0036714	Real	-sp	o_09	-0.014394
26	-0.0014733	Real	-sp	o_10	-0.00021357
26	-0.0031432	Shuffled	-sp	s_01	-0.009189
26	-0.0002426	Shuffled	-sp	s_05	-0.00019342
26	-0.0040408	Shuffled	-sp	s_08	0.0015586
26	-0.0018481	Shuffled	-sp	s_10	0.0081317
27	0.0054961	Real	-so	o_01	0.033007
27	0.0065856	Real	-so	o_02	0.03511
27	-0.00054104	Real	-so	o_03	0.017251
27	-0.0038158	Real	-so	o_04	0.041307
27	0.0076709	Real	-so	o_05	0.079523
27	0.0065777	Real	-so	o_06	0.058029
27	-0.0050546	Real	-so	o_07	0.024801
27	0.0033433	Real	-so	o_08	0.046218
27	0.0064258	Real	-so	o_09	0.031161
27	-0.0038325	Real	-so	o_10	0.021886
27	-0.0018075	Shuffled	-so	s_01	0.040299
27	0.001205	Shuffled	-so	s_05	0.060742
27	0.002594	Shuffled	-so	s_08	0.050081
27	-0.0024524	Shuffled	-so	s_10	0.022916
27	-0.0016351	Real	-sp	o_01	0.033007
27	0.0011765	Real	-sp	o_02	0.03511
27	-0.0016849	Real	-sp	o_03	0.017251
27	-0.0017984	Real	-sp	o_04	0.041307
27	-0.0013801	Real	-sp	o_05	0.079523
27	0.0018932	Real	-sp	o_06	0.058029
27	-0.00045041	Real	-sp	o_07	0.024801
27	-0.0043402	Real	-sp	o_08	0.046218
27	-0.0022622	Real	-sp	o_09	0.031161
27	-0.0016763	Real	-sp	o_10	0.021886
27	-7.3825e-05	Shuffled	-sp	s_01	0.040299
27	-0.0016024	Shuffled	-sp	s_05	0.060742
27	-0.0038358	Shuffled	-sp	s_08	0.050081
27	-0.00068741	Shuffled	-sp	s_10	0.022916
28	0.0040943	Real	-so	o_01	0.054132
28	0.0052035	Real	-so	o_02	0.052984
28	0.0054743	Real	-so	o_03	0.050771
28	0.002441	Real	-so	o_04	0.057905
28	0.0046462	Real	-so	o_05	0.067789
28	-0.017842	Real	-so	o_06	0.019555
28	0.013568	Real	-so	o_07	0.0085764
28	0.00048506	Real	-so	o_08	0.071839
28	0.0018467	Real	-so	o_09	0.052915
28	0.0031853	Real	-so	o_10	0.011175
28	0.01317	Shuffled	-so	s_01	0.034018
28	0.0022954	Shuffled	-so	s_05	0.045315
28	0.0014398	Shuffled	-so	s_08	0.067916
28	-0.0077929	Shuffled	-so	s_10	0.016704
28	-0.0012749	Real	-sp	o_01	0.054132
28	0.0015651	Real	-sp	o_02	0.052984
28	-0.0047918	Real	-sp	o_03	0.050771
28	-0.0021159	Real	-sp	o_04	0.057905
28	0.0028434	Real	-sp	o_05	0.067789
28	-0.015296	Real	-sp	o_06	0.019555
28	-0.0022554	Real	-sp	o_07	0.0085764
28	-0.00094105	Real	-sp	o_08	0.071839
28	0.0010784	Real	-sp	o_09	0.052915
28	0.0033019	Real	-sp	o_10	0.011175
28	-0.0015523	Shuffled	-sp	s_01	0.034018
28	0.0042995	Shuffled	-sp	s_05	0.045315
28	0.0023249	Shuffled	-sp	s_08	0.067916
28	5.8123e-05	Shuffled	-sp	s_10	0.016704
29	0.025255	Real	-so	o_01	0.033177
29	-0.00062485	Real	-so	o_02	0.018697
29	0.026968	Real	-so	o_03	0.05951
29	0.0047703	Real	-so	o_04	0.015926
29	0.027212	Real	-so	o_05	0.058881
29	0.01746	Real	-so	o_06	0.030126
29	0.010785	Real	-so	o_07	0.033895
29	-0.0030517	Real	-so	o_08	0.031666
29	0.01733	Real	-so	o_09	0.043473
29	-0.008436	Real	-so	o_10	0.017839
29	-0.0050428	Shuffled	-so	s_01	0.0098415
29	-0.0022062	Shuffled	-so	s_05	0.05198
29	-0.0082358	Shuffled	-so	s_08	0.075204
29	-0.011319	Shuffled	-so	s_10	0.0012161
29	0.00053651	Real	-sp	o_01	0.033177
29	0.00024462	Real	-sp	o_02	0.018697
29	0.0077	Real	-sp	o_03	0.05951
29	0.00021737	Real	-sp	o_04	0.015926
29	0.016321	Real	-sp	o_05	0.058881
29	-0.00035357	Real	-sp	o_06	0.030126
29	0.0060121	Real	-sp	o_07	0.033895
29	0.0047649	Real	-sp	o_08	0.031666
29	0.0029662	Real	-sp	o_09	0.043473
29	-0.00084595	Real	-sp	o_10	0.017839
29	-0.0060298	Shuffled	-sp	s_01	0.0098415
29	-0.0010253	Shuffled	-sp	s_05	0.05198
29	0.0044369	Shuffled	-sp	s_08	0.075204
29	0.00030151	Shuffled	-sp	s_10	0.0012161
30	0.012626	Real	-so	o_01	0.034162
30	0.0011423	Real	-so	o_02	0.034347
30	-0.0084376	Real	-so	o_03	0.011117
30	-0.000449	Real	-so	o_04	0.0091677
30	-0.017672	Real	-so	o_05	0.03617
30	0.019491	Real	-so	o_06	0.042061
30	0.0037244	Real	-so	o_07	0.0093807
30	-0.00084586	Real	-so	o_08	0.019912
30	0.00519	Real	-so	o_09	0.024919
30	-0.0028805	Real	-so	o_10	0.0058741
30	0.00068208	Shuffled	-so	s_01	0.017553
30	-0.0038678	Shuffled	-so	s_05	0.044488
30	0.00087046	Shuffled	-so	s_08	0.014793
30	-0.00099978	Shuffled	-so	s_10	0.010859
30	-0.0013149	Real	-sp	o_01	0.034162
30	-0.00056876	Real	-sp	o_02	0.034347
30	7.8523e-05	Real	-sp	o_03	0.011117
30	-0.00067672	Real	-sp	o_04	0.0091677
30	-0.0015979	Real	-sp	o_05	0.03617
30	-0.00023584	Real	-sp	o_06	0.042061
30	-0.00025311	Real	-sp	o_07	0.0093807
30	0.0004022	Real	-sp	o_08	0.019912
30	0.00065548	Real	-sp	o_09	0.024919
30	-0.00055578	Real	-sp	o_10	0.0058741
30	-0.0013037	Shuffled	-sp	s_01	0.017553
30	0.0024829	Shuffled	-sp	s_05	0.044488
30	-0.0010117	Shuffled	-sp	s_08	0.014793
30	0.0011981	Shuffled	-sp	s_10	0.010859
31	0.00010654	Real	-so	o_01	0.057287
31	0.010658	Real	-so	o_02	0.049405
31	-0.0011954	Real	-so	o_03	0.037791
31	-0.0048775	Real	-so	o_04	0.040602
31	0.005677	Real	-so	o_05	0.029443
31	-0.025916	Real	-so	o_06	0.0066718
31	0.0062141	Real	-so	o_07	0.032805
31	-0.0082758	Real	-so	o_08	0.026307
31	0.012037	Real	-so	o_09	0.041201
31	-0.011049	Real	-so	o_10	0.0030837
31	-0.0090805	Shuffled	-so	s_01	0.034017
31	-0.0037649	Shuffled	-so	s_05	0.031982
31	-0.016278	Shuffled	-so	s_08	0.014239
31	-0.013138	Shuffled	-so	s_10	0.011825
31	4.421e-05	Real	-sp	o_01	0.057287
31	-0.0021785	Real	-sp	o_02	0.049405
31	0.0041113	Real	-sp	o_03	0.037791
31	-0.0067088	Real	-sp	o_04	0.040602
31	0.0082431	Real	-sp	o_05	0.029443
31	-0.025487	Real	-sp	o_06	0.0066718
31	-0.0027555	Real	-sp	o_07	0.032805
31	0.0058396	Real	-sp	o_08	0.026307
31	0.0014649	Real	-sp	o_09	0.041201
31	0.0021658	Real	-sp	o_10	0.0030837
31	-0.0019329	Shuffled	-sp	s_01	0.034017
31	-0.00019111	Shuffled	-sp	s_05	0.031982
31	0.011014	Shuffled	-sp	s_08	0.014239
31	0.00090339	Shuffled	-sp	s_10	0.011825
32	0.0052771	Real	-so	o_01	-0.0023278
32	0.00741	Real	-so	o_02	0.0035266
32	0.020677	Real	-so	o_03	0.021241
32	0.0044373	Real	-so	o_04	-0.0064508
32	0.0053429	Real	-so	o_05	0.030828
32	-0.00081155	Real	-so	o_06	0.011024
32	-0.010051	Real	-so	o_07	-0.0012271
32	-0.00076955	Real	-so	o_08	0.015433
32	-0.001903	Real	-so	o_09	-0.0073796
32	0.0096202	Real	-so	o_10	0.010985
32	0.00090428	Shuffled	-so	s_01	0.015741
32	-0.0030054	Shuffled	-so	s_05	0.016246
32	-0.0086205	Shuffled	-so	s_08	0.0033972
32	0.0081905	Shuffled	-so	s_10	0.0029483
32	0.0011348	Real	-sp	o_01	-0.0023278
32	0.010062	Real	-sp	o_02	0.0035266
32	0.012354	Real	-sp	o_03	0.021241
32	-0.0010082	Real	-sp	o_04	-0.0064508
32	0.0092188	Real	-sp	o_05	0.030828
32	0.010342	Real	-sp	o_06	0.011024
32	-0.0015429	Real	-sp	o_07	-0.0012271
32	0.00034009	Real	-sp	o_08	0.015433
32	-0.0044113	Real	-sp	o_09	-0.0073796
32	0.0001842	Real	-sp	o_10	0.010985
32	-0.0037722	Shuffled	-sp	s_01	0.015741
32	0.0019806	Shuffled	-sp	s_05	0.016246
32	0.0010703	Shuffled	-sp	s_08	0.0033972
32	0.00074573	Shuffled	-sp	s_10	0.0029483
33	-0.0030285	Real	-so	o_01	0.063349
33	0.0061039	Real	-so	o_02	0.048062
33	0.018199	Real	-so	o_03	0.079602
33	0.0055649	Real	-so	o_04	0.061896
33	0.0091079	Real	-so	o_05	0.056107
33	9.5193e-05	Real	-so	o_06	0.041272
33	-0.0038102	Real	-so	o_07	0.035072
33	0.0018381	Real	-so	o_08	0.063872
33	-0.0030984	Real	-so	o_09	0.053595
33	-1.6448e-05	Real	-so	o_10	0.031154
33	-0.014526	Shuffled	-so	s_01	0.031984
33	0.0016369	Shuffled	-so	s_05	0.057983
33	0.010275	Shuffled	-so	s_08	0.083564
33	-0.0012288	Shuffled	-so	s_10	0.029221
33	0.0037779	Real	-sp	o_01	0.063349
33	-0.0010126	Real	-sp	o_02	0.048062
33	-0.0059409	Real	-sp	o_03	0.079602
33	-0.0011882	Real	-sp	o_04	0.061896
33	-0.0080389	Real	-sp	o_05	0.056107
33	-0.00025884	Real	-sp	o_06	0.041272
33	0.016515	Real	-sp	o_07	0.035072
33	-0.00046248	Real	-sp	o_08	0.063872
33	0.017925	Real	-sp	o_09	0.053595
33	0.00069787	Real	-sp	o_10	0.031154
33	-0.00014167	Shuffled	-sp	s_01	0.031984
33	0.00082207	Shuffled	-sp	s_05	0.057983
33	0.0012493	Shuffled	-sp	s_08	0.083564
33	-0.00011399	Shuffled	-sp	s_10	0.029221
35	-0.001703	Real	-so	o_01	0.053581
35	0.0098327	Real	-so	o_02	0.034067
35	0.0020006	Real	-so	o_03	0.084844
35	0.0014126	Real	-so	o_04	0.052893
35	0.0035212	Real	-so	o_05	0.074313
35	-0.006385	Real	-so	o_06	0.02452
35	0.003755	Real	-so	o_07	0.016643
35	0.0047577	Real	-so	o_08	0.068457
35	0.016613	Real	-so	o_09	0.062075
35	-0.010022	Real	-so	o_10	0.0044653
35	0.0067647	Shuffled	-so	s_01	0.018961
35	0.00030712	Shuffled	-so	s_05	0.06573
35	0.00037625	Shuffled	-so	s_08	0.097489
35	0.0033335	Shuffled	-so	s_10	0.0062835
35	0.00081695	Real	-sp	o_01	0.053581
35	0.004093	Real	-sp	o_02	0.034067
35	-4.6445e-05	Real	-sp	o_03	0.084844
35	0.0012443	Real	-sp	o_04	0.052893
35	-0.0015719	Real	-sp	o_05	0.074313
35	-0.0125	Real	-sp	o_06	0.02452
35	0.009934	Real	-sp	o_07	0.016643
35	0.0040733	Real	-sp	o_08	0.068457
35	0.0051606	Real	-sp	o_09	0.062075
35	0.0075862	Real	-sp	o_10	0.0044653
35	-0.0045629	Shuffled	-sp	s_01	0.018961
35	0.00070947	Shuffled	-sp	s_05	0.06573
35	0.00419	Shuffled	-sp	s_08	0.097489
35	0.0019263	Shuffled	-sp	s_10	0.0062835
36	-0.0021022	Real	-so	o_01	0.0088842
36	-0.0055871	Real	-so	o_02	0.0082153
36	0.0017447	Real	-so	o_03	-0.0011386
36	0.005909	Real	-so	o_04	0.0092175
36	-0.0040631	Real	-so	o_05	0.026338
36	-0.016511	Real	-so	o_06	0.0079625
36	0.002635	Real	-so	o_07	0.0098425
36	-0.01543	Real	-so	o_08	-0.014715
36	-0.0048385	Real	-so	o_09	-0.00069025
36	-0.0047171	Real	-so	o_10	0.008751
36	-0.0073521	Shuffled	-so	s_01	-0.0040649
36	-0.014168	Shuffled	-so	s_05	0.0095474
36	0.0016648	Shuffled	-so	s_08	0.021277
36	0.0032672	Shuffled	-so	s_10	0.017913
36	-0.0019506	Real	-sp	o_01	0.0088842
36	-0.0026657	Real	-sp	o_02	0.0082153
36	0.0033708	Real	-sp	o_03	-0.0011386
36	-0.0024565	Real	-sp	o_04	0.0092175
36	0.0024949	Real	-sp	o_05	0.026338
36	0.001058	Real	-sp	o_06	0.0079625
36	-0.0013364	Real	-sp	o_07	0.0098425
36	-0.0078834	Real	-sp	o_08	-0.014715
36	-0.0012001	Real	-sp	o_09	-0.00069025
36	-0.00078715	Real	-sp	o_10	0.008751
36	-0.0024819	Shuffled	-sp	s_01	-0.0040649
36	-0.006476	Shuffled	-sp	s_05	0.0095474
36	-0.001145	Shuffled	-sp	s_08	0.021277
36	-0.0010392	Shuffled	-sp	s_10	0.017913
37	-0.0026533	Real	-so	o_01	-0.0086142
37	0.00013207	Real	-so	o_02	0.0053736
37	0.010857	Real	-so	o_03	0.010379
37	0.010118	Real	-so	o_04	-0.0039351
37	0.00040594	Real	-so	o_05	0.022692
37	0.016428	Real	-so	o_06	8.848e-05
37	-0.0085978	Real	-so	o_07	0.0081932
37	0.016025	Real	-so	o_08	0.0074373
37	0.0065986	Real	-so	o_09	-0.0074931
37	-0.0016649	Real	-so	o_10	0.0031628
37	-0.021769	Shuffled	-so	s_01	0.0037668
37	0.0040302	Shuffled	-so	s_05	0.0034105
37	0.0085282	Shuffled	-so	s_08	-0.00023327
37	0.0011495	Shuffled	-so	s_10	0.00017779
37	0.0045071	Real	-sp	o_01	-0.0086142
37	0.0061302	Real	-sp	o_02	0.0053736
37	0.00489	Real	-sp	o_03	0.010379
37	0.0024798	Real	-sp	o_04	-0.0039351
37	-0.0026845	Real	-sp	o_05	0.022692
37	0.0030921	Real	-sp	o_06	8.848e-05
37	-0.0061292	Real	-sp	o_07	0.0081932
37	0.0059712	Real	-sp	o_08	0.0074373
37	0.0026969	Real	-sp	o_09	-0.0074931
37	-1.2511e-05	Real	-sp	o_10	0.0031628
37	0.0012771	Shuffled	-sp	s_01	0.0037668
37	0.0038897	Shuffled	-sp	s_05	0.0034105
37	0.0016605	Shuffled	-sp	s_08	-0.00023327
37	-0.0068141	Shuffled	-sp	s_10	0.00017779
38	0.00013887	Real	-so	o_01	0.016626
38	-0.0040085	Real	-so	o_02	0.025835
38	0.00028703	Real	-so	o_03	0.029952
38	0.0043274	Real	-so	o_04	0.014844
38	-0.0047502	Real	-so	o_05	0.050557
38	0.015699	Real	-so	o_06	0.035379
38	0.00065491	Real	-so	o_07	0.0006733
38	-0.0062134	Real	-so	o_08	0.012822
38	0.0037407	Real	-so	o_09	0.028978
38	-0.0066141	Real	-so	o_10	0.0021573
38	-0.0021267	Shuffled	-so	s_01	0.022775
38	-0.00080431	Shuffled	-so	s_05	0.034757
38	-0.0058178	Shuffled	-so	s_08	0.032847
38	-0.004224	Shuffled	-so	s_10	0.015666
38	-0.0018776	Real	-sp	o_01	0.016626
38	7.7754e-05	Real	-sp	o_02	0.025835
38	-6.6233e-05	Real	-sp	o_03	0.029952
38	-0.0038659	Real	-sp	o_04	0.014844
38	-0.0022467	Real	-sp	o_05	0.050557
38	0.00083863	Real	-sp	o_06	0.035379
38	-0.0038837	Real	-sp	o_07	0.0006733
38	-0.0020931	Real	-sp	o_08	0.012822
38	-0.0016994	Real	-sp	o_09	0.028978
38	-0.002047	Real	-sp	o_10	0.0021573
38	-0.0011405	Shuffled	-sp	s_01	0.022775
38	6.4612e-05	Shuffled	-sp	s_05	0.034757
38	-8.7175e-05	Shuffled	-sp	s_08	0.032847
38	-0.00052281	Shuffled	-sp	s_10	0.015666
39	0.027711	Real	-so	o_01	0.060266
39	0.0016222	Real	-so	o_02	0.060119
39	0.0018304	Real	-so	o_03	0.067409
39	-0.00088562	Real	-so	o_04	0.035685
39	-0.00022829	Real	-so	o_05	0.03738
39	0.004832	Real	-so	o_06	0.046249
39	0.0018799	Real	-so	o_07	-0.00062888
39	-0.00047473	Real	-so	o_08	0.048397
39	0.0010688	Real	-so	o_09	0.03754
39	0.011636	Real	-so	o_10	0.019376
39	-0.0044506	Shuffled	-so	s_01	0.019837
39	-0.0025514	Shuffled	-so	s_05	0.047777
39	0.0023376	Shuffled	-so	s_08	0.094376
39	-0.003143	Shuffled	-so	s_10	0.0033646
39	0.0013307	Real	-sp	o_01	0.060266
39	0.0031252	Real	-sp	o_02	0.060119
39	-0.0015961	Real	-sp	o_03	0.067409
39	-0.0002845	Real	-sp	o_04	0.035685
39	0.0073948	Real	-sp	o_05	0.03738
39	0.00034708	Real	-sp	o_06	0.046249
39	0.0046764	Real	-sp	o_07	-0.00062888
39	0.0016266	Real	-sp	o_08	0.048397
39	0.00019339	Real	-sp	o_09	0.03754
39	0.0061491	Real	-sp	o_10	0.019376
39	-0.0026442	Shuffled	-sp	s_01	0.019837
39	0.0010232	Shuffled	-sp	s_05	0.047777
39	0.00081284	Shuffled	-sp	s_08	0.094376
39	-0.00084637	Shuffled	-sp	s_10	0.0033646
40	-0.00028933	Real	-so	o_01	0.033299
40	0.0035903	Real	-so	o_02	0.035131
40	-0.0001206	Real	-so	o_03	0.04035
40	0.02641	Real	-so	o_04	0.037877
40	-0.0048249	Real	-so	o_05	0.060511
40	0.0024366	Real	-so	o_06	0.028857
40	-0.0070071	Real	-so	o_07	0.015424
40	0.0016081	Real	-so	o_08	0.032093
40	0.0081006	Real	-so	o_09	0.022169
40	-0.0084776	Real	-so	o_10	0.022781
40	-0.0015096	Shuffled	-so	s_01	0.022815
40	0.0042727	Shuffled	-so	s_05	0.021375
40	0.0029939	Shuffled	-so	s_08	0.042375
40	-0.0061218	Shuffled	-so	s_10	-0.0012576
40	0.002108	Real	-sp	o_01	0.033299
40	0.0031205	Real	-sp	o_02	0.035131
40	-0.0025972	Real	-sp	o_03	0.04035
40	0.0022839	Real	-sp	o_04	0.037877
40	-0.0044037	Real	-sp	o_05	0.060511
40	0.0009258	Real	-sp	o_06	0.028857
40	-0.0043967	Real	-sp	o_07	0.015424
40	-0.0018319	Real	-sp	o_08	0.032093
40	-2.0804e-05	Real	-sp	o_09	0.022169
40	-0.0014216	Real	-sp	o_10	0.022781
40	0.0015771	Shuffled	-sp	s_01	0.022815
40	0.0018763	Shuffled	-sp	s_05	0.021375
40	0.0013803	Shuffled	-sp	s_08	0.042375
40	0.0016657	Shuffled	-sp	s_10	-0.0012576
41	0.0027683	Real	-so	o_01	0.021495
41	0.031571	Real	-so	o_02	0.036865
41	0.009139	Real	-so	o_03	0.049469
41	0.0075416	Real	-so	o_04	0.055554
41	0.0083486	Real	-so	o_05	0.048006
41	0.0069884	Real	-so	o_06	0.023711
41	-0.0054864	Real	-so	o_07	0.010729
41	0.032632	Real	-so	o_08	0.065294
41	0.011396	Real	-so	o_09	0.030287
41	-0.0096674	Real	-so	o_10	-0.0021919
41	-0.00017491	Shuffled	-so	s_01	0.0049561
41	0.0033395	Shuffled	-so	s_05	0.059785
41	0.0055701	Shuffled	-so	s_08	0.066632
41	0.0058245	Shuffled	-so	s_10	-0.0033369
41	-0.00040051	Real	-sp	o_01	0.021495
41	0.00042385	Real	-sp	o_02	0.036865
41	0.0080626	Real	-sp	o_03	0.049469
41	0.0004026	Real	-sp	o_04	0.055554
41	-0.02114	Real	-sp	o_05	0.048006
41	0.0019341	Real	-sp	o_06	0.023711
41	-2.7716e-05	Real	-sp	o_07	0.010729
41	0.00056308	Real	-sp	o_08	0.065294
41	-0.0032102	Real	-sp	o_09	0.030287
41	-0.0022546	Real	-sp	o_10	-0.0021919
41	-0.011582	Shuffled	-sp	s_01	0.0049561
41	-0.00034496	Shuffled	-sp	s_05	0.059785
41	-0.0025449	Shuffled	-sp	s_08	0.066632
41	-0.0039011	Shuffled	-sp	s_10	-0.0033369
42	0.016605	Real	-so	o_01	0.0068987
42	0.0056321	Real	-so	o_02	0.019694
42	-0.0029203	Real	-so	o_03	0.042103
42	0.0073548	Real	-so	o_04	0.034555
42	0.0015168	Real	-so	o_05	0.017645
42	0.016568	Real	-so	o_06	0.016554
42	-0.0058136	Real	-so	o_07	0.0021116
42	-0.0060967	Real	-so	o_08	0.049501
42	0.0023544	Real	-so	o_09	0.040218
42	-0.012817	Real	-so	o_10	-0.0061481
42	-0.0011697	Shuffled	-so	s_01	0.005728
42	0.0032321	Shuffled	-so	s_05	0.017162
42	-0.0040341	Shuffled	-so	s_08	0.031973
42	-0.00012422	Shuffled	-so	s_10	-0.0099582
42	-0.00013304	Real	-sp	o_01	0.0068987
42	-0.00046874	Real	-sp	o_02	0.019694
42	-0.0032002	Real	-sp	o_03	0.042103
42	-0.00061427	Real	-sp	o_04	0.034555
42	0.0025979	Real	-sp	o_05	0.017645
42	-0.0015331	Real	-sp	o_06	0.016554
42	0.0025592	Real	-sp	o_07	0.0021116
42	0.0021142	Real	-sp	o_08	0.049501
42	0.00056511	Real	-sp	o_09	0.040218
42	0.0018732	Real	-sp	o_10	-0.0061481
42	-0.00052922	Shuffled	-sp	s_01	0.005728
42	0.0018335	Shuffled	-sp	s_05	0.017162
42	0.0034105	Shuffled	-sp	s_08	0.031973
42	0.00048863	Shuffled	-sp	s_10	-0.0099582
43	0.021928	Real	-so	o_01	0.034488
43	0.00089646	Real	-so	o_02	-0.014335
43	-0.00048656	Real	-so	o_03	0.030808
43	-0.0040041	Real	-so	o_04	0.016932
43	-0.014711	Real	-so	o_05	0.015619
43	0.021106	Real	-so	o_06	0.020841
43	0.0083117	Real	-so	o_07	0.016081
43	0.0034457	Real	-so	o_08	0.022295
43	0.0066934	Real	-so	o_09	0.0094712
43	0.0034901	Real	-so	o_10	-0.0034633
43	0.00069418	Shuffled	-so	s_01	0.0058148
43	0.010101	Shuffled	-so	s_05	0.0054554
43	0.021341	Shuffled	-so	s_08	0.021408
43	-0.0020081	Shuffled	-so	s_10	-0.011616
43	-0.00043056	Real	-sp	o_01	0.034488
43	-0.00090288	Real	-sp	o_02	-0.014335
43	-0.00063439	Real	-sp	o_03	0.030808
43	0.0059684	Real	-sp	o_04	0.016932
43	-0.0023946	Real	-sp	o_05	0.015619
43	0.00074963	Real	-sp	o_06	0.020841
43	-0.0011418	Real	-sp	o_07	0.016081
43	0.0020096	Real	-sp	o_08	0.022295
43	0.00029215	Real	-sp	o_09	0.0094712
43	-0.002026	Real	-sp	o_10	-0.0034633
43	0.00033431	Shuffled	-sp	s_01	0.0058148
43	-0.0031124	Shuffled	-sp	s_05	0.0054554
43	-0.0024694	Shuffled	-sp	s_08	0.021408
43	-0.00098826	Shuffled	-sp	s_10	-0.011616
44	-0.015641	Real	-so	o_01	0.033873
44	0.0013633	Real	-so	o_02	0.029307
44	0.00042292	Real	-so	o_03	0.037866
44	0.011596	Real	-so	o_04	0.030861
44	-0.0040158	Real	-so	o_05	0.0032241
44	-0.017438	Real	-so	o_06	0.013718
44	-0.0043648	Real	-so	o_07	0.0050937
44	-0.01023	Real	-so	o_08	0.035191
44	-0.02412	Real	-so	o_09	0.010982
44	-0.0020684	Real	-so	o_10	0.011248
44	-0.029639	Shuffled	-so	s_01	0.0078182
44	-0.0054045	Shuffled	-so	s_05	0.014227
44	-0.0066539	Shuffled	-so	s_08	0.020696
44	-0.005103	Shuffled	-so	s_10	0.016134
44	0.0035061	Real	-sp	o_01	0.033873
44	0.0015001	Real	-sp	o_02	0.029307
44	-0.021486	Real	-sp	o_03	0.037866
44	0.0058748	Real	-sp	o_04	0.030861
44	-1.0498e-05	Real	-sp	o_05	0.0032241
44	0.0046208	Real	-sp	o_06	0.013718
44	-0.0033633	Real	-sp	o_07	0.0050937
44	0.0056996	Real	-sp	o_08	0.035191
44	0.0076954	Real	-sp	o_09	0.010982
44	0.0031812	Real	-sp	o_10	0.011248
44	-0.00040474	Shuffled	-sp	s_01	0.0078182
44	-0.0013216	Shuffled	-sp	s_05	0.014227
44	-0.0040199	Shuffled	-sp	s_08	0.020696
44	0.001198	Shuffled	-sp	s_10	0.016134
46	0.020387	Real	-so	o_01	0.032109
46	0.0036869	Real	-so	o_02	0.0029447
46	-0.00076474	Real	-so	o_03	-0.0062578
46	-0.010914	Real	-so	o_04	0.0072064
46	-0.00061758	Real	-so	o_05	0.011113
46	0.0078202	Real	-so	o_06	0.010569
46	0.0094796	Real	-so	o_07	0.01746
46	-0.0088107	Real	-so	o_08	0.017323
46	-0.0037176	Real	-so	o_09	0.00051119
46	0.0096939	Real	-so	o_10	-0.0027935
46	-0.0096334	Shuffled	-so	s_01	0.024861
46	-0.0036275	Shuffled	-so	s_05	0.0022361
46	0.00067541	Shuffled	-so	s_08	-0.024274
46	-0.0013507	Shuffled	-so	s_10	0.0017403
46	0.0058324	Real	-sp	o_01	0.032109
46	-0.019193	Real	-sp	o_02	0.0029447
46	-0.014315	Real	-sp	o_03	-0.0062578
46	-0.00052001	Real	-sp	o_04	0.0072064
46	0.0036325	Real	-sp	o_05	0.011113
46	-0.014105	Real	-sp	o_06	0.010569
46	-0.0051746	Real	-sp	o_07	0.01746
46	-0.010046	Real	-sp	o_08	0.017323
46	-0.012754	Real	-sp	o_09	0.00051119
46	-0.019436	Real	-sp	o_10	-0.0027935
46	-0.0017602	Shuffled	-sp	s_01	0.024861
46	-0.020627	Shuffled	-sp	s_05	0.0022361
46	-0.01063	Shuffled	-sp	s_08	-0.024274
46	-0.0031587	Shuffled	-sp	s_10	0.0017403
47	0.011447	Real	-so	o_01	0.0052844
47	0.015929	Real	-so	o_02	0.028139
47	0.0021638	Real	-so	o_03	0.026012
47	-0.017865	Real	-so	o_04	0.0061793
47	-0.010941	Real	-so	o_05	0.050135
47	0.0013161	Real	-so	o_06	0.012547
47	-0.0062544	Real	-so	o_07	0.0030479
47	0.014472	Real	-so	o_08	0.029509
47	0.023446	Real	-so	o_09	0.039377
47	-0.0010885	Real	-so	o_10	0.0015799
47	0.006235	Shuffled	-so	s_01	0.020381
47	-0.013159	Shuffled	-so	s_05	0.010895
47	-0.01446	Shuffled	-so	s_08	0.052501
47	-0.015618	Shuffled	-so	s_10	0.0013728
47	-0.0051445	Real	-sp	o_01	0.0052844
47	0.0068778	Real	-sp	o_02	0.028139
47	7.5896e-06	Real	-sp	o_03	0.026012
47	-0.0085398	Real	-sp	o_04	0.0061793
47	-0.001661	Real	-sp	o_05	0.050135
47	-0.0047195	Real	-sp	o_06	0.012547
47	0.00095244	Real	-sp	o_07	0.0030479
47	-0.0011098	Real	-sp	o_08	0.029509
47	0.019137	Real	-sp	o_09	0.039377
47	-0.012398	Real	-sp	o_10	0.0015799
47	-0.0023283	Shuffled	-sp	s_01	0.020381
47	0.0035382	Shuffled	-sp	s_05	0.010895
47	0.0063416	Shuffled	-sp	s_08	0.052501
47	-0.00093246	Shuffled	-sp	s_10	0.0013728
54	-0.0026686	Real	-so	o_01	0.043393
54	0.0043214	Real	-so	o_02	0.02427
54	0.00075871	Real	-so	o_03	0.063844
54	-0.0009619	Real	-so	o_04	0.051736
54	0.0015832	Real	-so	o_05	0.069149
54	-0.00045059	Real	-so	o_06	0.037403
54	-0.0091882	Real	-so	o_07	0.018504
54	0.0023344	Real	-so	o_08	0.071231
54	0.0040498	Real	-so	o_09	0.054662
54	-0.008635	Real	-so	o_10	0.0061384
54	0.003147	Shuffled	-so	s_01	0.026008
54	0.00053561	Shuffled	-so	s_05	0.052519
54	0.0031683	Shuffled	-so	s_08	0.063093
54	-0.0096995	Shuffled	-so	s_10	0.0098816
54	-0.00011543	Real	-sp	o_01	0.043393
54	-0.0018013	Real	-sp	o_02	0.02427
54	0.00019146	Real	-sp	o_03	0.063844
54	-0.00083499	Real	-sp	o_04	0.051736
54	-0.0050514	Real	-sp	o_05	0.069149
54	0.0015879	Real	-sp	o_06	0.037403
54	0.0028712	Real	-sp	o_07	0.018504
54	-0.0037465	Real	-sp	o_08	0.071231
54	0.0024839	Real	-sp	o_09	0.054662
54	-0.001535	Real	-sp	o_10	0.0061384
54	-0.00036717	Shuffled	-sp	s_01	0.026008
54	-0.00050269	Shuffled	-sp	s_05	0.052519
54	-0.00084843	Shuffled	-sp	s_08	0.063093
54	0.0049599	Shuffled	-sp	s_10	0.0098816
55	-0.0050513	Real	-so	o_01	0.019615
55	0.0091756	Real	-so	o_02	0.055336
55	0.0046217	Real	-so	o_03	0.050144
55	0.0058392	Real	-so	o_04	0.032278
55	0.0023465	Real	-so	o_05	0.063851
55	0.0059559	Real	-so	o_06	0.039818
55	0.00072955	Real	-so	o_07	0.026814
55	-0.0036651	Real	-so	o_08	0.052025
55	-4.7554e-05	Real	-so	o_09	0.042726
55	0.0032769	Real	-so	o_10	0.036739
55	-0.019103	Shuffled	-so	s_01	0.015407
55	0.0028106	Shuffled	-so	s_05	0.062822
55	0.0095081	Shuffled	-so	s_08	0.079947
55	0.0045608	Shuffled	-so	s_10	0.036536
55	-0.0055012	Real	-sp	o_01	0.019615
55	0.0053274	Real	-sp	o_02	0.055336
55	-0.0023916	Real	-sp	o_03	0.050144
55	0.0031747	Real	-sp	o_04	0.032278
55	-0.017357	Real	-sp	o_05	0.063851
55	0.001234	Real	-sp	o_06	0.039818
55	0.0077569	Real	-sp	o_07	0.026814
55	-0.0008886	Real	-sp	o_08	0.052025
55	0.013196	Real	-sp	o_09	0.042726
55	-0.0012332	Real	-sp	o_10	0.036739
55	-0.0028506	Shuffled	-sp	s_01	0.015407
55	0.0018366	Shuffled	-sp	s_05	0.062822
55	-0.0011399	Shuffled	-sp	s_08	0.079947
55	0.0011427	Shuffled	-sp	s_10	0.036536
56	-0.0038951	Real	-so	o_01	0.041408
56	0.012739	Real	-so	o_02	0.027776
56	0.015255	Real	-so	o_03	0.035435
56	0.0018183	Real	-so	o_04	0.051405
56	0.0079389	Real	-so	o_05	0.045809
56	-0.022895	Real	-so	o_06	0.020054
56	0.0087244	Real	-so	o_07	0.034439
56	0.0022778	Real	-so	o_08	0.058742
56	-0.0026229	Real	-so	o_09	0.038943
56	0.00899	Real	-so	o_10	0.01353
56	0.014903	Shuffled	-so	s_01	0.023112
56	-0.0039238	Shuffled	-so	s_05	0.022207
56	-0.017244	Shuffled	-so	s_08	0.059007
56	0.0013636	Shuffled	-so	s_10	0.020737
56	-0.0019812	Real	-sp	o_01	0.041408
56	-0.0024529	Real	-sp	o_02	0.027776
56	0.001042	Real	-sp	o_03	0.035435
56	-0.00045154	Real	-sp	o_04	0.051405
56	-0.0018114	Real	-sp	o_05	0.045809
56	-0.0060482	Real	-sp	o_06	0.020054
56	0.00015246	Real	-sp	o_07	0.034439
56	0.0018575	Real	-sp	o_08	0.058742
56	0.0014325	Real	-sp	o_09	0.038943
56	-0.003226	Real	-sp	o_10	0.01353
56	-0.0079629	Shuffled	-sp	s_01	0.023112
56	0.0010046	Shuffled	-sp	s_05	0.022207
56	0.0027778	Shuffled	-sp	s_08	0.059007
56	0.00017749	Shuffled	-sp	s_10	0.020737
57	0.0050157	Real	-so	o_01	0.04612
57	0.027839	Real	-so	o_02	0.0502
57	0.0047918	Real	-so	o_03	0.058656
57	-0.0015406	Real	-so	o_04	0.025983
57	0.007006	Real	-so	o_05	0.063016
57	0.004448	Real	-so	o_06	0.03606
57	0.0014346	Real	-so	o_07	0.019786
57	0.0028358	Real	-so	o_08	0.023424
57	-1.3356e-05	Real	-so	o_09	0.037088
57	0.010245	Real	-so	o_10	0.031512
57	-0.0061035	Shuffled	-so	s_01	0.026439
57	-0.0015823	Shuffled	-so	s_05	0.037602
57	0.0044661	Shuffled	-so	s_08	0.071766
57	-0.003989	Shuffled	-so	s_10	0.016812
57	-0.00025584	Real	-sp	o_01	0.04612
57	-0.00106	Real	-sp	o_02	0.0502
57	0.00041468	Real	-sp	o_03	0.058656
57	-0.0018942	Real	-sp	o_04	0.025983
57	-0.0023968	Real	-sp	o_05	0.063016
57	-0.00055352	Real	-sp	o_06	0.03606
57	0.0024885	Real	-sp	o_07	0.019786
57	0.0015124	Real	-sp	o_08	0.023424
57	2.6089e-05	Real	-sp	o_09	0.037088
57	0.0022888	Real	-sp	o_10	0.031512
57	-0.001339	Shuffled	-sp	s_01	0.026439
57	0.0010272	Shuffled	-sp	s_05	0.037602
57	0.0010415	Shuffled	-sp	s_08	0.071766
57	-0.0022109	Shuffled	-sp	s_10	0.016812
58	0.0032148	Real	-so	o_01	0.034279
58	0.0032544	Real	-so	o_02	0.058061
58	0.0060191	Real	-so	o_03	0.064941
58	-0.0094136	Real	-so	o_04	0.039489
58	0.0022828	Real	-so	o_05	0.10895
58	-0.0039293	Real	-so	o_06	0.040068
58	0.039089	Real	-so	o_07	0.037554
58	-0.0081864	Real	-so	o_08	0.070917
58	0.0039436	Real	-so	o_09	0.059003
58	0.0042915	Real	-so	o_10	0.031749
58	-0.0009275	Shuffled	-so	s_01	0.041136
58	0.00069942	Shuffled	-so	s_05	0.089032
58	0.0047659	Shuffled	-so	s_08	0.10326
58	-0.00049451	Shuffled	-so	s_10	0.023273
58	-0.0026476	Real	-sp	o_01	0.034279
58	0.0021989	Real	-sp	o_02	0.058061
58	0.0046679	Real	-sp	o_03	0.064941
58	-0.0019909	Real	-sp	o_04	0.039489
58	-0.0095752	Real	-sp	o_05	0.10895
58	0.00082654	Real	-sp	o_06	0.040068
58	0.013695	Real	-sp	o_07	0.037554
58	0.0085336	Real	-sp	o_08	0.070917
58	-0.0015276	Real	-sp	o_09	0.059003
58	-0.0013747	Real	-sp	o_10	0.031749
58	0.0051687	Shuffled	-sp	s_01	0.041136
58	0.0036777	Shuffled	-sp	s_05	0.089032
58	0.001247	Shuffled	-sp	s_08	0.10326
58	-0.0025385	Shuffled	-sp	s_10	0.023273

## Sheet: Sheet3
sbj	PredAcc Delta	condition	model	melID	PredAccFull
1	-0.00035936	Real	-ioi	o_01	0.059781
1	0.00097461	Real	-ioi	o_02	0.045389
1	-0.0011359	Real	-ioi	o_03	0.041823
1	-4.1037e-05	Real	-ioi	o_04	0.052377
1	6.3387e-05	Real	-ioi	o_05	0.048018
1	-0.00017042	Real	-ioi	o_06	0.042258
1	0.0007035	Real	-ioi	o_07	0.034869
1	0.0018386	Real	-ioi	o_08	0.053869
1	-0.00080084	Real	-ioi	o_09	0.049631
1	-0.0014593	Real	-ioi	o_10	0.021544
1	0.0011629	Shuffled	-ioi	s_01	0.055933
1	0.00059466	Shuffled	-ioi	s_05	0.045023
1	0.0016885	Shuffled	-ioi	s_08	0.034295
1	4.8861e-05	Shuffled	-ioi	s_10	0.02695
1	-0.00084008	Real	-iti	o_01	0.059781
1	0.00037397	Real	-iti	o_02	0.045389
1	-0.0029423	Real	-iti	o_03	0.041823
1	0.0023024	Real	-iti	o_04	0.052377
1	-0.00044817	Real	-iti	o_05	0.048018
1	0.00043385	Real	-iti	o_06	0.042258
1	0.0016876	Real	-iti	o_07	0.034869
1	0.0013422	Real	-iti	o_08	0.053869
1	-0.00027673	Real	-iti	o_09	0.049631
1	0.0028696	Real	-iti	o_10	0.021544
1	-0.0016237	Shuffled	-iti	s_01	0.055933
1	0.0025646	Shuffled	-iti	s_05	0.045023
1	0.00051106	Shuffled	-iti	s_08	0.034295
1	-0.00061754	Shuffled	-iti	s_10	0.02695
2	-0.012013	Real	-ioi	o_01	0.055889
2	0.0040761	Real	-ioi	o_02	0.054506
2	0.0017819	Real	-ioi	o_03	0.06681
2	0.0007001	Real	-ioi	o_04	0.059954
2	0.00452	Real	-ioi	o_05	0.074379
2	-0.0024826	Real	-ioi	o_06	0.046354
2	-0.016	Real	-ioi	o_07	0.017552
2	0.00065898	Real	-ioi	o_08	0.064582
2	-0.0023722	Real	-ioi	o_09	0.044756
2	0.00030854	Real	-ioi	o_10	0.026042
2	0.0034261	Shuffled	-ioi	s_01	0.041868
2	0.0038523	Shuffled	-ioi	s_05	0.071872
2	0.0039723	Shuffled	-ioi	s_08	0.076701
2	0.00080679	Shuffled	-ioi	s_10	0.027789
2	6.312e-05	Real	-iti	o_01	0.055889
2	0.0034269	Real	-iti	o_02	0.054506
2	0.0020066	Real	-iti	o_03	0.06681
2	0.0068539	Real	-iti	o_04	0.059954
2	-0.0010484	Real	-iti	o_05	0.074379
2	-0.0014794	Real	-iti	o_06	0.046354
2	-0.011571	Real	-iti	o_07	0.017552
2	0.0024679	Real	-iti	o_08	0.064582
2	-0.00076687	Real	-iti	o_09	0.044756
2	0.0067778	Real	-iti	o_10	0.026042
2	-0.0038617	Shuffled	-iti	s_01	0.041868
2	0.0015485	Shuffled	-iti	s_05	0.071872
2	0.0021378	Shuffled	-iti	s_08	0.076701
2	0.0026675	Shuffled	-iti	s_10	0.027789
3	0.0010594	Real	-ioi	o_01	0.0022151
3	0.00093248	Real	-ioi	o_02	-0.0034124
3	0.012301	Real	-ioi	o_03	0.01376
3	0.0065405	Real	-ioi	o_04	0.003216
3	-0.00079317	Real	-ioi	o_05	-0.016327
3	0.0053271	Real	-ioi	o_06	-0.019049
3	0.00057555	Real	-ioi	o_07	-0.011293
3	0.00075955	Real	-ioi	o_08	0.025633
3	-0.0011132	Real	-ioi	o_09	0.0044707
3	-8.2644e-05	Real	-ioi	o_10	0.023603
3	-0.0022888	Shuffled	-ioi	s_01	-0.0094478
3	-0.00086156	Shuffled	-ioi	s_05	0.024609
3	0.012876	Shuffled	-ioi	s_08	0.033538
3	-0.00069553	Shuffled	-ioi	s_10	0.0040513
3	0.0054664	Real	-iti	o_01	0.0022151
3	-0.004183	Real	-iti	o_02	-0.0034124
3	0.0097234	Real	-iti	o_03	0.01376
3	-0.0018278	Real	-iti	o_04	0.003216
3	-0.0040996	Real	-iti	o_05	-0.016327
3	0.004873	Real	-iti	o_06	-0.019049
3	-0.0092365	Real	-iti	o_07	-0.011293
3	0.021122	Real	-iti	o_08	0.025633
3	0.00017688	Real	-iti	o_09	0.0044707
3	0.0065092	Real	-iti	o_10	0.023603
3	0.0062823	Shuffled	-iti	s_01	-0.0094478
3	0.00278	Shuffled	-iti	s_05	0.024609
3	-0.011045	Shuffled	-iti	s_08	0.033538
3	0.0072093	Shuffled	-iti	s_10	0.0040513
4	0.013849	Real	-ioi	o_01	0.01535
4	-0.00017909	Real	-ioi	o_02	0.02108
4	0.0049631	Real	-ioi	o_03	0.019508
4	0.0052536	Real	-ioi	o_04	0.022756
4	0.010599	Real	-ioi	o_05	0.040329
4	0.011548	Real	-ioi	o_06	0.018706
4	-8.4203e-05	Real	-ioi	o_07	0.0047054
4	0.017578	Real	-ioi	o_08	0.038323
4	-0.0047255	Real	-ioi	o_09	-0.0030994
4	-0.0031269	Real	-ioi	o_10	0.01523
4	0.0020869	Shuffled	-ioi	s_01	0.010378
4	0.010706	Shuffled	-ioi	s_05	0.024733
4	0.0040824	Shuffled	-ioi	s_08	0.029532
4	0.0010099	Shuffled	-ioi	s_10	0.017768
4	-0.0028328	Real	-iti	o_01	0.01535
4	-0.00072302	Real	-iti	o_02	0.02108
4	0.0029282	Real	-iti	o_03	0.019508
4	0.0009099	Real	-iti	o_04	0.022756
4	0.001621	Real	-iti	o_05	0.040329
4	-0.0032127	Real	-iti	o_06	0.018706
4	-0.00012848	Real	-iti	o_07	0.0047054
4	-0.0011926	Real	-iti	o_08	0.038323
4	-0.00032121	Real	-iti	o_09	-0.0030994
4	0.002626	Real	-iti	o_10	0.01523
4	-0.011156	Shuffled	-iti	s_01	0.010378
4	0.0015685	Shuffled	-iti	s_05	0.024733
4	-0.0018077	Shuffled	-iti	s_08	0.029532
4	0.0006187	Shuffled	-iti	s_10	0.017768
5	-0.00046195	Real	-ioi	o_01	0.050883
5	0.0012638	Real	-ioi	o_02	0.032017
5	0.015564	Real	-ioi	o_03	0.037554
5	0.021795	Real	-ioi	o_04	0.046419
5	-0.0018959	Real	-ioi	o_05	0.060633
5	0.0082741	Real	-ioi	o_06	0.035239
5	-0.0011077	Real	-ioi	o_07	0.031275
5	-0.00063736	Real	-ioi	o_08	0.054775
5	0.0093557	Real	-ioi	o_09	0.025281
5	-0.0014198	Real	-ioi	o_10	-0.011334
5	0.03055	Shuffled	-ioi	s_01	0.01807
5	0.01291	Shuffled	-ioi	s_05	0.038648
5	0.016903	Shuffled	-ioi	s_08	0.048889
5	0.0013486	Shuffled	-ioi	s_10	-0.001386
5	0.0018912	Real	-iti	o_01	0.050883
5	0.0038171	Real	-iti	o_02	0.032017
5	0.0029076	Real	-iti	o_03	0.037554
5	0.00040395	Real	-iti	o_04	0.046419
5	-0.0018566	Real	-iti	o_05	0.060633
5	0.0010692	Real	-iti	o_06	0.035239
5	0.0047211	Real	-iti	o_07	0.031275
5	-0.00013903	Real	-iti	o_08	0.054775
5	-0.0029252	Real	-iti	o_09	0.025281
5	0.0015683	Real	-iti	o_10	-0.011334
5	-0.001203	Shuffled	-iti	s_01	0.01807
5	0.00027032	Shuffled	-iti	s_05	0.038648
5	-0.0004083	Shuffled	-iti	s_08	0.048889
5	0.0010511	Shuffled	-iti	s_10	-0.001386
6	0.0032611	Real	-ioi	o_01	-0.00099591
6	0.010106	Real	-ioi	o_02	0.045912
6	0.022463	Real	-ioi	o_03	0.052866
6	0.011195	Real	-ioi	o_04	0.048168
6	0.015681	Real	-ioi	o_05	0.050372
6	-0.0034977	Real	-ioi	o_06	0.010409
6	0.0062379	Real	-ioi	o_07	0.010567
6	0.00089392	Real	-ioi	o_08	0.021803
6	-0.0052626	Real	-ioi	o_09	0.011165
6	0.0053516	Real	-ioi	o_10	0.035063
6	0.0089101	Shuffled	-ioi	s_01	0.021746
6	0.014031	Shuffled	-ioi	s_05	0.044506
6	0.010719	Shuffled	-ioi	s_08	0.075033
6	0.0030218	Shuffled	-ioi	s_10	0.0059088
6	0.0082973	Real	-iti	o_01	-0.00099591
6	-0.003634	Real	-iti	o_02	0.045912
6	0.00891	Real	-iti	o_03	0.052866
6	0.008003	Real	-iti	o_04	0.048168
6	0.00052327	Real	-iti	o_05	0.050372
6	0.0030397	Real	-iti	o_06	0.010409
6	-0.0038925	Real	-iti	o_07	0.010567
6	0.008557	Real	-iti	o_08	0.021803
6	-0.00034351	Real	-iti	o_09	0.011165
6	0.0045886	Real	-iti	o_10	0.035063
6	-0.0016861	Shuffled	-iti	s_01	0.021746
6	-0.0056345	Shuffled	-iti	s_05	0.044506
6	-0.003539	Shuffled	-iti	s_08	0.075033
6	0.0062243	Shuffled	-iti	s_10	0.0059088
7	0.0014427	Real	-ioi	o_01	0.0077324
7	-0.0012882	Real	-ioi	o_02	-0.00010268
7	-0.0014814	Real	-ioi	o_03	0.032293
7	0.0054749	Real	-ioi	o_04	0.010882
7	-0.00091076	Real	-ioi	o_05	0.026421
7	-0.002285	Real	-ioi	o_06	0.034093
7	-0.0006838	Real	-ioi	o_07	0.021269
7	0.0056689	Real	-ioi	o_08	0.033242
7	0.003932	Real	-ioi	o_09	0.02526
7	-0.0079798	Real	-ioi	o_10	0.0055621
7	0.00071485	Shuffled	-ioi	s_01	0.0037327
7	0.0042908	Shuffled	-ioi	s_05	0.038622
7	-0.0028866	Shuffled	-ioi	s_08	0.024182
7	0.0014112	Shuffled	-ioi	s_10	0.0044879
7	-0.0023299	Real	-iti	o_01	0.0077324
7	-0.0011364	Real	-iti	o_02	-0.00010268
7	-0.0059464	Real	-iti	o_03	0.032293
7	-0.0049406	Real	-iti	o_04	0.010882
7	-0.0059155	Real	-iti	o_05	0.026421
7	0.0012593	Real	-iti	o_06	0.034093
7	-4.8726e-05	Real	-iti	o_07	0.021269
7	-7.2965e-05	Real	-iti	o_08	0.033242
7	0.00088965	Real	-iti	o_09	0.02526
7	0.00058585	Real	-iti	o_10	0.0055621
7	0.0034432	Shuffled	-iti	s_01	0.0037327
7	0.0030581	Shuffled	-iti	s_05	0.038622
7	0.00076651	Shuffled	-iti	s_08	0.024182
7	-0.0014367	Shuffled	-iti	s_10	0.0044879
8	0.00028562	Real	-ioi	o_01	0.056593
8	0.00079357	Real	-ioi	o_02	0.041811
8	0.0029819	Real	-ioi	o_03	0.044458
8	-3.6835e-05	Real	-ioi	o_04	0.050231
8	0.0029892	Real	-ioi	o_05	0.067834
8	0.00044199	Real	-ioi	o_06	0.040918
8	-0.00022362	Real	-ioi	o_07	0.02388
8	0.0021209	Real	-ioi	o_08	0.046749
8	0.0013435	Real	-ioi	o_09	0.062709
8	-0.001087	Real	-ioi	o_10	0.014134
8	0.00069856	Shuffled	-ioi	s_01	0.04234
8	0.0024719	Shuffled	-ioi	s_05	0.030571
8	0.0044024	Shuffled	-ioi	s_08	0.037655
8	0.0010835	Shuffled	-ioi	s_10	0.017795
8	0.0016149	Real	-iti	o_01	0.056593
8	0.0011526	Real	-iti	o_02	0.041811
8	0.0018493	Real	-iti	o_03	0.044458
8	0.0016763	Real	-iti	o_04	0.050231
8	0.0010154	Real	-iti	o_05	0.067834
8	-0.00070919	Real	-iti	o_06	0.040918
8	0.001673	Real	-iti	o_07	0.02388
8	0.00015835	Real	-iti	o_08	0.046749
8	0.00090642	Real	-iti	o_09	0.062709
8	0.0047413	Real	-iti	o_10	0.014134
8	-6.9466e-05	Shuffled	-iti	s_01	0.04234
8	0.00061257	Shuffled	-iti	s_05	0.030571
8	0.0017563	Shuffled	-iti	s_08	0.037655
8	-0.00085136	Shuffled	-iti	s_10	0.017795
9	-0.0010573	Real	-ioi	o_01	0.049846
9	-0.0033961	Real	-ioi	o_02	0.018032
9	-0.0021034	Real	-ioi	o_03	0.0023257
9	0.00019089	Real	-ioi	o_04	0.047396
9	-0.0019788	Real	-ioi	o_05	0.046901
9	-0.0015311	Real	-ioi	o_06	0.026667
9	0.00075866	Real	-ioi	o_07	0.0086053
9	0.00050513	Real	-ioi	o_08	0.01551
9	0.0001267	Real	-ioi	o_09	0.02618
9	0.0010276	Real	-ioi	o_10	0.0069992
9	-0.00064797	Shuffled	-ioi	s_01	0.026317
9	0.0073308	Shuffled	-ioi	s_05	0.0091386
9	0.00085817	Shuffled	-ioi	s_08	0.021506
9	0.0021173	Shuffled	-ioi	s_10	0.0047342
9	-0.00091498	Real	-iti	o_01	0.049846
9	-0.0041628	Real	-iti	o_02	0.018032
9	-0.005378	Real	-iti	o_03	0.0023257
9	-0.0012981	Real	-iti	o_04	0.047396
9	-0.0071767	Real	-iti	o_05	0.046901
9	0.0039043	Real	-iti	o_06	0.026667
9	-0.00099214	Real	-iti	o_07	0.0086053
9	-0.0044027	Real	-iti	o_08	0.01551
9	-0.0026559	Real	-iti	o_09	0.02618
9	-0.002509	Real	-iti	o_10	0.0069992
9	-0.00048135	Shuffled	-iti	s_01	0.026317
9	0.0053575	Shuffled	-iti	s_05	0.0091386
9	-0.0040094	Shuffled	-iti	s_08	0.021506
9	-0.0025393	Shuffled	-iti	s_10	0.0047342
10	0.0010292	Real	-ioi	o_01	0.062831
10	0.0033783	Real	-ioi	o_02	0.045369
10	0.0050859	Real	-ioi	o_03	0.058109
10	-1.3605e-05	Real	-ioi	o_04	0.040363
10	-0.0028923	Real	-ioi	o_05	0.020894
10	-0.002484	Real	-ioi	o_06	0.02514
10	0.0018611	Real	-ioi	o_07	0.014676
10	-0.0014976	Real	-ioi	o_08	0.054657
10	-0.0022518	Real	-ioi	o_09	0.032665
10	6.4392e-05	Real	-ioi	o_10	0.020981
10	0.0023417	Shuffled	-ioi	s_01	0.020513
10	-0.00034338	Shuffled	-ioi	s_05	0.023226
10	-5.0185e-05	Shuffled	-ioi	s_08	0.062918
10	0.00037685	Shuffled	-ioi	s_10	0.010776
10	0.00042419	Real	-iti	o_01	0.062831
10	0.0043787	Real	-iti	o_02	0.045369
10	0.0018141	Real	-iti	o_03	0.058109
10	0.0029136	Real	-iti	o_04	0.040363
10	-0.010104	Real	-iti	o_05	0.020894
10	-0.0021712	Real	-iti	o_06	0.02514
10	0.00060744	Real	-iti	o_07	0.014676
10	-0.0015131	Real	-iti	o_08	0.054657
10	0.011295	Real	-iti	o_09	0.032665
10	-0.0031083	Real	-iti	o_10	0.020981
10	0.018958	Shuffled	-iti	s_01	0.020513
10	0.0010667	Shuffled	-iti	s_05	0.023226
10	-0.013396	Shuffled	-iti	s_08	0.062918
10	-0.00080131	Shuffled	-iti	s_10	0.010776
12	0.0030409	Real	-ioi	o_01	0.018151
12	0.0059772	Real	-ioi	o_02	0.0035872
12	0.0094672	Real	-ioi	o_03	0.020553
12	0.0067931	Real	-ioi	o_04	0.012011
12	0.0045576	Real	-ioi	o_05	0.019119
12	0.0056504	Real	-ioi	o_06	0.020736
12	0.0018287	Real	-ioi	o_07	0.012035
12	0.0057386	Real	-ioi	o_08	0.01384
12	0.0070308	Real	-ioi	o_09	0.015877
12	-0.0036669	Real	-ioi	o_10	0.00069366
12	0.0052848	Shuffled	-ioi	s_01	0.017169
12	-0.00036691	Shuffled	-ioi	s_05	0.014471
12	0.0081274	Shuffled	-ioi	s_08	0.0096396
12	0.0010226	Shuffled	-ioi	s_10	-0.0016861
12	-0.00050406	Real	-iti	o_01	0.018151
12	0.0021069	Real	-iti	o_02	0.0035872
12	-0.011079	Real	-iti	o_03	0.020553
12	0.0071528	Real	-iti	o_04	0.012011
12	0.0020425	Real	-iti	o_05	0.019119
12	-0.0072274	Real	-iti	o_06	0.020736
12	-0.00065364	Real	-iti	o_07	0.012035
12	0.0034189	Real	-iti	o_08	0.01384
12	0.0013328	Real	-iti	o_09	0.015877
12	-0.0025827	Real	-iti	o_10	0.00069366
12	0.0023395	Shuffled	-iti	s_01	0.017169
12	-0.002023	Shuffled	-iti	s_05	0.014471
12	-0.00029292	Shuffled	-iti	s_08	0.0096396
12	-0.0042727	Shuffled	-iti	s_10	-0.0016861
13	0.0002617	Real	-ioi	o_01	0.069966
13	0.0025878	Real	-ioi	o_02	0.047534
13	0.0046932	Real	-ioi	o_03	0.052866
13	0.0026787	Real	-ioi	o_04	0.017987
13	0.005215	Real	-ioi	o_05	0.033087
13	-0.00073649	Real	-ioi	o_06	0.042722
13	-9.9856e-06	Real	-ioi	o_07	0.031498
13	0.00017851	Real	-ioi	o_08	0.05297
13	0.0023035	Real	-ioi	o_09	0.011017
13	-0.0024051	Real	-ioi	o_10	0.030859
13	0.003496	Shuffled	-ioi	s_01	0.016563
13	0.0048375	Shuffled	-ioi	s_05	0.039564
13	0.003192	Shuffled	-ioi	s_08	0.063465
13	-0.0015695	Shuffled	-ioi	s_10	0.0036504
13	0.0010558	Real	-iti	o_01	0.069966
13	0.0029121	Real	-iti	o_02	0.047534
13	0.0043447	Real	-iti	o_03	0.052866
13	0.0092572	Real	-iti	o_04	0.017987
13	0.00091228	Real	-iti	o_05	0.033087
13	0.00035504	Real	-iti	o_06	0.042722
13	0.0044121	Real	-iti	o_07	0.031498
13	0.0018758	Real	-iti	o_08	0.05297
13	0.002182	Real	-iti	o_09	0.011017
13	-0.0014121	Real	-iti	o_10	0.030859
13	-0.00032888	Shuffled	-iti	s_01	0.016563
13	0.0049908	Shuffled	-iti	s_05	0.039564
13	0.0045586	Shuffled	-iti	s_08	0.063465
13	-0.0033991	Shuffled	-iti	s_10	0.0036504
14	-1.0548e-05	Real	-ioi	o_01	0.021129
14	0.0016551	Real	-ioi	o_02	0.018922
14	0.01073	Real	-ioi	o_03	0.0089882
14	0.0039882	Real	-ioi	o_04	0.0071883
14	0.0083857	Real	-ioi	o_05	0.0060202
14	0.0034419	Real	-ioi	o_06	0.016275
14	0.00094434	Real	-ioi	o_07	0.0031452
14	0.002432	Real	-ioi	o_08	0.007629
14	0.0035557	Real	-ioi	o_09	0.010333
14	-0.0001713	Real	-ioi	o_10	-0.0021071
14	0.00099071	Shuffled	-ioi	s_01	0.018733
14	0.0070254	Shuffled	-ioi	s_05	-0.0081261
14	0.0096285	Shuffled	-ioi	s_08	0.022836
14	-0.00098102	Shuffled	-ioi	s_10	0.0040597
14	-0.0017351	Real	-iti	o_01	0.021129
14	-0.00066509	Real	-iti	o_02	0.018922
14	-0.0018074	Real	-iti	o_03	0.0089882
14	0.00067085	Real	-iti	o_04	0.0071883
14	0.0014891	Real	-iti	o_05	0.0060202
14	0.0005051	Real	-iti	o_06	0.016275
14	-0.0004442	Real	-iti	o_07	0.0031452
14	0.00031771	Real	-iti	o_08	0.007629
14	0.00033801	Real	-iti	o_09	0.010333
14	-0.0043532	Real	-iti	o_10	-0.0021071
14	0.0015994	Shuffled	-iti	s_01	0.018733
14	-0.0020761	Shuffled	-iti	s_05	-0.0081261
14	-0.0008642	Shuffled	-iti	s_08	0.022836
14	0.00058249	Shuffled	-iti	s_10	0.0040597
15	-0.00023714	Real	-ioi	o_01	0.060919
15	0.00084816	Real	-ioi	o_02	0.024681
15	0.0050973	Real	-ioi	o_03	0.072652
15	0.00041684	Real	-ioi	o_04	0.063161
15	0.001079	Real	-ioi	o_05	0.035531
15	-0.00054819	Real	-ioi	o_06	0.043799
15	0.0017559	Real	-ioi	o_07	0.038169
15	0.0022315	Real	-ioi	o_08	0.067726
15	0.00017815	Real	-ioi	o_09	0.043551
15	0.0013401	Real	-ioi	o_10	0.0085177
15	0.0014766	Shuffled	-ioi	s_01	0.033463
15	-0.00080718	Shuffled	-ioi	s_05	0.066381
15	0.00049965	Shuffled	-ioi	s_08	0.070479
15	0.00096012	Shuffled	-ioi	s_10	0.013393
15	0.0002225	Real	-iti	o_01	0.060919
15	0.0027643	Real	-iti	o_02	0.024681
15	0.0025699	Real	-iti	o_03	0.072652
15	0.0010289	Real	-iti	o_04	0.063161
15	-0.00069905	Real	-iti	o_05	0.035531
15	-0.00095592	Real	-iti	o_06	0.043799
15	0.0014912	Real	-iti	o_07	0.038169
15	-0.00095993	Real	-iti	o_08	0.067726
15	0.0026605	Real	-iti	o_09	0.043551
15	0.00053787	Real	-iti	o_10	0.0085177
15	0.0001013	Shuffled	-iti	s_01	0.033463
15	-0.00010799	Shuffled	-iti	s_05	0.066381
15	0.0018734	Shuffled	-iti	s_08	0.070479
15	0.00061074	Shuffled	-iti	s_10	0.013393
16	0.0013201	Real	-ioi	o_01	0.033495
16	0.0029298	Real	-ioi	o_02	0.027629
16	0.00066367	Real	-ioi	o_03	0.017478
16	0.00099499	Real	-ioi	o_04	0.049884
16	0.0037494	Real	-ioi	o_05	0.080931
16	-0.00047846	Real	-ioi	o_06	0.031505
16	8.3239e-05	Real	-ioi	o_07	0.019255
16	0.0012468	Real	-ioi	o_08	0.035679
16	0.001242	Real	-ioi	o_09	0.0482
16	-0.00049625	Real	-ioi	o_10	0.0055468
16	0.0019027	Shuffled	-ioi	s_01	0.039008
16	-0.00043151	Shuffled	-ioi	s_05	0.064149
16	0.00095882	Shuffled	-ioi	s_08	0.057435
16	-0.00015062	Shuffled	-ioi	s_10	0.012295
16	-0.0016206	Real	-iti	o_01	0.033495
16	0.00061245	Real	-iti	o_02	0.027629
16	0.0013286	Real	-iti	o_03	0.017478
16	0.0017872	Real	-iti	o_04	0.049884
16	-0.00012064	Real	-iti	o_05	0.080931
16	-0.0015937	Real	-iti	o_06	0.031505
16	0.0012852	Real	-iti	o_07	0.019255
16	0.00036347	Real	-iti	o_08	0.035679
16	0.0049434	Real	-iti	o_09	0.0482
16	0.0028465	Real	-iti	o_10	0.0055468
16	0.00043791	Shuffled	-iti	s_01	0.039008
16	-0.0010262	Shuffled	-iti	s_05	0.064149
16	0.001298	Shuffled	-iti	s_08	0.057435
16	0.0012128	Shuffled	-iti	s_10	0.012295
17	0.0009278	Real	-ioi	o_01	0.024259
17	0.0026694	Real	-ioi	o_02	0.036061
17	4.3311e-06	Real	-ioi	o_03	0.015651
17	-6.4024e-06	Real	-ioi	o_04	0.025338
17	0.0028716	Real	-ioi	o_05	0.034828
17	0.0037525	Real	-ioi	o_06	0.020205
17	0.00041757	Real	-ioi	o_07	0.0068323
17	0.0024787	Real	-ioi	o_08	0.032595
17	0.0020815	Real	-ioi	o_09	0.025436
17	0.00076506	Real	-ioi	o_10	-0.0023076
17	-0.00084636	Shuffled	-ioi	s_01	0.032074
17	0.00077689	Shuffled	-ioi	s_05	0.046641
17	0.002588	Shuffled	-ioi	s_08	0.029198
17	-0.0010583	Shuffled	-ioi	s_10	0.014857
17	0.0010892	Real	-iti	o_01	0.024259
17	0.0025532	Real	-iti	o_02	0.036061
17	-0.0019101	Real	-iti	o_03	0.015651
17	-0.0048535	Real	-iti	o_04	0.025338
17	-0.0012304	Real	-iti	o_05	0.034828
17	0.0023694	Real	-iti	o_06	0.020205
17	0.004949	Real	-iti	o_07	0.0068323
17	-0.0054466	Real	-iti	o_08	0.032595
17	-0.0004654	Real	-iti	o_09	0.025436
17	0.00074111	Real	-iti	o_10	-0.0023076
17	-0.0018051	Shuffled	-iti	s_01	0.032074
17	0.0024334	Shuffled	-iti	s_05	0.046641
17	0.0017413	Shuffled	-iti	s_08	0.029198
17	-0.0011933	Shuffled	-iti	s_10	0.014857
18	0.0013242	Real	-ioi	o_01	0.047576
18	-0.0011957	Real	-ioi	o_02	0.043978
18	-0.0015647	Real	-ioi	o_03	0.027609
18	0.00043192	Real	-ioi	o_04	0.038878
18	-0.001587	Real	-ioi	o_05	0.060214
18	-0.0020124	Real	-ioi	o_06	0.03475
18	-0.00017899	Real	-ioi	o_07	0.0088585
18	0.00076492	Real	-ioi	o_08	0.027611
18	-0.00039739	Real	-ioi	o_09	0.032512
18	0.00092157	Real	-ioi	o_10	0.0050407
18	0.00014561	Shuffled	-ioi	s_01	0.035793
18	-0.00021047	Shuffled	-ioi	s_05	0.068857
18	-0.00031552	Shuffled	-ioi	s_08	0.035078
18	0.0012737	Shuffled	-ioi	s_10	0.02167
18	-0.00079451	Real	-iti	o_01	0.047576
18	-0.00052606	Real	-iti	o_02	0.043978
18	0.0032863	Real	-iti	o_03	0.027609
18	0.00013254	Real	-iti	o_04	0.038878
18	-0.00097079	Real	-iti	o_05	0.060214
18	-0.00012912	Real	-iti	o_06	0.03475
18	0.005207	Real	-iti	o_07	0.0088585
18	-0.0026964	Real	-iti	o_08	0.027611
18	0.0047735	Real	-iti	o_09	0.032512
18	0.0004445	Real	-iti	o_10	0.0050407
18	-0.0014046	Shuffled	-iti	s_01	0.035793
18	-0.0029474	Shuffled	-iti	s_05	0.068857
18	0.002791	Shuffled	-iti	s_08	0.035078
18	0.00064897	Shuffled	-iti	s_10	0.02167
19	0.00085602	Real	-ioi	o_01	0.069771
19	0.00067424	Real	-ioi	o_02	0.043599
19	0.0025909	Real	-ioi	o_03	0.049736
19	0.0016369	Real	-ioi	o_04	0.054656
19	0.0045841	Real	-ioi	o_05	0.062553
19	0.0010027	Real	-ioi	o_06	0.047826
19	0.00033792	Real	-ioi	o_07	0.039833
19	0.0023748	Real	-ioi	o_08	0.067498
19	0.0010089	Real	-ioi	o_09	0.061975
19	-0.00088998	Real	-ioi	o_10	0.016739
19	0.0013258	Shuffled	-ioi	s_01	0.046462
19	0.0026524	Shuffled	-ioi	s_05	0.06443
19	0.0048704	Shuffled	-ioi	s_08	0.050368
19	0.00017224	Shuffled	-ioi	s_10	0.021061
19	0.0012197	Real	-iti	o_01	0.069771
19	-0.00062708	Real	-iti	o_02	0.043599
19	0.0026695	Real	-iti	o_03	0.049736
19	0.0013962	Real	-iti	o_04	0.054656
19	0.0021648	Real	-iti	o_05	0.062553
19	0.00070285	Real	-iti	o_06	0.047826
19	0.0013057	Real	-iti	o_07	0.039833
19	0.0064254	Real	-iti	o_08	0.067498
19	-0.00049907	Real	-iti	o_09	0.061975
19	0.0043138	Real	-iti	o_10	0.016739
19	-0.0013615	Shuffled	-iti	s_01	0.046462
19	0.0027127	Shuffled	-iti	s_05	0.06443
19	0.001471	Shuffled	-iti	s_08	0.050368
19	0.0011964	Shuffled	-iti	s_10	0.021061
20	0.0014034	Real	-ioi	o_01	0.028916
20	0.0028915	Real	-ioi	o_02	0.038856
20	0.0084388	Real	-ioi	o_03	0.058957
20	0.0028853	Real	-ioi	o_04	0.036398
20	0.0055343	Real	-ioi	o_05	0.078739
20	-0.0019001	Real	-ioi	o_06	0.041319
20	-0.0034265	Real	-ioi	o_07	0.033418
20	0.0018053	Real	-ioi	o_08	0.064294
20	0.0055135	Real	-ioi	o_09	0.03159
20	0.0010252	Real	-ioi	o_10	0.021691
20	0.0014661	Shuffled	-ioi	s_01	0.020185
20	0.0041546	Shuffled	-ioi	s_05	0.065887
20	0.005055	Shuffled	-ioi	s_08	0.0889
20	0.0016469	Shuffled	-ioi	s_10	0.0086182
20	-0.0010768	Real	-iti	o_01	0.028916
20	0.0045953	Real	-iti	o_02	0.038856
20	-0.015188	Real	-iti	o_03	0.058957
20	-0.00037263	Real	-iti	o_04	0.036398
20	-0.0016709	Real	-iti	o_05	0.078739
20	-0.0013398	Real	-iti	o_06	0.041319
20	0.0023177	Real	-iti	o_07	0.033418
20	-0.00021154	Real	-iti	o_08	0.064294
20	0.0045917	Real	-iti	o_09	0.03159
20	-0.0018485	Real	-iti	o_10	0.021691
20	0.001365	Shuffled	-iti	s_01	0.020185
20	-0.00093332	Shuffled	-iti	s_05	0.065887
20	-0.001218	Shuffled	-iti	s_08	0.0889
20	-0.0012089	Shuffled	-iti	s_10	0.0086182
21	0.00053819	Real	-ioi	o_01	0.001978
21	0.00032781	Real	-ioi	o_02	-0.0083795
21	0.0031804	Real	-ioi	o_03	0.032284
21	-0.00046094	Real	-ioi	o_04	0.0068025
21	0.012513	Real	-ioi	o_05	0.033089
21	0.0029447	Real	-ioi	o_06	-0.0091883
21	-0.00057532	Real	-ioi	o_07	-0.00059688
21	3.2243e-05	Real	-ioi	o_08	0.010124
21	0.0018287	Real	-ioi	o_09	0.0036135
21	0.00075552	Real	-ioi	o_10	0.002435
21	0.0011582	Shuffled	-ioi	s_01	0.017267
21	0.0020803	Shuffled	-ioi	s_05	-9.3712e-05
21	0.001115	Shuffled	-ioi	s_08	0.0017389
21	0.00084142	Shuffled	-ioi	s_10	-0.019777
21	-0.0033056	Real	-iti	o_01	0.001978
21	0.0013142	Real	-iti	o_02	-0.0083795
21	0.0010617	Real	-iti	o_03	0.032284
21	-0.0015195	Real	-iti	o_04	0.0068025
21	0.0010251	Real	-iti	o_05	0.033089
21	-0.0019923	Real	-iti	o_06	-0.0091883
21	-0.0010739	Real	-iti	o_07	-0.00059688
21	0.00073886	Real	-iti	o_08	0.010124
21	0.0089618	Real	-iti	o_09	0.0036135
21	-0.0034652	Real	-iti	o_10	0.002435
21	0.0035026	Shuffled	-iti	s_01	0.017267
21	0.00021936	Shuffled	-iti	s_05	-9.3712e-05
21	-0.0034323	Shuffled	-iti	s_08	0.0017389
21	0.0014315	Shuffled	-iti	s_10	-0.019777
22	-0.018268	Real	-ioi	o_01	0.00027381
22	0.007168	Real	-ioi	o_02	0.01421
22	0.0048571	Real	-ioi	o_03	0.040498
22	-0.0067314	Real	-ioi	o_04	0.0061021
22	-0.0097094	Real	-ioi	o_05	0.061384
22	0.0029405	Real	-ioi	o_06	0.033777
22	-0.0053802	Real	-ioi	o_07	0.018533
22	-0.00012639	Real	-ioi	o_08	0.025665
22	0.0029883	Real	-ioi	o_09	0.013119
22	-0.009455	Real	-ioi	o_10	-0.0032604
22	-0.0015206	Shuffled	-ioi	s_01	0.0031075
22	-0.0065446	Shuffled	-ioi	s_05	0.069152
22	0.003573	Shuffled	-ioi	s_08	0.059789
22	-0.00034327	Shuffled	-ioi	s_10	0.010781
22	-0.023372	Real	-iti	o_01	0.00027381
22	-0.0083334	Real	-iti	o_02	0.01421
22	-0.015414	Real	-iti	o_03	0.040498
22	-0.0091824	Real	-iti	o_04	0.0061021
22	-0.016657	Real	-iti	o_05	0.061384
22	-0.0045261	Real	-iti	o_06	0.033777
22	-0.0017147	Real	-iti	o_07	0.018533
22	-0.0082854	Real	-iti	o_08	0.025665
22	-0.0011918	Real	-iti	o_09	0.013119
22	-0.019157	Real	-iti	o_10	-0.0032604
22	-0.013216	Shuffled	-iti	s_01	0.0031075
22	-0.0099166	Shuffled	-iti	s_05	0.069152
22	-0.0095545	Shuffled	-iti	s_08	0.059789
22	-0.0098965	Shuffled	-iti	s_10	0.010781
23	0.023873	Real	-ioi	o_01	0.040106
23	0.0032857	Real	-ioi	o_02	0.031374
23	0.0098655	Real	-ioi	o_03	0.070858
23	0.0072832	Real	-ioi	o_04	0.036948
23	0.027786	Real	-ioi	o_05	0.068344
23	-0.0053247	Real	-ioi	o_06	0.032059
23	0.0010656	Real	-ioi	o_07	0.0079976
23	0.023985	Real	-ioi	o_08	0.028744
23	0.010452	Real	-ioi	o_09	0.036698
23	0.00074687	Real	-ioi	o_10	-0.0069347
23	0.0096644	Shuffled	-ioi	s_01	0.015824
23	0.0017081	Shuffled	-ioi	s_05	0.031138
23	0.0037683	Shuffled	-ioi	s_08	0.083148
23	0.00034149	Shuffled	-ioi	s_10	-0.00034564
23	-0.0011764	Real	-iti	o_01	0.040106
23	0.0034225	Real	-iti	o_02	0.031374
23	-0.0062342	Real	-iti	o_03	0.070858
23	-0.00020497	Real	-iti	o_04	0.036948
23	-0.0059091	Real	-iti	o_05	0.068344
23	-0.0034392	Real	-iti	o_06	0.032059
23	0.002679	Real	-iti	o_07	0.0079976
23	-0.0087471	Real	-iti	o_08	0.028744
23	-0.001875	Real	-iti	o_09	0.036698
23	-0.00090931	Real	-iti	o_10	-0.0069347
23	-0.0010907	Shuffled	-iti	s_01	0.015824
23	0.0042932	Shuffled	-iti	s_05	0.031138
23	0.0057857	Shuffled	-iti	s_08	0.083148
23	-0.004951	Shuffled	-iti	s_10	-0.00034564
24	-0.010059	Real	-ioi	o_01	0.035517
24	-0.0017538	Real	-ioi	o_02	0.028962
24	-0.002027	Real	-ioi	o_03	0.01562
24	-0.0003683	Real	-ioi	o_04	0.040395
24	-0.001384	Real	-ioi	o_05	0.042491
24	0.0010633	Real	-ioi	o_06	0.023597
24	-0.0028797	Real	-ioi	o_07	-0.0019279
24	-0.0013491	Real	-ioi	o_08	0.017243
24	-0.0004267	Real	-ioi	o_09	0.051658
24	-0.0023473	Real	-ioi	o_10	-0.010498
24	-0.00038307	Shuffled	-ioi	s_01	0.045235
24	-0.0030314	Shuffled	-ioi	s_05	0.026528
24	-0.0011839	Shuffled	-ioi	s_08	0.0043016
24	-0.00041785	Shuffled	-ioi	s_10	0.0091932
24	-0.0088556	Real	-iti	o_01	0.035517
24	-0.0086195	Real	-iti	o_02	0.028962
24	0.00024116	Real	-iti	o_03	0.01562
24	0.00041666	Real	-iti	o_04	0.040395
24	0.0020706	Real	-iti	o_05	0.042491
24	0.00053174	Real	-iti	o_06	0.023597
24	0.0037396	Real	-iti	o_07	-0.0019279
24	0.0020469	Real	-iti	o_08	0.017243
24	0.0014979	Real	-iti	o_09	0.051658
24	0.0022231	Real	-iti	o_10	-0.010498
24	-0.00064865	Shuffled	-iti	s_01	0.045235
24	0.0016968	Shuffled	-iti	s_05	0.026528
24	0.0024459	Shuffled	-iti	s_08	0.0043016
24	-0.0013454	Shuffled	-iti	s_10	0.0091932
25	-0.002016	Real	-ioi	o_01	0.056329
25	0.0016562	Real	-ioi	o_02	0.030572
25	0.0016654	Real	-ioi	o_03	0.059549
25	0.0010461	Real	-ioi	o_04	0.063188
25	-0.0013101	Real	-ioi	o_05	0.052074
25	-0.0006588	Real	-ioi	o_06	0.047239
25	0.0011345	Real	-ioi	o_07	0.033064
25	-0.0003612	Real	-ioi	o_08	0.041962
25	-0.0001352	Real	-ioi	o_09	0.043507
25	-0.0017563	Real	-ioi	o_10	0.027034
25	0.002094	Shuffled	-ioi	s_01	0.035855
25	0.0031564	Shuffled	-ioi	s_05	0.03515
25	0.0022508	Shuffled	-ioi	s_08	0.070941
25	-0.0012644	Shuffled	-ioi	s_10	0.021445
25	-0.00028024	Real	-iti	o_01	0.056329
25	0.0017772	Real	-iti	o_02	0.030572
25	0.0021268	Real	-iti	o_03	0.059549
25	0.00013722	Real	-iti	o_04	0.063188
25	-0.0066423	Real	-iti	o_05	0.052074
25	-0.0016077	Real	-iti	o_06	0.047239
25	-0.00034588	Real	-iti	o_07	0.033064
25	0.0015755	Real	-iti	o_08	0.041962
25	0.0039837	Real	-iti	o_09	0.043507
25	-5.923e-05	Real	-iti	o_10	0.027034
25	0.0031941	Shuffled	-iti	s_01	0.035855
25	-0.003135	Shuffled	-iti	s_05	0.03515
25	-0.00049709	Shuffled	-iti	s_08	0.070941
25	-0.0049741	Shuffled	-iti	s_10	0.021445
26	0.0103	Real	-ioi	o_01	0.0022935
26	0.0062737	Real	-ioi	o_02	0.0051052
26	-0.0088825	Real	-ioi	o_03	-0.00026374
26	0.0043355	Real	-ioi	o_04	0.017354
26	0.014179	Real	-ioi	o_05	0.01328
26	0.008703	Real	-ioi	o_06	0.0052117
26	0.0052911	Real	-ioi	o_07	0.0019503
26	0.0013372	Real	-ioi	o_08	0.025546
26	0.0022433	Real	-ioi	o_09	-0.014394
26	0.0019327	Real	-ioi	o_10	-0.00021357
26	-0.0031263	Shuffled	-ioi	s_01	-0.009189
26	0.00070747	Shuffled	-ioi	s_05	-0.00019342
26	-0.010412	Shuffled	-ioi	s_08	0.0015586
26	-0.0023586	Shuffled	-ioi	s_10	0.0081317
26	-0.0022321	Real	-iti	o_01	0.0022935
26	0.0021612	Real	-iti	o_02	0.0051052
26	0.011473	Real	-iti	o_03	-0.00026374
26	0.001164	Real	-iti	o_04	0.017354
26	-0.0045236	Real	-iti	o_05	0.01328
26	0.0010026	Real	-iti	o_06	0.0052117
26	-0.0026279	Real	-iti	o_07	0.0019503
26	0.00051102	Real	-iti	o_08	0.025546
26	0.0020567	Real	-iti	o_09	-0.014394
26	0.0026614	Real	-iti	o_10	-0.00021357
26	-0.00024659	Shuffled	-iti	s_01	-0.009189
26	-0.0038092	Shuffled	-iti	s_05	-0.00019342
26	0.0044566	Shuffled	-iti	s_08	0.0015586
26	0.0032812	Shuffled	-iti	s_10	0.0081317
27	-0.00057214	Real	-ioi	o_01	0.033007
27	0.0010121	Real	-ioi	o_02	0.03511
27	0.002095	Real	-ioi	o_03	0.017251
27	0.002117	Real	-ioi	o_04	0.041307
27	0.0045949	Real	-ioi	o_05	0.079523
27	0.0016082	Real	-ioi	o_06	0.058029
27	0.0011104	Real	-ioi	o_07	0.024801
27	0.0030074	Real	-ioi	o_08	0.046218
27	0.00032511	Real	-ioi	o_09	0.031161
27	-0.00016886	Real	-ioi	o_10	0.021886
27	0.00059499	Shuffled	-ioi	s_01	0.040299
27	0.0029524	Shuffled	-ioi	s_05	0.060742
27	0.0029302	Shuffled	-ioi	s_08	0.050081
27	0.00095046	Shuffled	-ioi	s_10	0.022916
27	-0.001152	Real	-iti	o_01	0.033007
27	-0.0057038	Real	-iti	o_02	0.03511
27	0.0040164	Real	-iti	o_03	0.017251
27	0.00090001	Real	-iti	o_04	0.041307
27	0.0033982	Real	-iti	o_05	0.079523
27	0.00028549	Real	-iti	o_06	0.058029
27	-0.00015844	Real	-iti	o_07	0.024801
27	0.001211	Real	-iti	o_08	0.046218
27	0.00073019	Real	-iti	o_09	0.031161
27	0.00099672	Real	-iti	o_10	0.021886
27	0.00078651	Shuffled	-iti	s_01	0.040299
27	0.0025691	Shuffled	-iti	s_05	0.060742
27	0.0010388	Shuffled	-iti	s_08	0.050081
27	0.0010351	Shuffled	-iti	s_10	0.022916
28	0.00066665	Real	-ioi	o_01	0.054132
28	0.0042769	Real	-ioi	o_02	0.052984
28	0.0052881	Real	-ioi	o_03	0.050771
28	0.00054848	Real	-ioi	o_04	0.057905
28	0.0058225	Real	-ioi	o_05	0.067789
28	-0.012798	Real	-ioi	o_06	0.019555
28	0.013985	Real	-ioi	o_07	0.0085764
28	0.003737	Real	-ioi	o_08	0.071839
28	0.0010825	Real	-ioi	o_09	0.052915
28	0.0035556	Real	-ioi	o_10	0.011175
28	0.002976	Shuffled	-ioi	s_01	0.034018
28	0.0065089	Shuffled	-ioi	s_05	0.045315
28	0.0056148	Shuffled	-ioi	s_08	0.067916
28	-0.00022426	Shuffled	-ioi	s_10	0.016704
28	-0.0021208	Real	-iti	o_01	0.054132
28	0.005176	Real	-iti	o_02	0.052984
28	0.0058368	Real	-iti	o_03	0.050771
28	0.0024359	Real	-iti	o_04	0.057905
28	0.0031655	Real	-iti	o_05	0.067789
28	-0.017236	Real	-iti	o_06	0.019555
28	-0.00078871	Real	-iti	o_07	0.0085764
28	-0.0018581	Real	-iti	o_08	0.071839
28	0.0047485	Real	-iti	o_09	0.052915
28	0.0059122	Real	-iti	o_10	0.011175
28	-0.0054818	Shuffled	-iti	s_01	0.034018
28	0.0016318	Shuffled	-iti	s_05	0.045315
28	0.0027872	Shuffled	-iti	s_08	0.067916
28	0.00078395	Shuffled	-iti	s_10	0.016704
29	0.0042388	Real	-ioi	o_01	0.033177
29	-0.0030591	Real	-ioi	o_02	0.018697
29	0.0015501	Real	-ioi	o_03	0.05951
29	0.0069482	Real	-ioi	o_04	0.015926
29	0.020015	Real	-ioi	o_05	0.058881
29	0.0022336	Real	-ioi	o_06	0.030126
29	0.00050018	Real	-ioi	o_07	0.033895
29	-3.2909e-05	Real	-ioi	o_08	0.031666
29	0.0038752	Real	-ioi	o_09	0.043473
29	0.0018528	Real	-ioi	o_10	0.017839
29	-0.001456	Shuffled	-ioi	s_01	0.0098415
29	-0.0020064	Shuffled	-ioi	s_05	0.05198
29	-0.00035545	Shuffled	-ioi	s_08	0.075204
29	0.0014404	Shuffled	-ioi	s_10	0.0012161
29	0.011627	Real	-iti	o_01	0.033177
29	-0.0022782	Real	-iti	o_02	0.018697
29	0.012524	Real	-iti	o_03	0.05951
29	0.0071508	Real	-iti	o_04	0.015926
29	0.014576	Real	-iti	o_05	0.058881
29	-0.0032856	Real	-iti	o_06	0.030126
29	-0.00095967	Real	-iti	o_07	0.033895
29	0.0018454	Real	-iti	o_08	0.031666
29	0.0075781	Real	-iti	o_09	0.043473
29	0.0020424	Real	-iti	o_10	0.017839
29	0.0007271	Shuffled	-iti	s_01	0.0098415
29	-0.0037654	Shuffled	-iti	s_05	0.05198
29	-0.0018015	Shuffled	-iti	s_08	0.075204
29	0.0072306	Shuffled	-iti	s_10	0.0012161
30	0.0018097	Real	-ioi	o_01	0.034162
30	-0.0017467	Real	-ioi	o_02	0.034347
30	0.0044953	Real	-ioi	o_03	0.011117
30	0.0019181	Real	-ioi	o_04	0.0091677
30	0.0026454	Real	-ioi	o_05	0.03617
30	0.0030613	Real	-ioi	o_06	0.042061
30	0.00041801	Real	-ioi	o_07	0.0093807
30	4.7284e-05	Real	-ioi	o_08	0.019912
30	0.0012072	Real	-ioi	o_09	0.024919
30	0.00034354	Real	-ioi	o_10	0.0058741
30	-0.00067931	Shuffled	-ioi	s_01	0.017553
30	0.017734	Shuffled	-ioi	s_05	0.044488
30	0.0051571	Shuffled	-ioi	s_08	0.014793
30	0.00010257	Shuffled	-ioi	s_10	0.010859
30	0.0013395	Real	-iti	o_01	0.034162
30	-0.0010187	Real	-iti	o_02	0.034347
30	-2.4254e-05	Real	-iti	o_03	0.011117
30	-0.0013787	Real	-iti	o_04	0.0091677
30	0.0030177	Real	-iti	o_05	0.03617
30	0.0013895	Real	-iti	o_06	0.042061
30	0.0015824	Real	-iti	o_07	0.0093807
30	0.0025162	Real	-iti	o_08	0.019912
30	-0.0013286	Real	-iti	o_09	0.024919
30	0.0027549	Real	-iti	o_10	0.0058741
30	-0.0015134	Shuffled	-iti	s_01	0.017553
30	-1.0597e-05	Shuffled	-iti	s_05	0.044488
30	0.0016488	Shuffled	-iti	s_08	0.014793
30	0.001361	Shuffled	-iti	s_10	0.010859
31	0.0010356	Real	-ioi	o_01	0.057287
31	0.0015322	Real	-ioi	o_02	0.049405
31	0.0044467	Real	-ioi	o_03	0.037791
31	0.0099077	Real	-ioi	o_04	0.040602
31	0.0071321	Real	-ioi	o_05	0.029443
31	0.0005409	Real	-ioi	o_06	0.0066718
31	0.0014131	Real	-ioi	o_07	0.032805
31	-0.0073275	Real	-ioi	o_08	0.026307
31	0.0013799	Real	-ioi	o_09	0.041201
31	-0.0012554	Real	-ioi	o_10	0.0030837
31	-0.00069136	Shuffled	-ioi	s_01	0.034017
31	0.0040602	Shuffled	-ioi	s_05	0.031982
31	0.0074208	Shuffled	-ioi	s_08	0.014239
31	-0.00073988	Shuffled	-ioi	s_10	0.011825
31	-0.00059657	Real	-iti	o_01	0.057287
31	-0.0047068	Real	-iti	o_02	0.049405
31	0.00020821	Real	-iti	o_03	0.037791
31	0.0049299	Real	-iti	o_04	0.040602
31	-8.2273e-05	Real	-iti	o_05	0.029443
31	0.003431	Real	-iti	o_06	0.0066718
31	0.0039686	Real	-iti	o_07	0.032805
31	-0.0044183	Real	-iti	o_08	0.026307
31	0.00053891	Real	-iti	o_09	0.041201
31	0.004627	Real	-iti	o_10	0.0030837
31	-0.0060614	Shuffled	-iti	s_01	0.034017
31	-0.0037289	Shuffled	-iti	s_05	0.031982
31	-0.013782	Shuffled	-iti	s_08	0.014239
31	0.0010672	Shuffled	-iti	s_10	0.011825
32	0.0040293	Real	-ioi	o_01	-0.0023278
32	0.013683	Real	-ioi	o_02	0.0035266
32	0.014872	Real	-ioi	o_03	0.021241
32	0.0037417	Real	-ioi	o_04	-0.0064508
32	0.013879	Real	-ioi	o_05	0.030828
32	-0.003448	Real	-ioi	o_06	0.011024
32	-0.0030408	Real	-ioi	o_07	-0.0012271
32	0.0019271	Real	-ioi	o_08	0.015433
32	-0.008012	Real	-ioi	o_09	-0.0073796
32	0.0025683	Real	-ioi	o_10	0.010985
32	0.0085122	Shuffled	-ioi	s_01	0.015741
32	0.0047247	Shuffled	-ioi	s_05	0.016246
32	-0.0039152	Shuffled	-ioi	s_08	0.0033972
32	-0.00076579	Shuffled	-ioi	s_10	0.0029483
32	0.0022642	Real	-iti	o_01	-0.0023278
32	-0.00086075	Real	-iti	o_02	0.0035266
32	0.0027516	Real	-iti	o_03	0.021241
32	-0.0026676	Real	-iti	o_04	-0.0064508
32	0.0095508	Real	-iti	o_05	0.030828
32	0.0016717	Real	-iti	o_06	0.011024
32	0.0036365	Real	-iti	o_07	-0.0012271
32	0.0063469	Real	-iti	o_08	0.015433
32	-0.0067486	Real	-iti	o_09	-0.0073796
32	-0.0016967	Real	-iti	o_10	0.010985
32	0.00018502	Shuffled	-iti	s_01	0.015741
32	1.1555e-05	Shuffled	-iti	s_05	0.016246
32	-0.0080187	Shuffled	-iti	s_08	0.0033972
32	0.0071882	Shuffled	-iti	s_10	0.0029483
33	-0.0018442	Real	-ioi	o_01	0.063349
33	0.001272	Real	-ioi	o_02	0.048062
33	0.0048727	Real	-ioi	o_03	0.079602
33	-0.00046568	Real	-ioi	o_04	0.061896
33	0.002706	Real	-ioi	o_05	0.056107
33	-0.0026794	Real	-ioi	o_06	0.041272
33	0.0011698	Real	-ioi	o_07	0.035072
33	0.0015875	Real	-ioi	o_08	0.063872
33	-0.0020928	Real	-ioi	o_09	0.053595
33	8.6059e-05	Real	-ioi	o_10	0.031154
33	0.0014643	Shuffled	-ioi	s_01	0.031984
33	0.0022606	Shuffled	-ioi	s_05	0.057983
33	0.0028808	Shuffled	-ioi	s_08	0.083564
33	0.00075487	Shuffled	-ioi	s_10	0.029221
33	-0.00031817	Real	-iti	o_01	0.063349
33	-0.00030765	Real	-iti	o_02	0.048062
33	0.0053356	Real	-iti	o_03	0.079602
33	-0.00038265	Real	-iti	o_04	0.061896
33	-0.0001632	Real	-iti	o_05	0.056107
33	0.0005856	Real	-iti	o_06	0.041272
33	0.00024924	Real	-iti	o_07	0.035072
33	-0.00056186	Real	-iti	o_08	0.063872
33	-0.00041992	Real	-iti	o_09	0.053595
33	0.0042756	Real	-iti	o_10	0.031154
33	-0.00028339	Shuffled	-iti	s_01	0.031984
33	0.0056348	Shuffled	-iti	s_05	0.057983
33	0.0039585	Shuffled	-iti	s_08	0.083564
33	-0.00024789	Shuffled	-iti	s_10	0.029221
35	0.00017064	Real	-ioi	o_01	0.053581
35	0.0017411	Real	-ioi	o_02	0.034067
35	0.0085151	Real	-ioi	o_03	0.084844
35	-0.00042735	Real	-ioi	o_04	0.052893
35	0.0064939	Real	-ioi	o_05	0.074313
35	0.0047404	Real	-ioi	o_06	0.02452
35	0.001797	Real	-ioi	o_07	0.016643
35	0.0033135	Real	-ioi	o_08	0.068457
35	-0.0011283	Real	-ioi	o_09	0.062075
35	0.0040809	Real	-ioi	o_10	0.0044653
35	0.0018255	Shuffled	-ioi	s_01	0.018961
35	0.0044348	Shuffled	-ioi	s_05	0.06573
35	0.008411	Shuffled	-ioi	s_08	0.097489
35	0.0013964	Shuffled	-ioi	s_10	0.0062835
35	0.0259	Real	-iti	o_01	0.053581
35	0.0053603	Real	-iti	o_02	0.034067
35	-0.0018742	Real	-iti	o_03	0.084844
35	0.014572	Real	-iti	o_04	0.052893
35	-0.00033135	Real	-iti	o_05	0.074313
35	0.019951	Real	-iti	o_06	0.02452
35	-0.0066397	Real	-iti	o_07	0.016643
35	0.015476	Real	-iti	o_08	0.068457
35	0.021397	Real	-iti	o_09	0.062075
35	0.0010941	Real	-iti	o_10	0.0044653
35	0.01055	Shuffled	-iti	s_01	0.018961
35	-0.0023843	Shuffled	-iti	s_05	0.06573
35	-0.0065336	Shuffled	-iti	s_08	0.097489
35	0.00057149	Shuffled	-iti	s_10	0.0062835
36	0.0015661	Real	-ioi	o_01	0.0088842
36	0.00061363	Real	-ioi	o_02	0.0082153
36	-0.00097569	Real	-ioi	o_03	-0.0011386
36	-0.0075214	Real	-ioi	o_04	0.0092175
36	0.0013817	Real	-ioi	o_05	0.026338
36	-0.0099577	Real	-ioi	o_06	0.0079625
36	-0.00077795	Real	-ioi	o_07	0.0098425
36	-0.010474	Real	-ioi	o_08	-0.014715
36	-0.00023977	Real	-ioi	o_09	-0.00069025
36	-0.0025751	Real	-ioi	o_10	0.008751
36	0.00090308	Shuffled	-ioi	s_01	-0.0040649
36	-0.010364	Shuffled	-ioi	s_05	0.0095474
36	0.0046336	Shuffled	-ioi	s_08	0.021277
36	-0.00013419	Shuffled	-ioi	s_10	0.017913
36	0.0024639	Real	-iti	o_01	0.0088842
36	0.0006431	Real	-iti	o_02	0.0082153
36	0.0026738	Real	-iti	o_03	-0.0011386
36	0.0023647	Real	-iti	o_04	0.0092175
36	0.014601	Real	-iti	o_05	0.026338
36	0.0023072	Real	-iti	o_06	0.0079625
36	-0.0056821	Real	-iti	o_07	0.0098425
36	-0.0052816	Real	-iti	o_08	-0.014715
36	0.0054687	Real	-iti	o_09	-0.00069025
36	-0.0020372	Real	-iti	o_10	0.008751
36	-0.006565	Shuffled	-iti	s_01	-0.0040649
36	-0.006286	Shuffled	-iti	s_05	0.0095474
36	-0.0062827	Shuffled	-iti	s_08	0.021277
36	-0.0035604	Shuffled	-iti	s_10	0.017913
37	0.00096207	Real	-ioi	o_01	-0.0086142
37	-0.0050734	Real	-ioi	o_02	0.0053736
37	-0.00082708	Real	-ioi	o_03	0.010379
37	-0.0019964	Real	-ioi	o_04	-0.0039351
37	-0.0034114	Real	-ioi	o_05	0.022692
37	-0.0030387	Real	-ioi	o_06	8.848e-05
37	-0.00090341	Real	-ioi	o_07	0.0081932
37	-0.001847	Real	-ioi	o_08	0.0074373
37	-0.0022602	Real	-ioi	o_09	-0.0074931
37	-0.0019919	Real	-ioi	o_10	0.0031628
37	0.0046907	Shuffled	-ioi	s_01	0.0037668
37	-0.00071215	Shuffled	-ioi	s_05	0.0034105
37	0.0027003	Shuffled	-ioi	s_08	-0.00023327
37	-0.0036459	Shuffled	-ioi	s_10	0.00017779
37	0.0016951	Real	-iti	o_01	-0.0086142
37	-0.00024378	Real	-iti	o_02	0.0053736
37	0.0020102	Real	-iti	o_03	0.010379
37	0.0028594	Real	-iti	o_04	-0.0039351
37	0.011695	Real	-iti	o_05	0.022692
37	-0.0030217	Real	-iti	o_06	8.848e-05
37	0.005244	Real	-iti	o_07	0.0081932
37	0.0023454	Real	-iti	o_08	0.0074373
37	0.0045044	Real	-iti	o_09	-0.0074931
37	-0.0042954	Real	-iti	o_10	0.0031628
37	-0.0035878	Shuffled	-iti	s_01	0.0037668
37	0.0062054	Shuffled	-iti	s_05	0.0034105
37	-0.0020223	Shuffled	-iti	s_08	-0.00023327
37	0.0006349	Shuffled	-iti	s_10	0.00017779
38	0.0025065	Real	-ioi	o_01	0.016626
38	0.00059753	Real	-ioi	o_02	0.025835
38	0.0026731	Real	-ioi	o_03	0.029952
38	0.0049763	Real	-ioi	o_04	0.014844
38	-0.00016837	Real	-ioi	o_05	0.050557
38	0.0041644	Real	-ioi	o_06	0.035379
38	0.0006111	Real	-ioi	o_07	0.0006733
38	0.00083257	Real	-ioi	o_08	0.012822
38	0.0032614	Real	-ioi	o_09	0.028978
38	-0.00018428	Real	-ioi	o_10	0.0021573
38	0.00038194	Shuffled	-ioi	s_01	0.022775
38	-0.00034169	Shuffled	-ioi	s_05	0.034757
38	0.0017706	Shuffled	-ioi	s_08	0.032847
38	0.0018062	Shuffled	-ioi	s_10	0.015666
38	7.3663e-05	Real	-iti	o_01	0.016626
38	0.0019842	Real	-iti	o_02	0.025835
38	0.0010121	Real	-iti	o_03	0.029952
38	-0.0033479	Real	-iti	o_04	0.014844
38	0.0035909	Real	-iti	o_05	0.050557
38	-2.9545e-05	Real	-iti	o_06	0.035379
38	0.00090557	Real	-iti	o_07	0.0006733
38	0.00037649	Real	-iti	o_08	0.012822
38	0.0014607	Real	-iti	o_09	0.028978
38	0.0012266	Real	-iti	o_10	0.0021573
38	-0.00015504	Shuffled	-iti	s_01	0.022775
38	0.0025603	Shuffled	-iti	s_05	0.034757
38	0.00076334	Shuffled	-iti	s_08	0.032847
38	0.0019578	Shuffled	-iti	s_10	0.015666
39	0.00096603	Real	-ioi	o_01	0.060266
39	0.0030664	Real	-ioi	o_02	0.060119
39	0.0070646	Real	-ioi	o_03	0.067409
39	0.0037667	Real	-ioi	o_04	0.035685
39	0.0004528	Real	-ioi	o_05	0.03738
39	-0.0036311	Real	-ioi	o_06	0.046249
39	0.0017101	Real	-ioi	o_07	-0.00062888
39	0.0050023	Real	-ioi	o_08	0.048397
39	-0.00062052	Real	-ioi	o_09	0.03754
39	0.0001974	Real	-ioi	o_10	0.019376
39	0.0044449	Shuffled	-ioi	s_01	0.019837
39	-0.00032184	Shuffled	-ioi	s_05	0.047777
39	-0.0082038	Shuffled	-ioi	s_08	0.094376
39	0.00037927	Shuffled	-ioi	s_10	0.0033646
39	-0.00071597	Real	-iti	o_01	0.060266
39	0.0046302	Real	-iti	o_02	0.060119
39	0.0065601	Real	-iti	o_03	0.067409
39	0.0029429	Real	-iti	o_04	0.035685
39	0.0062634	Real	-iti	o_05	0.03738
39	-0.0036968	Real	-iti	o_06	0.046249
39	0.0034512	Real	-iti	o_07	-0.00062888
39	-0.00045158	Real	-iti	o_08	0.048397
39	0.0047345	Real	-iti	o_09	0.03754
39	0.0038659	Real	-iti	o_10	0.019376
39	-0.0039195	Shuffled	-iti	s_01	0.019837
39	-0.0018822	Shuffled	-iti	s_05	0.047777
39	-0.0030119	Shuffled	-iti	s_08	0.094376
39	-0.00018434	Shuffled	-iti	s_10	0.0033646
40	7.2008e-05	Real	-ioi	o_01	0.033299
40	0.0032365	Real	-ioi	o_02	0.035131
40	0.0048557	Real	-ioi	o_03	0.04035
40	0.0012412	Real	-ioi	o_04	0.037877
40	0.0097694	Real	-ioi	o_05	0.060511
40	-0.00090689	Real	-ioi	o_06	0.028857
40	-0.0065761	Real	-ioi	o_07	0.015424
40	0.0032213	Real	-ioi	o_08	0.032093
40	0.0019912	Real	-ioi	o_09	0.022169
40	0.00058459	Real	-ioi	o_10	0.022781
40	0.0023276	Shuffled	-ioi	s_01	0.022815
40	0.0040635	Shuffled	-ioi	s_05	0.021375
40	0.0074938	Shuffled	-ioi	s_08	0.042375
40	0.00044019	Shuffled	-ioi	s_10	-0.0012576
40	0.0021696	Real	-iti	o_01	0.033299
40	0.0065424	Real	-iti	o_02	0.035131
40	0.0099343	Real	-iti	o_03	0.04035
40	0.0057277	Real	-iti	o_04	0.037877
40	0.0086991	Real	-iti	o_05	0.060511
40	-0.00065332	Real	-iti	o_06	0.028857
40	-0.0096892	Real	-iti	o_07	0.015424
40	0.0030139	Real	-iti	o_08	0.032093
40	0.0077466	Real	-iti	o_09	0.022169
40	-0.00016151	Real	-iti	o_10	0.022781
40	0.0010884	Shuffled	-iti	s_01	0.022815
40	0.0018457	Shuffled	-iti	s_05	0.021375
40	0.0053892	Shuffled	-iti	s_08	0.042375
40	-0.00038108	Shuffled	-iti	s_10	-0.0012576
41	0.00025829	Real	-ioi	o_01	0.021495
41	0.010549	Real	-ioi	o_02	0.036865
41	0.00094031	Real	-ioi	o_03	0.049469
41	0.0012422	Real	-ioi	o_04	0.055554
41	-0.0021015	Real	-ioi	o_05	0.048006
41	0.00268	Real	-ioi	o_06	0.023711
41	-0.0016818	Real	-ioi	o_07	0.010729
41	0.034797	Real	-ioi	o_08	0.065294
41	0.011136	Real	-ioi	o_09	0.030287
41	-0.0012263	Real	-ioi	o_10	-0.0021919
41	-0.00037359	Shuffled	-ioi	s_01	0.0049561
41	-0.0018834	Shuffled	-ioi	s_05	0.059785
41	0.00065523	Shuffled	-ioi	s_08	0.066632
41	-0.001283	Shuffled	-ioi	s_10	-0.0033369
41	-0.0068787	Real	-iti	o_01	0.021495
41	-0.00053063	Real	-iti	o_02	0.036865
41	0.016338	Real	-iti	o_03	0.049469
41	0.00070482	Real	-iti	o_04	0.055554
41	-0.031546	Real	-iti	o_05	0.048006
41	-0.011906	Real	-iti	o_06	0.023711
41	0.0040643	Real	-iti	o_07	0.010729
41	0.0002154	Real	-iti	o_08	0.065294
41	0.0025313	Real	-iti	o_09	0.030287
41	-0.00022191	Real	-iti	o_10	-0.0021919
41	-0.012014	Shuffled	-iti	s_01	0.0049561
41	-0.00032763	Shuffled	-iti	s_05	0.059785
41	-0.00063162	Shuffled	-iti	s_08	0.066632
41	-0.0059961	Shuffled	-iti	s_10	-0.0033369
42	-0.00015821	Real	-ioi	o_01	0.0068987
42	0.0030694	Real	-ioi	o_02	0.019694
42	0.00517	Real	-ioi	o_03	0.042103
42	0.0033879	Real	-ioi	o_04	0.034555
42	0.0071466	Real	-ioi	o_05	0.017645
42	0.0067488	Real	-ioi	o_06	0.016554
42	0.0023615	Real	-ioi	o_07	0.0021116
42	0.0043127	Real	-ioi	o_08	0.049501
42	0.0054565	Real	-ioi	o_09	0.040218
42	0.00052488	Real	-ioi	o_10	-0.0061481
42	0.001356	Shuffled	-ioi	s_01	0.005728
42	0.0062692	Shuffled	-ioi	s_05	0.017162
42	0.0048031	Shuffled	-ioi	s_08	0.031973
42	0.00052956	Shuffled	-ioi	s_10	-0.0099582
42	-0.0010217	Real	-iti	o_01	0.0068987
42	0.0012637	Real	-iti	o_02	0.019694
42	0.0056507	Real	-iti	o_03	0.042103
42	0.0026975	Real	-iti	o_04	0.034555
42	0.0054018	Real	-iti	o_05	0.017645
42	0.0027529	Real	-iti	o_06	0.016554
42	-0.0012501	Real	-iti	o_07	0.0021116
42	0.00098875	Real	-iti	o_08	0.049501
42	0.0035971	Real	-iti	o_09	0.040218
42	0.0014985	Real	-iti	o_10	-0.0061481
42	-0.0014753	Shuffled	-iti	s_01	0.005728
42	0.0046431	Shuffled	-iti	s_05	0.017162
42	0.0078493	Shuffled	-iti	s_08	0.031973
42	0.0011041	Shuffled	-iti	s_10	-0.0099582
43	-0.0036434	Real	-ioi	o_01	0.034488
43	-0.00088618	Real	-ioi	o_02	-0.014335
43	0.0026454	Real	-ioi	o_03	0.030808
43	0.0013634	Real	-ioi	o_04	0.016932
43	0.0044324	Real	-ioi	o_05	0.015619
43	-0.0016874	Real	-ioi	o_06	0.020841
43	0.00038208	Real	-ioi	o_07	0.016081
43	0.00067532	Real	-ioi	o_08	0.022295
43	0.0016503	Real	-ioi	o_09	0.0094712
43	0.00034896	Real	-ioi	o_10	-0.0034633
43	0.0015899	Shuffled	-ioi	s_01	0.0058148
43	0.0038952	Shuffled	-ioi	s_05	0.0054554
43	0.0021249	Shuffled	-ioi	s_08	0.021408
43	0.0008231	Shuffled	-ioi	s_10	-0.011616
43	0.0012638	Real	-iti	o_01	0.034488
43	0.00033355	Real	-iti	o_02	-0.014335
43	0.0027007	Real	-iti	o_03	0.030808
43	0.0030346	Real	-iti	o_04	0.016932
43	0.0007708	Real	-iti	o_05	0.015619
43	-0.0018512	Real	-iti	o_06	0.020841
43	-0.00087461	Real	-iti	o_07	0.016081
43	0.0031001	Real	-iti	o_08	0.022295
43	0.0032945	Real	-iti	o_09	0.0094712
43	-0.0027046	Real	-iti	o_10	-0.0034633
43	0.0011949	Shuffled	-iti	s_01	0.0058148
43	0.0018988	Shuffled	-iti	s_05	0.0054554
43	-0.0025071	Shuffled	-iti	s_08	0.021408
43	-0.0010582	Shuffled	-iti	s_10	-0.011616
44	-0.0026793	Real	-ioi	o_01	0.033873
44	0.00090436	Real	-ioi	o_02	0.029307
44	-0.0032611	Real	-ioi	o_03	0.037866
44	-0.0018906	Real	-ioi	o_04	0.030861
44	-0.001139	Real	-ioi	o_05	0.0032241
44	0.0040464	Real	-ioi	o_06	0.013718
44	-9.6523e-05	Real	-ioi	o_07	0.0050937
44	-0.00020038	Real	-ioi	o_08	0.035191
44	-0.00021952	Real	-ioi	o_09	0.010982
44	0.01037	Real	-ioi	o_10	0.011248
44	-0.0021095	Shuffled	-ioi	s_01	0.0078182
44	0.0025776	Shuffled	-ioi	s_05	0.014227
44	0.0040984	Shuffled	-ioi	s_08	0.020696
44	-0.00083841	Shuffled	-ioi	s_10	0.016134
44	-0.011671	Real	-iti	o_01	0.033873
44	0.0046732	Real	-iti	o_02	0.029307
44	-0.0061876	Real	-iti	o_03	0.037866
44	0.0078282	Real	-iti	o_04	0.030861
44	-0.0052219	Real	-iti	o_05	0.0032241
44	-0.014553	Real	-iti	o_06	0.013718
44	-0.01218	Real	-iti	o_07	0.0050937
44	-0.0072676	Real	-iti	o_08	0.035191
44	-0.0060828	Real	-iti	o_09	0.010982
44	0.0041055	Real	-iti	o_10	0.011248
44	-0.0049317	Shuffled	-iti	s_01	0.0078182
44	-0.0042039	Shuffled	-iti	s_05	0.014227
44	-0.00010258	Shuffled	-iti	s_08	0.020696
44	-0.0049569	Shuffled	-iti	s_10	0.016134
46	0.0048372	Real	-ioi	o_01	0.032109
46	-0.0061772	Real	-ioi	o_02	0.0029447
46	0.0065683	Real	-ioi	o_03	-0.0062578
46	-0.0016805	Real	-ioi	o_04	0.0072064
46	-0.0021429	Real	-ioi	o_05	0.011113
46	-0.0029307	Real	-ioi	o_06	0.010569
46	-0.001432	Real	-ioi	o_07	0.01746
46	0.0027626	Real	-ioi	o_08	0.017323
46	-0.0043174	Real	-ioi	o_09	0.00051119
46	0.0010462	Real	-ioi	o_10	-0.0027935
46	0.004809	Shuffled	-ioi	s_01	0.024861
46	-0.00426	Shuffled	-ioi	s_05	0.0022361
46	-0.0010187	Shuffled	-ioi	s_08	-0.024274
46	0.00060005	Shuffled	-ioi	s_10	0.0017403
46	0.004751	Real	-iti	o_01	0.032109
46	0.0058575	Real	-iti	o_02	0.0029447
46	-0.0085482	Real	-iti	o_03	-0.0062578
46	-0.0024131	Real	-iti	o_04	0.0072064
46	0.0076293	Real	-iti	o_05	0.011113
46	-0.0025061	Real	-iti	o_06	0.010569
46	-0.00489	Real	-iti	o_07	0.01746
46	-0.0091843	Real	-iti	o_08	0.017323
46	0.0017818	Real	-iti	o_09	0.00051119
46	-0.017381	Real	-iti	o_10	-0.0027935
46	-0.0010026	Shuffled	-iti	s_01	0.024861
46	0.0050541	Shuffled	-iti	s_05	0.0022361
46	-0.00043862	Shuffled	-iti	s_08	-0.024274
46	0.0022062	Shuffled	-iti	s_10	0.0017403
47	0.001543	Real	-ioi	o_01	0.0052844
47	0.0024786	Real	-ioi	o_02	0.028139
47	0.024777	Real	-ioi	o_03	0.026012
47	-0.0033948	Real	-ioi	o_04	0.0061793
47	0.0097675	Real	-ioi	o_05	0.050135
47	-0.005476	Real	-ioi	o_06	0.012547
47	0.0025147	Real	-ioi	o_07	0.0030479
47	0.010425	Real	-ioi	o_08	0.029509
47	-0.0097266	Real	-ioi	o_09	0.039377
47	0.0075228	Real	-ioi	o_10	0.0015799
47	0.00073719	Shuffled	-ioi	s_01	0.020381
47	0.011384	Shuffled	-ioi	s_05	0.010895
47	0.0039517	Shuffled	-ioi	s_08	0.052501
47	0.0007347	Shuffled	-ioi	s_10	0.0013728
47	-0.0053105	Real	-iti	o_01	0.0052844
47	0.0098173	Real	-iti	o_02	0.028139
47	-0.002459	Real	-iti	o_03	0.026012
47	-0.0039007	Real	-iti	o_04	0.0061793
47	-0.0019319	Real	-iti	o_05	0.050135
47	-0.0032456	Real	-iti	o_06	0.012547
47	0.015767	Real	-iti	o_07	0.0030479
47	0.00071317	Real	-iti	o_08	0.029509
47	0.0090079	Real	-iti	o_09	0.039377
47	-0.0028879	Real	-iti	o_10	0.0015799
47	0.003722	Shuffled	-iti	s_01	0.020381
47	0.00024822	Shuffled	-iti	s_05	0.010895
47	0.0011248	Shuffled	-iti	s_08	0.052501
47	-0.0033656	Shuffled	-iti	s_10	0.0013728
54	-0.00087585	Real	-ioi	o_01	0.043393
54	-0.0009925	Real	-ioi	o_02	0.02427
54	0.0051181	Real	-ioi	o_03	0.063844
54	-0.0011082	Real	-ioi	o_04	0.051736
54	0.00032964	Real	-ioi	o_05	0.069149
54	0.0001352	Real	-ioi	o_06	0.037403
54	0.0019435	Real	-ioi	o_07	0.018504
54	0.0019176	Real	-ioi	o_08	0.071231
54	0.00061395	Real	-ioi	o_09	0.054662
54	-0.00059654	Real	-ioi	o_10	0.0061384
54	0.00012089	Shuffled	-ioi	s_01	0.026008
54	0.0017777	Shuffled	-ioi	s_05	0.052519
54	0.0031652	Shuffled	-ioi	s_08	0.063093
54	0.00024253	Shuffled	-ioi	s_10	0.0098816
54	0.00069884	Real	-iti	o_01	0.043393
54	0.0086667	Real	-iti	o_02	0.02427
54	0.0055972	Real	-iti	o_03	0.063844
54	0.0021738	Real	-iti	o_04	0.051736
54	-0.0024027	Real	-iti	o_05	0.069149
54	-0.0029261	Real	-iti	o_06	0.037403
54	0.0072683	Real	-iti	o_07	0.018504
54	-0.0074083	Real	-iti	o_08	0.071231
54	0.0052062	Real	-iti	o_09	0.054662
54	-0.0013464	Real	-iti	o_10	0.0061384
54	0.00082555	Shuffled	-iti	s_01	0.026008
54	-0.00052063	Shuffled	-iti	s_05	0.052519
54	-0.0050135	Shuffled	-iti	s_08	0.063093
54	0.0022168	Shuffled	-iti	s_10	0.0098816
55	0.0041748	Real	-ioi	o_01	0.019615
55	0.0024572	Real	-ioi	o_02	0.055336
55	0.0058296	Real	-ioi	o_03	0.050144
55	0.0021227	Real	-ioi	o_04	0.032278
55	0.0028726	Real	-ioi	o_05	0.063851
55	0.001415	Real	-ioi	o_06	0.039818
55	0.0021544	Real	-ioi	o_07	0.026814
55	0.0038279	Real	-ioi	o_08	0.052025
55	0.0013794	Real	-ioi	o_09	0.042726
55	0.00043926	Real	-ioi	o_10	0.036739
55	0.0013488	Shuffled	-ioi	s_01	0.015407
55	-0.00025899	Shuffled	-ioi	s_05	0.062822
55	0.00032691	Shuffled	-ioi	s_08	0.079947
55	0.00060885	Shuffled	-ioi	s_10	0.036536
55	-0.0047065	Real	-iti	o_01	0.019615
55	0.0040441	Real	-iti	o_02	0.055336
55	0.0089258	Real	-iti	o_03	0.050144
55	-0.00022827	Real	-iti	o_04	0.032278
55	0.0034998	Real	-iti	o_05	0.063851
55	-0.0032554	Real	-iti	o_06	0.039818
55	-0.0026534	Real	-iti	o_07	0.026814
55	0.00064234	Real	-iti	o_08	0.052025
55	0.0044682	Real	-iti	o_09	0.042726
55	0.0024597	Real	-iti	o_10	0.036739
55	-0.020474	Shuffled	-iti	s_01	0.015407
55	0.0049274	Shuffled	-iti	s_05	0.062822
55	0.0044693	Shuffled	-iti	s_08	0.079947
55	0.0037967	Shuffled	-iti	s_10	0.036536
56	-0.0010246	Real	-ioi	o_01	0.041408
56	0.0018568	Real	-ioi	o_02	0.027776
56	0.0019192	Real	-ioi	o_03	0.035435
56	-0.00099258	Real	-ioi	o_04	0.051405
56	-0.00043032	Real	-ioi	o_05	0.045809
56	-0.007036	Real	-ioi	o_06	0.020054
56	0.0012202	Real	-ioi	o_07	0.034439
56	-0.0017167	Real	-ioi	o_08	0.058742
56	-0.001899	Real	-ioi	o_09	0.038943
56	-0.00038172	Real	-ioi	o_10	0.01353
56	0.0011097	Shuffled	-ioi	s_01	0.023112
56	-0.0026167	Shuffled	-ioi	s_05	0.022207
56	-0.0027624	Shuffled	-ioi	s_08	0.059007
56	-0.00034343	Shuffled	-ioi	s_10	0.020737
56	0.0019749	Real	-iti	o_01	0.041408
56	0.00043444	Real	-iti	o_02	0.027776
56	-0.00072539	Real	-iti	o_03	0.035435
56	0.0012055	Real	-iti	o_04	0.051405
56	0.001177	Real	-iti	o_05	0.045809
56	-0.0073362	Real	-iti	o_06	0.020054
56	0.00076366	Real	-iti	o_07	0.034439
56	0.0036142	Real	-iti	o_08	0.058742
56	-0.0016652	Real	-iti	o_09	0.038943
56	-0.001094	Real	-iti	o_10	0.01353
56	-0.0094724	Shuffled	-iti	s_01	0.023112
56	0.0007876	Shuffled	-iti	s_05	0.022207
56	0.0040972	Shuffled	-iti	s_08	0.059007
56	0.00090087	Shuffled	-iti	s_10	0.020737
57	-0.0004632	Real	-ioi	o_01	0.04612
57	-0.00016552	Real	-ioi	o_02	0.0502
57	0.011532	Real	-ioi	o_03	0.058656
57	0.0040518	Real	-ioi	o_04	0.025983
57	0.0047052	Real	-ioi	o_05	0.063016
57	0.0012952	Real	-ioi	o_06	0.03606
57	0.00026333	Real	-ioi	o_07	0.019786
57	0.0021347	Real	-ioi	o_08	0.023424
57	0.001389	Real	-ioi	o_09	0.037088
57	0.0016424	Real	-ioi	o_10	0.031512
57	0.0018321	Shuffled	-ioi	s_01	0.026439
57	0.0057363	Shuffled	-ioi	s_05	0.037602
57	0.0080566	Shuffled	-ioi	s_08	0.071766
57	1.3491e-05	Shuffled	-ioi	s_10	0.016812
57	-9.1243e-05	Real	-iti	o_01	0.04612
57	0.00077122	Real	-iti	o_02	0.0502
57	0.00891	Real	-iti	o_03	0.058656
57	0.0014711	Real	-iti	o_04	0.025983
57	0.00086495	Real	-iti	o_05	0.063016
57	-0.00035034	Real	-iti	o_06	0.03606
57	0.0026405	Real	-iti	o_07	0.019786
57	-0.001883	Real	-iti	o_08	0.023424
57	0.0032708	Real	-iti	o_09	0.037088
57	0.0020813	Real	-iti	o_10	0.031512
57	0.00069367	Shuffled	-iti	s_01	0.026439
57	0.0016888	Shuffled	-iti	s_05	0.037602
57	0.0026664	Shuffled	-iti	s_08	0.071766
57	0.0019275	Shuffled	-iti	s_10	0.016812
58	0.007557	Real	-ioi	o_01	0.034279
58	0.006777	Real	-ioi	o_02	0.058061
58	0.013004	Real	-ioi	o_03	0.064941
58	-0.011825	Real	-ioi	o_04	0.039489
58	0.0040328	Real	-ioi	o_05	0.10895
58	0.0015354	Real	-ioi	o_06	0.040068
58	0.0014624	Real	-ioi	o_07	0.037554
58	0.0021896	Real	-ioi	o_08	0.070917
58	-0.0017609	Real	-ioi	o_09	0.059003
58	0.0051883	Real	-ioi	o_10	0.031749
58	0.0030681	Shuffled	-ioi	s_01	0.041136
58	0.0016584	Shuffled	-ioi	s_05	0.089032
58	0.0041964	Shuffled	-ioi	s_08	0.10326
58	0.0045284	Shuffled	-ioi	s_10	0.023273
58	0.00088197	Real	-iti	o_01	0.034279
58	0.0062921	Real	-iti	o_02	0.058061
58	0.0080721	Real	-iti	o_03	0.064941
58	-0.010943	Real	-iti	o_04	0.039489
58	-0.00021493	Real	-iti	o_05	0.10895
58	-0.0077449	Real	-iti	o_06	0.040068
58	0.0034175	Real	-iti	o_07	0.037554
58	-0.0051785	Real	-iti	o_08	0.070917
58	0.004398	Real	-iti	o_09	0.059003
58	0.0050765	Real	-iti	o_10	0.031749
58	-0.0017392	Shuffled	-iti	s_01	0.041136
58	0.0015351	Shuffled	-iti	s_05	0.089032
58	0.0066491	Shuffled	-iti	s_08	0.10326
58	-0.0024787	Shuffled	-iti	s_10	0.023273
