# Supplementary material for: Human newborns form musical predictions based on rhythmic but not melodic structure
Source: PLoS Biol. 2026 Feb 5;24(2):e3003600. doi: 10.1371/journal.pbio.3003600 (PMC12875487; doi:10.1371/journal.pbio.3003600)
Supplement: S5 Data — (XLSX) [file pbio.3003600.s011.xlsx]

## Sheet: MeanEnv
Stimulus	meanenv1	meanenv2	meanenv3	meanenv4	meanenv5	meanenv6	meanenv7	meanenv8	meanenv9	meanenv10	meanenv11	meanenv12	meanenv13	meanenv14	meanenv15	meanenv16	meanenv17	meanenv18	meanenv19	meanenv20	meanenv21	meanenv22	meanenv23	meanenv24	meanenv25	meanenv26	meanenv27	meanenv28	meanenv29	meanenv30	meanenv31	meanenv32	meanenv33	meanenv34	meanenv35	meanenv36	meanenv37	meanenv38	meanenv39	meanenv40	meanenv41	meanenv42	meanenv43	meanenv44	meanenv45	meanenv46	meanenv47	meanenv48	meanenv49
audio01	0.00643989	0.00668857	0.00664748	0.00680698	0.00707208	0.0068406	0.00728321	0.00697204	0.00724296	0.0070062	0.00710908	0.00704197	0.00726946	0.00740013	0.00796544	0.00831883	0.0092356	0.00979392	0.0107614	0.0118067	0.0129685	0.0147271	0.0167442	0.0193543	0.0230233	0.0271416	0.0311676	0.0358364	0.0409755	0.0454945	0.0500296	0.0545789	0.0587123	0.0628052	0.0666957	0.0696186	0.0717255	0.0733177	0.0735002	0.0722178	0.0695788	0.0658112	0.0606756	0.055098	0.0497216	0.044796	0.0402197	0.0363916	0.0331002
audio02	0.00654239	0.00679372	0.00674983	0.00690841	0.0071729	0.00693235	0.0073739	0.00705186	0.00731711	0.00706598	0.00715231	0.00705607	0.00723897	0.00730589	0.00778785	0.00807899	0.00897833	0.00962089	0.0107616	0.012071	0.0135405	0.0155744	0.0177084	0.0202231	0.0235894	0.0272499	0.0309052	0.0355402	0.0410692	0.0462497	0.0514705	0.0565095	0.0607675	0.0646338	0.0680827	0.0705693	0.07242	0.0738592	0.073824	0.0721166	0.0687503	0.0640264	0.0579317	0.0516002	0.0457529	0.0406236	0.0360638	0.0323736	0.0293487
audio03	0.00473146	0.00492589	0.00490291	0.00502557	0.00522671	0.00506306	0.00540116	0.00518081	0.00539105	0.00522119	0.00529939	0.00522809	0.00532171	0.00527146	0.00546394	0.00547105	0.0058323	0.00598615	0.00647781	0.007168	0.008083	0.00944477	0.0110026	0.0129699	0.0156455	0.0185889	0.0214544	0.0248123	0.0285339	0.0318138	0.0351229	0.0385411	0.0418345	0.0452501	0.0485689	0.0511163	0.0529433	0.0543141	0.0545806	0.0536388	0.051442	0.0481338	0.0436772	0.0390053	0.0347186	0.0309907	0.027678	0.0249875	0.0227493
audio04	0.00615054	0.00639283	0.00635384	0.00650015	0.00674149	0.00650706	0.00691542	0.00661251	0.00687325	0.00666994	0.00678998	0.00672366	0.00689203	0.0069357	0.00738507	0.00765772	0.00848912	0.00909698	0.0102194	0.0115079	0.0128794	0.0146698	0.0164816	0.01866	0.0216579	0.0249405	0.0281845	0.0322263	0.0369603	0.0413527	0.0459858	0.0509512	0.0558346	0.0608351	0.0656067	0.0692839	0.071949	0.0739151	0.0743136	0.0730141	0.0700289	0.0656536	0.0597892	0.0534948	0.0474371	0.0418042	0.0364529	0.0317608	0.0276321
audio05	0.00518774	0.00532623	0.0052264	0.005276	0.00539621	0.00513267	0.00537634	0.00508274	0.00526318	0.00515333	0.00543764	0.00577774	0.00651961	0.00725483	0.00842542	0.00931374	0.0107233	0.0115287	0.0126067	0.0135854	0.0144951	0.0157794	0.0168655	0.0179333	0.0193405	0.020736	0.0221132	0.0242638	0.027044	0.0296278	0.0324554	0.035603	0.0387363	0.0417984	0.0442918	0.0455081	0.0456339	0.0451782	0.0439905	0.0424273	0.0407145	0.0388675	0.0364251	0.033592	0.0305464	0.0274187	0.0242629	0.0215063	0.0191726
audio06	0.00879109	0.00900988	0.00882056	0.0088752	0.0090406	0.00856843	0.00896229	0.00848297	0.00880858	0.00866014	0.0090735	0.00944285	0.0103753	0.0112572	0.0128964	0.0142483	0.0165124	0.018082	0.0203178	0.0225626	0.0247901	0.0277477	0.0306158	0.0339651	0.0385984	0.0435016	0.04787	0.0526559	0.0570762	0.05935	0.060807	0.0621565	0.0634177	0.0650325	0.0665207	0.066811	0.0658905	0.0641877	0.0613032	0.0576797	0.0536232	0.0493097	0.0445241	0.0399401	0.035915	0.0324589	0.0293161	0.0266285	0.0241554
audio07	0.00827146	0.00848892	0.00832608	0.00839994	0.00858572	0.00816723	0.00857337	0.00814771	0.00850788	0.00842952	0.00894933	0.00946933	0.0105753	0.0116561	0.0134685	0.0148293	0.0169593	0.0181666	0.0198718	0.0214226	0.022808	0.0247721	0.0266025	0.02886	0.0323089	0.0361825	0.0399125	0.0443762	0.0490968	0.0527746	0.0565818	0.0610202	0.0656603	0.0703705	0.07427	0.0760238	0.075772	0.0743236	0.0714291	0.0675458	0.0629286	0.0577803	0.0518816	0.0460802	0.0409543	0.0366789	0.0330811	0.0303287	0.0280082
audio08	0.00318285	0.00332234	0.00331641	0.00341197	0.00356674	0.00347666	0.0037335	0.00360421	0.00377484	0.00368494	0.00377367	0.0037548	0.00385003	0.00383681	0.00397255	0.00393654	0.00413964	0.0041671	0.00440132	0.0047417	0.00519139	0.00588511	0.006621	0.00749317	0.00868414	0.0100403	0.0114504	0.0131928	0.0152016	0.0171036	0.0192572	0.0218341	0.0247661	0.0282051	0.0320575	0.0358653	0.0393772	0.0423064	0.0438113	0.0438245	0.0425708	0.0403951	0.0372907	0.0339369	0.03083	0.0281951	0.0259481	0.0242565	0.0228862
audio09	0.00504969	0.00524916	0.00521986	0.00534478	0.00555018	0.00536523	0.00571143	0.00547146	0.00569755	0.00553641	0.00565462	0.00562356	0.00577649	0.00579128	0.00606904	0.00616066	0.00675006	0.00717459	0.00806472	0.00920734	0.010542	0.0122958	0.0139992	0.0157795	0.0179513	0.0201731	0.0223617	0.0253243	0.0290598	0.0327721	0.0368361	0.0411542	0.045225	0.049083	0.0524902	0.0549432	0.056642	0.0578168	0.0577267	0.0564084	0.0540471	0.0508659	0.0466345	0.0420381	0.0375946	0.0335138	0.0296921	0.0263869	0.0234505
audio10	0.00990817	0.0101068	0.00984631	0.00985832	0.00999095	0.0094188	0.00979837	0.00924666	0.00967443	0.00974809	0.0106171	0.0115905	0.0133831	0.0151727	0.0178359	0.0197959	0.0227262	0.0243684	0.0266743	0.0288355	0.0309043	0.0339281	0.0368322	0.0400907	0.0444972	0.0489156	0.052686	0.0570395	0.0612182	0.0633885	0.0649162	0.0665906	0.0685716	0.071331	0.0741633	0.0754444	0.0746203	0.0719628	0.0673676	0.0619578	0.056663	0.0519524	0.0473704	0.0431831	0.039472	0.0361303	0.0329287	0.0301443	0.0275455
shf01	0.00604351	0.00626941	0.00622186	0.00636034	0.00659616	0.00636882	0.00676962	0.0064708	0.00671269	0.00648317	0.00656649	0.00649236	0.00669833	0.00682376	0.00735912	0.00771791	0.00862727	0.00922879	0.0102363	0.0113458	0.0125859	0.014417	0.0165057	0.0191689	0.0228244	0.0268227	0.0306199	0.0349416	0.0396042	0.0435747	0.0475353	0.0515645	0.0552455	0.0588523	0.0622367	0.0647277	0.0664816	0.0678451	0.0680168	0.0669136	0.0645597	0.0611472	0.0564266	0.0512388	0.0461821	0.0415091	0.0371506	0.0335055	0.0303868
shf05	0.00568724	0.00583561	0.00572209	0.00577093	0.00589515	0.00559851	0.00585295	0.00552219	0.00571281	0.00559753	0.00591832	0.00630823	0.00714455	0.00798016	0.00929973	0.0103055	0.0118965	0.0128321	0.0140824	0.0152266	0.0162883	0.0177574	0.0189826	0.0201682	0.0217275	0.0232722	0.0248072	0.0272666	0.0305245	0.0336122	0.0369474	0.0405724	0.044118	0.0475617	0.0503673	0.0516963	0.0517211	0.0510111	0.0493975	0.047324	0.0450979	0.0428054	0.0399429	0.0367061	0.0332596	0.0297309	0.0261874	0.0230949	0.0204836
shf08	0.00323805	0.00337528	0.00336402	0.00345557	0.00360712	0.00351164	0.00376677	0.00363219	0.00379974	0.0037038	0.00378583	0.00375829	0.0038435	0.00381819	0.00393805	0.00389821	0.00412056	0.00418886	0.00448818	0.00491704	0.00548046	0.00632551	0.00722406	0.00825144	0.00959013	0.0110442	0.0124737	0.014201	0.016162	0.0179747	0.0200383	0.0225409	0.0254169	0.0288133	0.0325816	0.0362105	0.0394514	0.0420548	0.043234	0.0430001	0.0416309	0.0394622	0.0364573	0.0332421	0.0302686	0.0277447	0.025597	0.0240027	0.0227226
shf10	0.0102275	0.010421	0.0101395	0.0101365	0.0102546	0.00964828	0.0100167	0.009437	0.00986933	0.00997167	0.0109021	0.0119572	0.0138774	0.0158107	0.0186762	0.0208328	0.0240246	0.025862	0.0283845	0.0307597	0.0330651	0.0363991	0.0395729	0.0430879	0.0477483	0.0523007	0.0560572	0.0603462	0.0643741	0.0662285	0.0674085	0.0687455	0.0703997	0.0729039	0.0755324	0.0766301	0.0756668	0.0729471	0.0683453	0.062954	0.0576523	0.0528426	0.0480993	0.0437466	0.0398977	0.0364815	0.0332483	0.0304522	0.0278528
[truncated: 79 more columns]

## Sheet: VarEnv
Stimulus	varenv1	varenv2	varenv3	varenv4	varenv5	varenv6	varenv7	varenv8	varenv9	varenv10	varenv11	varenv12	varenv13	varenv14	varenv15	varenv16	varenv17	varenv18	varenv19	varenv20	varenv21	varenv22	varenv23	varenv24	varenv25	varenv26	varenv27	varenv28	varenv29	varenv30	varenv31	varenv32	varenv33	varenv34	varenv35	varenv36	varenv37	varenv38	varenv39	varenv40	varenv41	varenv42	varenv43	varenv44	varenv45	varenv46	varenv47	varenv48	varenv49
audio01	2.0242e-05	2.12502e-05	2.03886e-05	2.06939e-05	2.15459e-05	1.94013e-05	2.11793e-05	1.87589e-05	1.96851e-05	1.80358e-05	1.82319e-05	1.74669e-05	1.89721e-05	2.38931e-05	4.18353e-05	7.3631e-05	0.000135345	0.000200337	0.000282546	0.000361591	0.000435891	0.000545286	0.000671924	0.000839725	0.00109218	0.00138442	0.00165822	0.00198061	0.00235461	0.00271923	0.00318081	0.00368837	0.00409266	0.00439797	0.0045937	0.00460337	0.00451202	0.00448726	0.00449608	0.00444852	0.00420943	0.00376319	0.00315841	0.00257487	0.00206812	0.00161461	0.00120258	0.00089436	0.000701838
audio02	2.1684e-05	2.28234e-05	2.19746e-05	2.2395e-05	2.34178e-05	2.11854e-05	2.3242e-05	2.0685e-05	2.18036e-05	2.0054e-05	2.03201e-05	1.94193e-05	2.05168e-05	2.38978e-05	3.79778e-05	6.31518e-05	0.000114735	0.000173728	0.000258215	0.000357418	0.000472274	0.000638609	0.000813834	0.000996413	0.00122055	0.00144	0.00163626	0.00193466	0.00238592	0.00291223	0.00353438	0.00411324	0.00446985	0.0046773	0.0048134	0.00483592	0.00481373	0.0048832	0.00497015	0.00495174	0.00467179	0.00411702	0.00336098	0.00263705	0.00203771	0.00154508	0.0011268	0.000814532	0.00060937
audio03	1.93538e-05	2.06893e-05	2.02662e-05	2.10586e-05	2.24938e-05	2.07997e-05	2.3302e-05	2.11358e-05	2.26314e-05	2.10529e-05	2.15095e-05	2.07161e-05	2.15836e-05	2.24499e-05	2.76998e-05	3.42835e-05	4.95886e-05	6.64946e-05	9.80212e-05	0.000147591	0.000220194	0.000332289	0.000463433	0.000623663	0.000857148	0.00113971	0.00141514	0.00172689	0.00207182	0.00238195	0.00274138	0.00312404	0.00346252	0.00383395	0.00423984	0.00451526	0.0046277	0.00472111	0.00480695	0.0048391	0.00466445	0.00421097	0.00349762	0.00276077	0.00213201	0.0016214	0.00119905	0.000887259	0.000676426
audio04	2.16015e-05	2.27642e-05	2.19669e-05	2.24615e-05	2.35796e-05	2.14144e-05	2.35789e-05	2.10758e-05	2.22939e-05	2.06289e-05	2.1749e-05	2.32261e-05	2.91399e-05	3.69924e-05	5.20715e-05	6.87489e-05	0.000105177	0.000152213	0.000237329	0.000349502	0.000468774	0.000609405	0.00073729	0.000887151	0.00111709	0.0013808	0.0016211	0.00191843	0.00229615	0.00268491	0.00315083	0.00364451	0.00409001	0.00456247	0.00501924	0.00523543	0.00518747	0.00507263	0.00495226	0.00481373	0.00451469	0.00399779	0.00330271	0.00264856	0.0021155	0.00166615	0.00125556	0.000919163	0.000661472
audio05	2.46702e-05	2.52267e-05	2.35505e-05	2.32111e-05	2.33932e-05	2.03266e-05	2.13933e-05	1.84386e-05	1.97483e-05	2.09253e-05	2.88035e-05	4.34262e-05	7.53903e-05	0.000124336	0.000211697	0.000301345	0.000422362	0.000475681	0.000523222	0.000550629	0.000590569	0.000701624	0.000824254	0.000930638	0.00102287	0.00106257	0.00108692	0.00121658	0.0014528	0.00169286	0.0019665	0.00231754	0.00275888	0.00327141	0.00367632	0.00374883	0.00353134	0.00322105	0.0028828	0.00255824	0.00224523	0.00196857	0.0017202	0.00151257	0.00131174	0.00108675	0.000838449	0.000621849	0.000461972
audio06	3.40361e-05	3.44505e-05	3.18511e-05	3.11315e-05	3.1163e-05	2.69237e-05	2.8389e-05	2.56483e-05	3.11876e-05	3.83503e-05	5.80349e-05	8.66639e-05	0.000141824	0.000221845	0.00036182	0.000500897	0.000702756	0.000814807	0.000942617	0.00104257	0.00112619	0.0012667	0.00138199	0.00152201	0.00178395	0.00214503	0.00258416	0.00317232	0.00372581	0.00390999	0.00388678	0.0038289	0.00384182	0.00406716	0.00444831	0.00470877	0.00469822	0.00448232	0.00411507	0.0037145	0.00328795	0.00282024	0.0022982	0.00182817	0.00144962	0.0011445	0.000888436	0.000697394	0.000554781
audio07	2.53724e-05	2.53425e-05	2.30559e-05	2.2099e-05	2.16227e-05	1.82163e-05	1.86621e-05	1.63569e-05	1.97039e-05	2.52609e-05	4.1265e-05	6.74946e-05	0.000120178	0.000198842	0.000333828	0.000465097	0.00064399	0.000727711	0.00081425	0.000867506	0.000903931	0.000986402	0.00105158	0.00113404	0.00128916	0.00147964	0.00169218	0.00199829	0.00232056	0.00251745	0.0027349	0.00304824	0.0034146	0.00381612	0.00413964	0.00419163	0.00398883	0.00373064	0.00352191	0.00339385	0.00322383	0.00290808	0.00242556	0.00192865	0.00150035	0.00114714	0.000861027	0.00067325	0.000571221
audio08	1.3345e-05	1.43734e-05	1.41943e-05	1.48817e-05	1.60447e-05	1.49827e-05	1.69757e-05	1.56177e-05	1.70112e-05	1.61074e-05	1.6708e-05	1.62086e-05	1.65108e-05	1.57271e-05	1.62611e-05	1.58047e-05	1.84826e-05	2.34752e-05	3.84219e-05	6.80878e-05	0.000117409	0.000194711	0.000280495	0.000367746	0.000476913	0.000603813	0.000740838	0.00092094	0.00112855	0.00130518	0.00152322	0.00184797	0.00227345	0.00275429	0.0031903	0.00352154	0.00382699	0.00411994	0.0041891	0.00396154	0.00350468	0.00296206	0.00239241	0.00187897	0.00143864	0.00107409	0.000792993	0.00062857	0.000572383
audio09	2.18095e-05	2.30689e-05	2.23265e-05	2.28929e-05	2.41e-05	2.19564e-05	2.42663e-05	2.17826e-05	2.32145e-05	2.17081e-05	2.2764e-05	2.37242e-05	2.86336e-05	3.57143e-05	5.09576e-05	6.60911e-05	9.19129e-05	0.000116819	0.0001672	0.000250568	0.000376549	0.000566324	0.000757827	0.000923182	0.00108761	0.00121142	0.00129265	0.00145223	0.00173982	0.00210959	0.00262123	0.00328179	0.00401087	0.00469752	0.00511506	0.00512551	0.0049498	0.00481048	0.0045934	0.00421857	0.00369208	0.00311914	0.00253553	0.0020066	0.00153929	0.00113865	0.000813361	0.000591543	0.000458732
audio10	3.12203e-05	3.07655e-05	2.7563e-05	2.59494e-05	2.48558e-05	2.04589e-05	2.06161e-05	1.80358e-05	2.2004e-05	3.02831e-05	5.84191e-05	0.000110663	0.000209625	0.000342393	0.000546358	0.00072204	0.000967965	0.00107891	0.00118779	0.00122603	0.00123587	0.00134112	0.00146278	0.00160048	0.00177363	0.00190963	0.00204527	0.00233371	0.00267447	0.00282602	0.00288323	0.00292574	0.00297171	0.00312103	0.00341025	0.00370487	0.00383923	0.00373191	0.00336149	0.00290473	0.00248711	0.00214228	0.00183119	0.00157273	0.00134535	0.00111633	0.000881526	0.000692639	0.000559374
shf01	1.74499e-05	1.8335e-05	1.76248e-05	1.79371e-05	1.87305e-05	1.6911e-05	1.84974e-05	1.64005e-05	1.72272e-05	1.58275e-05	1.61002e-05	1.55655e-05	1.70561e-05	2.16961e-05	3.81917e-05	6.72121e-05	0.000123242	0.000181849	0.000255264	0.000324178	0.000386765	0.000478386	0.000583067	0.000721302	0.000930806	0.00117277	0.0013975	0.00166256	0.0019736	0.00227988	0.00266897	0.00309469	0.00342793	0.00367171	0.00381875	0.00381217	0.00373688	0.00373736	0.00377769	0.00376857	0.00358934	0.00322549	0.00272042	0.00223118	0.00180628	0.00142379	0.00107273	0.000807344	0.000639285
shf05	2.24367e-05	2.2858e-05	2.12634e-05	2.08839e-05	2.09761e-05	1.81687e-05	1.90704e-05	1.63917e-05	1.75556e-05	1.8933e-05	2.71133e-05	4.26864e-05	7.63456e-05	0.000127551	0.000217474	0.000308227	0.000428481	0.000477604	0.000519866	0.000543112	0.00058181	0.000694008	0.000818878	0.000925441	0.00101445	0.00104847	0.00106725	0.0011911	0.00142122	0.00165459	0.00191337	0.0022363	0.00264205	0.0031216	0.00350421	0.00356615	0.00334641	0.00304142	0.00272125	0.00242222	0.00213575	0.00188565	0.00166644	0.0014872	0.00130847	0.00109535	0.00084925	0.000629663	0.000465501
shf08	1.3833e-05	1.48911e-05	1.47008e-05	1.54091e-05	1.66084e-05	1.54998e-05	1.75459e-05	1.61241e-05	1.75433e-05	1.65984e-05	1.72095e-05	1.66907e-05	1.70036e-05	1.62133e-05	1.68234e-05	1.63876e-05	1.91414e-05	2.45212e-05	4.09964e-05	7.44785e-05	0.000130832	0.000218832	0.000314886	0.000408415	0.000519329	0.000641414	0.000768063	0.000938222	0.0011375	0.00130863	0.00152783	0.00186499	0.00231458	0.00282226	0.00327288	0.00359618	0.00387368	0.00413063	0.00416805	0.00392308	0.00346675	0.00293799	0.00238723	0.00188968	0.00145908	0.00109835	0.000816108	0.000648396	0.000588754
shf10	2.81262e-05	2.77267e-05	2.48739e-05	2.34767e-05	2.25692e-05	1.86527e-05	1.88722e-05	1.6613e-05	2.03488e-05	2.81149e-05	5.55806e-05	0.000107583	0.000206953	0.000340989	0.000544622	0.000716394	0.000953374	0.00105356	0.00114862	0.00117127	0.00116465	0.00124831	0.00134787	0.00146609	0.00162668	0.0017701	0.00192629	0.00222097	0.00254362	0.00266352	0.00269183	0.0027309	0.00281375	0.00303792	0.00342693	0.00381097	0.00398929	0.00387356	0.00345845	0.00294902	0.00248832	0.00211358	0.00178398	0.00151708	0.0012901	0.00106869	0.000847785	0.000674507	0.000554858
[truncated: 79 more columns]
