# Supplementary material for: Human newborns form musical predictions based on rhythmic but not melodic structure
Source: PLoS Biol. 2026 Feb 5;24(2):e3003600. doi: 10.1371/journal.pbio.3003600 (PMC12875487; doi:10.1371/journal.pbio.3003600)
Supplement: S6 Data — The Δr values (full—reduced model) for each of the 5 plots, corresponding to 5 different reduced models, are stored in 5 different spreadsheets containing values for each subject × condition (real/shuffled) × electrode. (XLSX) [file pbio.3003600.s012.xlsx]

## Sheet: -Music model
Subj	Condition	Fp1	Fp2	AF7	AF3	AFz	AF4	AF8	F7	F5	F3	F1	Fz	F2	F4	F6	F8	F9	F10	FT7	FC5	FC3	FC1	FC2	FC4	FC6	FT8	T7	C5	C3	C1	C2	C4	C6	T8	TP7	CP5	CP3	CP1	CPz	CP2	CP4	CP6	TP8	P9	P7	P5	P3	P1
1	real	0.000272188	-0.00248166	0.00076729	0.000628049	-0.000574783	-0.00166992	-0.00269564	-0.000289455	0.000495107	0.000109296	-0.000303936	-0.000975293	-0.000874427	-0.00194149	-0.000812823	-0.003204	0.00225217	-0.00248893	0.00186119	0.00257552	0.000719134	0.000264047	-0.00131983	-0.00204874	9.8673e-06	-0.000176179	0.00232341	0.00166282	0.00188901	0.000938678	0.000711818	2.81442e-05	0.00187602	0.002747	0.000791365	7.55367e-05	0.00205917	0.00191109	-0.000490033	0.00164118	0.00266982	0.00095087	0.00273473	0.000754556	0.000450549	-0.00167846	-7.16554e-05	-0.00033544
2	real	-0.00396044	-0.000359206	-0.00467192	-0.00436397	-0.00320757	-0.00129001	0.00039894	-0.00463518	-0.00428157	-0.00293227	-0.00266955	-0.00257123	-0.000139991	0.000518903	0.00146922	0.00182574	-0.00522647	0.00276999	-0.00468803	-0.00249001	-0.00228604	-0.00345079	0.00187749	0.0018802	0.00287115	0.00458252	-0.00461555	-0.00223601	-0.000467609	-0.00257517	0.000436979	0.00173481	0.00160173	-0.00072561	-0.00231775	0.00198161	0.00246151	0.00700795	0.0104214	0.000411862	-0.000436605	0.000579838	8.6351e-05	-0.0032543	-0.00011359	0.00364319	0.00482091	0.00770218
3	real	-0.00193146	0.0050289	-0.00282848	-0.00139332	-0.00116586	0.00543241	0.00951172	-0.00253054	-0.0042086	-0.00347313	-0.00314355	-0.000795088	0.00189101	0.00249859	0.00618444	0.00989544	-0.00356377	0.0126229	-0.00445161	-0.0038772	-0.00413208	-0.00324466	-0.000339573	0.00432671	0.0071592	0.0131213	-0.00257739	-0.00438474	-0.00205821	-0.00708274	-0.00618393	0.00169454	-0.00132256	0.00436052	0.00203982	-0.000191929	-0.00316538	-0.0135507	-0.0141475	-0.00591795	-0.00221557	0.00437614	0.00439585	0.0019465	-0.00103785	0.00022707	-0.000204451	0.000596323
4	real	0.000360836	-0.0020277	-0.000443016	0.000536726	-9.11562e-05	-0.00125411	-0.000120164	-0.00269585	-0.00354839	0.00111035	0.00410035	0.00268728	-0.000172687	-4.10297e-05	0.00127496	-0.000120753	-0.000486269	-0.000702109	-0.00418436	-0.00364901	-0.00129946	0.0038938	0.00252689	0.00236477	0.00197623	-0.0018778	-0.0031866	-0.00350213	-0.00380148	0.0103882	0.00415046	0.00119294	0.000377838	0.00252936	-0.00222779	-0.00137476	-0.00199807	0.0126974	0.0163968	0.00790837	7.86838e-05	3.81725e-05	-0.00141384	0.000966984	8.90916e-05	1.67244e-05	0.000234395	0.00694268
5	real	0.00537403	0.00814886	-0.000193481	0.00455005	0.00332562	0.00512893	0.00492808	-0.00346777	-0.00333024	0.00102393	0.00471049	0.00319864	0.00515008	0.00684296	0.0074065	0.00505033	-0.00645448	0.00453921	-0.0119168	-0.00832961	-0.00360404	0.00206959	0.00428476	0.0061338	0.00566006	0.00282709	-0.00598232	-0.00532067	-0.00351248	0.00342838	0.003192	0.00543524	0.00388142	0.00182356	-0.00718517	-0.0040287	9.62971e-07	0.00399343	-0.000137364	-0.000799504	0.00304535	0.0029044	-0.00261407	0.00230985	0.000187891	-0.00232024	0.00187518	0.00242045
6	real	0.00126046	-0.00112647	-7.51199e-05	0.0036427	0.000711528	0.00264988	0.000575378	-0.00458639	0.00226635	0.00463034	0.00535999	0.00211066	0.00147662	0.000327822	0.00111706	0.00181768	-0.00574054	0.00362456	-0.00287525	0.00323015	0.00230463	0.00232139	0.00108225	0.000756256	0.0013849	0.00204226	-0.00491934	0.000950107	-0.00055622	0.00209596	0.00271364	-0.000772564	-0.00194762	-0.00361831	0.00328817	0.00159592	-0.00625142	0.000508276	-8.01966e-06	-0.0117364	-0.0107084	-0.00913297	-0.00421867	0.00865887	0.006349	0.00234149	0.00676089	0.00431526
7	real	0.00227273	0.00203175	0.00574402	0.00339334	0.00189565	0.00210964	0.00332558	0.00334062	0.0030746	0.00390836	0.00488912	0.00347224	0.00262441	0.00425596	0.00372989	8.64083e-05	0.00504997	-0.00417171	0.00177949	-0.00100409	0.00416177	0.00151388	0.00342472	0.00571258	0.00269451	-0.00266884	0.00474249	0.000445923	0.00253763	0.0037281	0.0063451	0.00684716	0.0039809	0.00360528	0.00732694	0.00463388	0.00080521	0.00319162	0.00948474	0.00549019	0.00259129	0.005176	0.00102293	0.0108941	0.00950398	0.00460652	0.00302692	-0.00155623
8	real	-0.00201812	-2.49755e-05	-0.00297688	-0.00204283	0.000201924	0.000449766	-0.000639388	-0.0019555	-0.00308471	-0.000566385	0.00035661	0.00151133	0.00193675	0.00223241	0.00107006	0.000774165	-0.00192	0.00237418	-0.00244515	-0.000821119	-0.00049374	0.00487701	0.00450297	0.00255884	0.000238971	0.000821883	-0.00226094	-0.000432735	0.000622207	0.005057	0.00383318	0.000731501	-0.00206999	-0.00142303	-0.003871	-0.00155039	0.00328762	0.00802779	0.00691477	0.00184302	0.00234	-0.00137148	-0.00107787	-0.000251748	2.76526e-05	0.000659609	0.000781097	0.000836729
9	real	0.0246971	0.0151227	0.0279369	0.0201207	0.0176438	0.0146279	0.0149422	0.0243545	0.0219639	0.0229132	0.0238103	0.0189632	0.0162073	0.0152024	0.0167484	0.0192148	0.0220727	0.0142787	0.0246657	0.0231382	0.0242473	0.0246321	0.0166031	0.0171113	0.0150158	0.0231925	0.0131802	0.0174215	0.0207761	0.0281793	0.0137296	0.0108009	0.00932113	0.00944482	0.00141217	0.00605587	0.013578	0.0273083	0.0148118	0.0115534	0.00497571	0.00598806	0.00578417	-0.00974085	-0.0157198	-0.00582509	-0.00317343	0.0121004
10	real	0.00251602	0.00231947	0.00369788	0.00243088	0.000542539	-0.000270787	0.00128083	0.00257452	0.0024157	0.00188047	0.00109567	-0.000674122	-0.000176662	0.000192955	-9.24362e-05	0.00150419	0.00301234	-9.09608e-05	0.00145646	0.00170388	0.00177427	0.00134875	0.000962799	7.12559e-05	-0.00129692	-0.00115997	-0.000475515	-0.000323043	0.000187911	0.000913823	-0.00245008	-0.00467009	-0.00869683	-0.0080877	-0.000608558	-0.000480473	-0.000958539	-0.00232611	-0.00655615	-0.00264715	-0.00958849	-0.00760253	-0.00292327	0.000685137	0.00209223	0.000794616	0.00080505	-0.0025118
11	real	-0.0139968	-0.0193946	-0.00740482	-0.00558952	-0.010584	-0.0103139	-0.0178912	-0.00509702	-0.00173169	0.00523336	-0.00026756	-0.00376555	-0.00569441	-0.0115743	-0.011098	-0.0192873	0.00340519	-0.0162312	-7.17784e-05	-0.000830368	0.00292982	0.00143737	-0.00341368	-0.0112943	-0.0170177	-0.0155951	0.0034891	0.00706468	0.0159239	0.0098367	-0.00943227	-0.0107815	-0.0158053	-0.0161598	0.017285	0.0188705	0.0112017	0.00353574	-0.00839755	-0.0124543	-0.0051422	0.00231337	0.00484157	0.0155647	0.0150011	0.0144651	0.0145636	-0.00156521
12	real	0.00815822	0.00746943	0.00685302	0.00853318	0.00785133	0.00833215	0.00805519	0.00639915	0.00734564	0.00820883	0.00609505	0.00614172	0.00942868	0.00578741	0.00706477	0.00562394	0.00228548	0.00725594	0.00485518	0.0069751	0.00883957	0.00879301	0.00791003	0.00767696	0.00764635	0.00645833	0.00469575	0.00699136	0.0112141	0.00934265	0.00688517	0.00946392	0.00969371	0.00801427	0.000806081	0.00509831	0.00789942	0.00472539	0.00436657	0.00677557	0.00819457	0.00556103	0.00414921	-0.00141396	0.00131873	0.000326635	-0.00275711	-0.000376988
13	real	0.00569458	0.00170225	0.00338865	0.00550887	0.00504282	0.00295807	-0.000313809	0.0053786	0.00639115	0.00606425	0.00713977	0.00652325	0.00659958	0.00438357	0.00375067	0.00540884	0.00355547	0.00377094	0.00491321	0.00723	0.0091119	0.00781369	0.0081273	0.00966419	0.00445283	0.00754234	0.00476691	0.00650878	0.0062958	0.00569368	0.00962252	0.0141115	0.0107691	0.000710209	0.0068411	0.00502015	0.00629894	0.00667938	0.00576538	0.00323436	0.00379515	0.00177963	0.00142265	-0.00165951	0.000480245	0.00404236	-0.00095813	-0.000334756
14	real	0.00136307	0.00213412	0.000712325	0.00171423	0.00208488	0.00167799	0.00108121	0.000928712	0.00100072	0.00114576	0.00148089	0.00117388	0.00160919	0.00141922	0.00184354	0.00220304	0.000871134	0.000733254	0.00107323	0.00147682	0.00233795	0.00144569	0.00125445	0.00196824	0.00128264	0.00253769	0.00269741	0.00343722	0.00197944	0.000280415	-0.00058188	-0.00034523	-6.37496e-05	9.97638e-05	0.00338348	0.00553449	0.000597994	-0.00104613	-0.00221071	-0.00406719	-0.00125411	-0.0034837	-0.00274217	0.00163526	0.00302342	0.00269529	0.0018633	0.000620671
15	real	-0.000676975	1.8306e-05	0.00141647	0.000679246	0.00117534	0.00182499	0.00388172	0.00310116	0.000820912	-5.37486e-05	0.000676927	0.000655115	0.000231497	0.00103152	0.00157896	0.00223918	0.00134336	-0.00278628	0.000528147	0.000778694	0.000507758	0.00127619	0.00102077	0.00175475	0.0010104	-1.66918e-05	-0.00387884	-0.00316374	-0.00264994	-0.00240377	-0.000287048	-0.000184631	0.00053293	0.000626736	-0.00891951	-0.0059015	-0.00386262	-0.00453126	-0.00176932	0.00159825	0.00185604	0.00209742	0.000654061	-0.00639034	-0.011309	-0.0108871	-0.012026	-0.0115781
16	real	0.0024577	0.00592368	0.000333495	0.0026497	0.00361801	0.00504429	0.00546123	0.00211866	-2.24653e-05	-0.000149513	0.00192774	0.00368971	0.00674999	0.00502748	0.00285138	0.00457717	0.00237784	0.00574125	0.00265909	0.00310031	0.00230139	0.00344915	0.00499656	0.00584942	0.00496522	0.00695046	0.00428881	0.00530949	0.00454555	0.00238456	0.00363146	0.00311956	0.0065625	0.00402132	0.00497217	0.00634237	0.00678508	0.00209191	0.00463341	0.00415797	0.00581235	0.00470569	0.00477155	0.00154095	0.00494723	0.00603013	0.00575931	0.00633052
17	real	0.00134138	-0.00117399	0.00327933	0.00227764	-0.000108135	-0.00164462	-0.00103005	0.00331367	0.00439169	0.00332801	0.001947	0.00024629	-0.00220087	-0.000966858	-0.000779609	-0.000802554	0.00372654	0.000366769	0.00440894	0.00405927	0.00441733	0.00197243	0.000540789	0.00135208	0.00186598	0.00155349	0.00227142	0.00191465	0.00289878	0.00262957	0.00208421	0.0038437	0.00428781	0.00330016	9.48635e-05	0.00375486	0.00406826	0.00421225	0.002674	0.00432039	0.00393695	0.00316442	0.00280454	0.00252114	0.00314473	0.00472098	0.00421689	0.00135946
18	real	0.00250978	0.00417342	0.00219271	0.00312515	0.00442231	0.00349451	0.00262814	0.00321283	0.00251597	0.00329389	0.00332609	0.00319178	0.00399175	0.003855	0.00317025	0.00233563	0.00201253	0.00208527	0.00452846	0.00373256	0.00368607	0.00365024	0.00389239	0.00444844	0.00333552	0.00391342	0.00238446	0.00280805	0.00376808	0.00385184	0.00385892	0.0040236	0.00463418	0.00248592	0.000946241	0.00202829	0.00418778	0.00363022	0.00190482	0.00266267	0.00425756	0.00225194	-0.00112621	-0.00195632	-0.0013636	-0.000561101	-0.000589337	-1.51966e-05
19	real	-0.00340068	-0.00187143	-0.0010383	-0.00363811	-0.00242064	-0.00266452	-0.00318034	-0.000406749	-0.00227921	-0.00293981	-0.00289925	-0.00315815	-0.00304119	-0.00223912	0.000746355	0.000421488	0.00128247	0.00710961	0.0013301	0.000570936	-0.00298691	-0.00439938	-0.00249069	-0.00208096	0.000151829	0.00333876	0.00394611	-9.52828e-05	-0.00409082	-0.00186396	-0.00345387	-0.00273033	0.00139597	0.00184658	-0.00570489	-0.000543887	-0.00159631	-0.000545743	-0.0062581	-0.00195425	0.00375719	0.00276356	0.00411033	0.00211493	-0.00314348	-0.00203104	-0.006146	-0.00207188
20	real	-0.0158205	-0.00540929	-0.00661568	-0.0119431	-0.013025	-0.00554446	-0.0074504	-0.00433939	-0.0132743	-0.0162842	-0.0198764	-0.0160825	-0.0033652	-0.00757142	-0.00857926	-0.00742452	0.00304913	-0.00682862	-0.0063235	-0.00780286	-0.0213366	-0.0234264	-0.00536464	-0.0110251	-0.0173554	-0.00969972	-0.00895106	-0.00584439	-0.00821789	-0.0139447	0.0137564	-0.00660248	-0.0132791	-0.00677131	0.00303296	0.00271158	0.000922609	0.00408195	0.0114532	0.0134091	0.0132242	0.0101981	0.00654465	0.0107886	0.00871113	0.00593257	-0.00242773	0.0136977
21	real	-0.00870277	-0.00744583	-0.00708422	-0.00926941	-0.0118089	-0.0104974	-0.00342484	-0.00589393	-0.00927449	-0.0108882	-0.0107119	-0.0151492	-0.00816293	-0.00469287	-0.00435417	-0.0049862	-0.00678166	-0.000269562	-0.00539313	-0.0089086	-0.0124893	-0.0121715	-0.00684132	-0.00417102	-0.00340826	-0.00167882	-0.00713488	-0.00988059	-0.0120859	-0.00933113	-0.00702835	-0.00235346	-0.00152992	-0.000340081	-0.00339379	-0.00725076	-0.00805669	-0.0105164	-0.00830542	-0.00825145	-0.00372889	-0.0022442	-0.00242702	-4.2759e-05	-0.00228772	-0.000108507	0.00310835	0.00742678
22	real	0.00513763	0.00545461	0.000191592	0.00594819	0.00821693	0.00801853	0.0079515	-0.0026631	0.00115234	0.00295409	0.00104992	0.00308651	0.00755224	0.00821525	0.00904133	0.00542761	-0.00569209	0.00352575	-0.00745079	-0.00587515	-0.00139184	-0.00257122	0.00954956	0.0136618	0.00718262	0.00641978	-0.00776092	-0.00665383	-0.00144581	0.00176755	0.0102044	0.0120818	0.0117551	0.0109782	0.0131114	0.00279919	-0.000142207	-0.00201006	-5.41514e-05	0.00293125	0.0134696	0.00823173	0.00539885	0.00214611	0.00592507	0.00629637	-0.00384582	-0.00179431
23	real	-0.00213791	-0.00519207	-0.00271159	-0.000929839	-0.00158006	-0.00395473	-0.00488921	-0.00146208	-0.00142834	0.000281615	0.00115761	-0.0010253	-0.004458	-0.00576506	-0.00544917	-0.00498027	-0.000107848	-0.00409078	4.31119e-05	0.00138514	0.00188091	0.00252613	-0.0052859	-0.00555092	-0.00566541	-0.00601502	0.000814098	0.00224266	0.00172614	0.000303404	-0.00641891	-0.00913589	-0.0079035	-0.00710546	-0.000119712	0.00196773	0.0023949	-0.000788234	-0.00244718	-0.00938662	-0.00990563	-0.00824697	-0.00480002	-3.60437e-05	0.00115621	0.00170655	0.00376297	0.000797926
24	real	-0.000336243	-0.00272574	-0.000608692	-0.000766009	-0.00253065	-0.0036106	-0.00318435	0.0013588	0.00121987	0.000787903	-0.000732164	-0.00249134	-0.00285496	-0.00163573	-0.00113488	-0.00326801	-0.000111373	-0.000985512	0.00269588	0.00395385	0.00301862	0.00245637	0.000406864	-0.000436642	-0.00113739	-0.000794859	0.0042561	0.00751052	0.00532686	0.00220212	-0.000152396	0.0014288	0.00128867	8.34319e-05	0.0121796	0.00852486	0.00511422	0.00428669	-0.000990568	5.14999e-06	0.00404406	0.00341663	0.000841712	2.93231e-05	0.00925718	0.00625452	0.00746124	0.00149942
25	real	0.00361596	0.0110748	0.0061413	-1.45552e-05	0.00293848	0.010116	0.0128776	-0.00175777	-0.000307238	0.000433347	-0.00129861	0.00460485	0.00840232	0.0084591	-0.00157995	0.0150435	0.000207515	0.00920655	-0.00357473	-0.00383368	-0.000465232	-0.00271296	0.0112864	0.0150503	0.00862742	0.0125776	-0.00103499	-0.0024005	-0.0050125	0.000689715	0.00902541	0.00325612	0.00709981	0.00427738	0.00215037	-0.00353641	0.000565713	0.00203167	0.00745805	0.00710561	0.00633769	0.00420608	0.00532247	0.00273239	0.00313002	0.00175844	0.00278093	0.00338687
26	real	0.000438848	0.00180465	0.00107002	0.00108682	0.00276158	0.00193316	0.00177056	0.00136272	0.000996371	0.00213913	0.00237871	0.00274562	0.00377363	0.00295465	0.000544799	0.00112542	0.000879553	2.7946e-05	0.00122668	0.0022449	0.000939092	0.0026982	0.00196136	0.00121109	0.00117853	0.000193626	0.000513865	0.000333743	0.00187685	0.00201884	0.00073676	0.000362576	-0.00100641	-5.78098e-05	-0.00128817	0.00280342	0.00315263	0.000870229	-0.00102531	-0.00175217	0.000111173	0.000164211	-0.000347626	-0.000748583	-0.00247445	-0.000316783	-0.0019476	0.00190706
27	real	-0.00171617	-0.000478519	-0.000992447	-0.0017997	0.00105071	-0.000144866	0.00187256	0.00035417	-2.90132e-05	-0.000655409	-0.00222749	-0.00125532	0.000489619	0.00218826	0.00432662	0.00277	0.000504621	0.00291751	0.000456744	0.00146894	0.00176404	0.00146591	0.00257764	0.00210943	0.00354323	0.00298938	-0.000113124	-0.00103717	0.00258775	0.00029114	0.00376707	0.0051351	0.00573644	0.00573941	0.000102658	0.00124757	0.00184091	0.00615885	0.00357954	0.00424455	0.00900466	0.00795842	0.00633112	0.00243644	0.00216098	0.00246772	0.000256513	-0.00213234
28	real	0.0126421	0.0087324	0.0106986	0.0115268	0.0170716	0.00913774	0.00623572	0.0130339	0.0143189	0.0147007	0.0136865	0.016468	0.017658	0.00888001	0.00746741	0.00703897	0.0115257	0.00672398	0.0149227	0.0156267	0.0161202	0.0128905	0.0175558	0.00975438	0.00761444	0.0104968	0.0159799	0.0189017	0.0184639	0.0155253	0.0193838	0.0121123	0.0117722	0.00805029	0.0159787	0.0211673	0.0163981	0.00987693	0.0142581	0.014566	0.00489033	0.00379225	0.0024481	0.00975774	0.0128169	0.0110821	0.0169059	0.00710967
29	real	0.0102432	0.00522577	0.0144772	0.0115476	0.00529543	0.007937	0.00740884	0.0149217	0.01116	0.00786454	0.0051558	0.010844	0.00977664	0.00941631	0.00490216	0.00598912	0.0091776	0.00176787	0.0109051	0.00850246	0.00567832	0.0124901	0.00378113	0.00493833	0.0056504	0.00556298	0.00247118	0.00270116	0.00460596	0.00477583	0.000338828	0.00355842	0.00406907	0.00313127	-0.00208301	-0.00066462	-0.00150989	-0.00285373	-0.00709753	-0.00326097	-0.000955409	-0.00130768	0.000424141	0.000706474	-0.00353801	-0.00463671	-0.00705256	-0.00644081
30	real	-0.00061027	-0.00060605	0.00251655	0.00123254	-0.0010241	0.000165845	0.00238039	0.00220789	0.00273739	0.00290289	0.000625966	-9.86839e-05	0.00158992	0.00268749	-0.000123853	-0.000334664	-0.000249725	0.000469368	0.00180119	0.00189686	0.00260528	0.007006	0.0027785	0.00442875	0.00151224	0.00187129	0.000356347	0.00244815	0.00678511	0.00651057	0.00265178	0.00453206	0.00217546	0.00236994	0.00463632	0.00622475	0.00761376	0.00382689	-0.000720874	0.00194174	0.00180614	0.00139253	0.0043142	-0.00555694	-0.0042056	0.000101773	-0.00129116	0.00116359
31	real	-0.00765316	-0.00831139	-0.00767447	-0.00701978	-0.00789093	-0.00932165	-0.0097842	-0.00522141	-0.0078122	-0.0111559	-0.00912107	-0.0100339	-0.0130195	-0.00696757	-0.00431465	-0.00481069	-0.00714029	-0.00664263	-0.00862656	-0.0019673	-0.00692651	-0.00675988	-0.0136383	-0.00989009	-0.0050726	-0.00321266	0.000924815	-0.00696809	-0.00781788	-0.00490341	-0.0139448	-0.00370552	-0.000239558	0.000736454	-0.00407973	-0.00775361	-0.00238262	-0.00306509	0.00157089	0.00726826	0.00986438	0.00909075	0.00417634	-0.000356071	0.000805826	-9.34385e-05	0.000766388	0.00308145
32	real	0.00172605	0.00246177	-0.000290906	0.0021786	0.00270379	0.00286958	0.00367264	0.000572496	-8.90974e-05	0.00307905	0.00539731	0.00380879	0.0047161	0.00491302	0.0054053	0.00374653	-0.00287422	0.0035706	-0.00179206	0.000809932	0.00247723	0.00543105	0.00670445	0.00651251	0.00725018	0.00662585	-0.00204799	-0.00110239	0.00161187	0.00497125	0.00497763	0.00772009	0.00690967	0.0061863	-0.00265423	-0.00242565	0.00103278	0.00524485	0.00433969	0.00545393	0.00416684	0.0042042	0.00349389	0.00121106	-0.000589242	0.000990237	-0.0011204	-0.00107506
33	real	0.00375049	-3.29393e-05	0.00569537	0.00376892	0.00251302	-0.000226919	-0.00177616	0.00545109	0.00579055	0.00493774	0.00362374	0.0016113	0.00247751	0.00175911	0.00012323	0.000407762	0.00461688	-0.00103116	0.0069163	0.00539878	0.00492568	0.00365041	0.00325959	0.00239368	0.00168481	0.00304834	0.0053798	0.00723427	0.00767653	0.00504118	0.00563408	0.0011599	0.00281529	-0.000996043	0.00780213	0.0110854	0.0139305	0.00888999	0.00395243	0.00523731	0.00103536	0.000362964	0.000506199	0.00271144	0.00372335	0.00733323	0.00809736	0.00629669
34	real	-0.00147876	-0.000733843	-0.00362794	-0.0016729	0.000266494	0.00155716	0.00262195	0.000404445	-0.00699359	-0.00522148	-0.000634984	-0.00213539	-0.00109596	-0.000273377	0.0010153	0.00297876	-0.00682151	-0.0005021	-0.00628094	-0.00742186	-0.00599749	-0.00436565	0.000326633	0.00090167	0.00241363	0.00654915	-0.00412717	-0.00794953	-0.00601566	-0.00679454	-0.00119266	0.00223358	0.00422491	0.00267335	-0.00725224	-0.00459936	-0.0100385	-0.00356694	-0.00528518	-0.00160325	1.94897e-05	-0.0106981	0.00627844	0.00883628	0.00657331	-0.00224969	0.00240372	-0.00177691
35	real	-0.0175323	-0.0151087	-0.0140435	-0.0170673	-0.0217835	-0.0193623	-0.0139551	-0.0174151	-0.0156982	-0.0200319	-0.0218843	-0.0252196	-0.0212016	-0.0205235	-0.0175411	-0.0135672	-0.00988377	-0.0133047	-0.015589	-0.0201458	-0.0251392	-0.0246882	-0.0234377	-0.019524	-0.0128248	-0.00714075	-0.00942496	-0.0175486	-0.0149306	-0.0211468	-0.0272211	-0.0246756	-0.0102123	-0.0177951	0.00169976	-0.0071881	-0.0103241	-0.0140946	-0.0242426	-0.0208887	-0.0180752	-0.00907939	-0.0134049	-0.00640355	0.00259364	0.00110223	-2.13232e-05	0.00259433
36	real	-0.00152187	-0.00226142	-0.0025745	-0.000732896	-4.69068e-05	-0.000175141	-0.00306238	-0.00187134	-0.00316694	-0.00159926	-0.00167096	-0.00220958	-0.00250966	-0.00116025	1.2948e-05	0.000598903	0.00171428	0.00155059	-0.000728093	0.000447566	-0.00405771	-0.00318398	-0.00383889	-0.00289701	0.00186998	0.00316315	-0.000767813	-0.00252752	-0.00222688	-0.00629472	-0.00109021	-0.00151023	0.000869159	0.00451977	0.00135458	-0.000169717	-0.00203445	-0.000969518	0.00362524	0.00197862	-0.00147311	-0.00146063	-0.000691491	0.00295057	0.00134318	0.00325879	-0.000432162	0.000879264
37	real	0.00643141	0.00428333	0.010079	0.00902161	0.00542529	0.00426148	0.00359943	0.00780837	0.0068196	0.00895518	0.00713361	0.00657414	0.00633584	0.00540666	0.00606815	0.00354617	0.000458012	0.00496063	0.00591034	0.00645489	0.00644965	0.00564231	0.00687599	0.00619576	0.00692952	0.00625549	0.00615581	0.00435749	0.00318112	0.00775947	0.00612638	0.00842103	0.0113489	0.00882844	-0.000674953	0.00240772	0.00273897	0.00566886	0.00300688	0.00465725	0.00713589	0.00871258	0.00564994	0.001299	-0.000195263	0.00542433	0.00208824	0.00262972
38	real	0.00362597	-0.00267709	4.48207e-05	0.00160875	-0.00286617	0.00010536	7.45567e-05	0.000952752	0.00165482	0.00329986	3.04535e-05	8.44548e-05	-0.00274626	0.000553905	0.00258759	0.00019399	-0.00425825	-0.00323774	0.000138334	0.00185878	0.00116791	0.00240261	0.000677168	0.00340378	0.00414515	0.00234109	0.000496475	0.00237331	0.00118604	0.000312616	0.00228354	0.00474689	0.00374098	0.00462718	-0.00175331	-5.43923e-05	0.000144798	0.000689636	-0.00338864	0.000731781	0.00287246	0.00306871	-0.000291502	-0.00492254	-0.00340857	-0.000146061	-0.00243168	-0.000420438
39	real	0.00222778	-0.00418629	0.00479855	0.00407931	0.0051381	0.0013135	-0.00572045	0.00883164	0.00959164	0.00800962	0.00761604	0.00865326	0.004567	0.00198758	-0.000592801	-0.00534796	0.00973851	-0.00761487	0.00816751	0.00609562	0.0101409	0.0072316	0.00452026	0.00424848	0.0025346	-0.000189276	0.00326651	0.00550839	0.00622996	0.0100877	0.00354127	0.00139108	0.00108749	0.00119149	-0.00170987	-5.47266e-05	0.00440062	0.00423519	0.00478271	0.000167701	-0.0018772	7.03312e-05	0.00236134	-0.0111548	-0.00742242	-0.00531005	-0.00326878	-0.00102767
40	real	0.00253016	-0.0101531	0.003683	0.00457187	-0.00803888	-0.00930526	-0.006537	0.00396336	0.00517739	0.00500324	0.00352313	-0.00589217	-0.00936549	-0.0115645	-0.00960042	-0.00741298	0.00356804	6.84224e-05	0.0073432	0.00725816	0.00402758	0.00323167	-0.0101337	-0.0107138	-0.00937004	-0.0096206	0.00360439	0.00771381	0.00780353	0.00330415	-0.0068022	-0.00780687	-0.00494751	0.0015696	0.005478	0.00814541	0.008593	-0.000517737	-0.00665586	-0.00141141	-0.0026022	-0.00354787	0.00144688	0.00239766	0.00688312	0.00467819	0.00316869	0.00286136
41	real	0.00535051	0.00895285	0.00235587	0.00858881	0.0119433	0.0104339	0.0119217	0.00361832	0.00184032	0.00913372	0.0115669	0.0143859	0.0147872	0.0104463	0.00679346	0.00814726	-0.00947213	0.00771314	-0.00408113	-0.00275424	0.00231117	0.012181	0.0116914	0.00938093	0.00542332	0.00540494	-0.00546912	-0.00434372	-0.00190214	0.0107239	0.0145056	0.0140095	0.0013824	-0.002536	-0.00147647	-0.00750464	0.00187293	0.00154859	-0.00238763	0.00860394	0.0186944	0.011581	0.00484372	0.00248249	-0.00364746	0.000457965	0.00220339	0.0027602
42	real	-0.0100971	-0.00642156	-0.0094444	-0.0122257	-0.0103875	-0.0066458	-0.00451664	-0.00871177	-0.0088992	-0.0135318	-0.0121535	-0.0105382	-0.00941634	-0.00504705	-0.00178494	-0.00316707	-0.000525719	0.000702662	-0.00795083	-0.00669645	-0.0123742	-0.0132258	-0.00579257	-0.00560637	-0.00525403	-0.00329538	-0.00317167	-0.00590526	-0.00194791	-0.00814503	-0.00355017	-0.00639455	-0.00599258	-0.00266557	-0.00321567	-0.00292268	-0.00123687	-0.00541758	-0.00451696	-0.00254379	-0.00525953	-0.00396253	-0.00107083	0.0010917	0.00223763	0.00418938	-0.00142586	0.000708713
43	real	0.0141804	0.00880376	0.0156757	0.0162277	0.00985736	0.00997695	0.00959036	0.0163515	0.0122876	0.0132552	0.0132699	0.0108614	0.012536	0.00767795	0.00867239	0.00704165	0.00979168	0.00858293	0.0152434	0.0147471	0.0120983	0.0150258	0.00884	0.00924571	0.00366196	0.0106677	0.00138646	0.00585576	0.0110747	0.00938046	0.00954994	0.00922136	0.00593017	0.00707831	-0.00248513	-0.0044582	0.00422348	0.00872253	0.00831691	0.00469698	0.00253776	0.00823975	0.00331107	0.000935018	-0.00622806	-0.00246936	-0.00520715	0.000333299
44	real	0.00676512	0.00891037	0.00428792	0.0111272	0.00801582	0.0119074	0.0110868	0.00474772	0.00766517	0.0140374	0.00930051	0.00862474	0.00858763	0.00580446	0.00606338	0.0045307	0.00404429	0.00469301	0.00948389	0.00264777	0.00366103	0.00950958	0.00258979	-0.00195638	-0.00173034	0.00112375	-0.00575793	-0.000388744	0.00162586	0.00129817	0.00127777	-0.000301466	-0.00657308	-0.000858131	0.00145939	-0.000184376	-0.00335396	-0.00642449	-0.00796115	-0.00948001	-0.00787904	-0.00401221	-0.00416844	0.00267987	-0.00057876	0.00262424	0.000671961	0.00281765
45	real	0.000573935	-0.000613936	8.6105e-05	0.000907727	-0.000360501	-0.000543004	-0.00310431	-0.00046492	-8.27724e-05	0.000526458	-0.000154713	-0.000703495	-0.000217373	0.000422683	-0.000217267	-5.65939e-05	0.00109117	-0.00217164	0.00159743	0.000937735	-0.000127823	0.000569259	-0.000265001	0.000435077	-0.000332064	0.000475386	0.000853544	0.00196865	0.00154843	0.00105728	-0.000409267	-0.000665001	3.80604e-05	-0.00230689	0.00196473	0.00355397	0.00415541	0.00305814	-0.000242751	-0.000648026	-0.000112125	-0.00299783	-0.00181578	-0.000535626	0.00356002	0.00387558	0.000859124	0.000107046
46	real	0.00405966	0.00486246	0.00167326	0.00384971	0.00423565	0.00402203	0.00418975	0.00293942	0.00155009	0.00189819	0.00165742	0.0028906	0.00371146	0.00235406	0.00101464	0.0054104	0.000500413	0.00331918	0.000363586	0.000746742	0.000105947	0.00203249	0.00403319	0.00353574	0.00374322	0.00455099	0.000334008	-0.000336761	0.00214821	0.00147349	0.00270132	0.00439094	0.00448308	0.0043361	0.00015919	0.00277282	0.00418155	0.00139277	-3.84443e-05	-0.001125	0.00453021	0.00532272	0.00258659	0.000374741	0.000716397	0.00144935	0.000306619	0.00106582
47	real	0.00445129	0.00220889	0.00712042	0.0056005	0.00185807	0.000118578	0.00120782	0.0103047	0.0068001	0.00493769	0.000253821	0.000776601	-0.000570743	-0.00117381	-0.000307118	0.000391729	0.010321	-6.44236e-05	0.00791429	0.00920057	0.007954	0.00108851	0.000117098	-0.00140463	-0.00171087	-0.00356932	0.00684123	0.00625235	0.00660223	0.00316985	-0.000900898	-0.00340094	-0.00574992	-0.0158953	0.000461831	0.0112603	0.0116596	0.00564184	0.00390313	-0.000204204	-0.00150933	-0.00336662	-0.00597263	-0.000476836	0.00311295	0.00477727	0.00654955	0.00490016
48	real	-0.00498692	-0.000684255	-0.00679081	-0.00521935	-0.00406356	0.000687822	0.000716756	-0.00435249	-0.00508668	-0.00430819	-0.00380364	-0.0032642	0.00227018	0.00416542	0.00422776	0.00314787	-0.00266754	-8.10453e-05	-0.00202935	-0.000494068	-0.00298054	-0.0013899	0.00503774	0.00555356	0.00704775	0.00676912	0.000459225	0.00365725	0.00374959	0.00801369	0.0059724	0.00871681	0.00901896	0.00797246	-0.000460592	0.00159252	0.00270083	0.00606494	0.00261889	0.00447265	0.00434115	0.00401916	0.00251004	-0.00160528	-0.00142207	0.00139465	0.00066689	0.00259667
49	real	0.0033176	0.00396684	0.00101537	0.00138823	0.00407714	0.00448926	0.00148551	0.000883496	-0.000828433	0.00301967	0.00271502	0.00501737	0.00508968	0.00326681	0.00132085	0.001468	-0.00154229	0.00145926	0.000439689	0.00415506	0.00241351	0.00688102	0.00470364	0.00310269	0.00286068	0.00222991	0.00400543	0.00646901	0.00746651	0.00764956	0.00510757	0.00527277	0.00402654	0.00231055	0.00253636	0.0065066	0.00620819	0.00687936	0.00559354	0.00404887	0.00493333	0.00425361	-0.00386065	0.00191909	0.00551287	0.00625658	0.00356354	0.00929306
1	shuffled	-0.000654546	-0.000661945	-0.000498885	-0.000327659	-0.000865429	8.6536e-05	-0.000502895	-0.00269063	-0.000801814	-0.00186425	-0.0010485	-0.00111436	0.000545144	0.000372703	0.0011741	-0.00163379	-0.00146621	-0.00181526	-0.00100347	0.000799391	-0.000771531	0.000855358	0.00183227	0.00335184	0.00333077	0.00253058	0.00379178	0.00172843	0.00206695	0.00124854	0.00483469	0.00442876	0.00452505	0.00412778	0.00373049	0.00275521	0.00316978	0.00278093	0.00133129	0.00269984	0.000564853	-0.00104598	0.000517869	-0.000658529	0.00434593	0.00504055	0.00150389	-0.00264739
2	shuffled	-0.00200942	0.00243531	7.28765e-05	-0.00244362	-0.000588591	0.000554641	-0.000621441	-0.000735113	-0.00176948	-0.00220431	6.37455e-05	0.000997136	0.00121328	0.000786965	0.000242189	0.000365879	-0.00187858	-0.000195118	0.000805015	0.00100417	0.00137404	0.00488422	0.00228041	0.00134462	-0.000987687	0.000944133	-0.00209484	0.00580147	0.00193375	0.00559378	0.00569432	0.00238406	0.000988763	0.00247823	-0.00127029	0.00397786	0.0045137	0.00912677	0.0137913	0.00761258	0.00394455	0.000196858	-0.000234484	0.00697253	0.0052425	3.39345e-05	0.00870718	0.00769012
3	shuffled	0.00108677	0.00917647	0.000644173	-0.00298731	0.00154602	0.00262314	0.00697374	0.0015176	-0.00358762	-0.00203919	-0.00798211	0.000326372	0.00454434	0.00358067	0.00485738	0.0067913	0.00314989	0.0151375	-0.00178842	-0.0060617	-0.00729021	-0.00939781	0.00329437	0.00226799	0.000386952	0.00432952	-0.00625099	-0.00414311	-0.00456805	-0.0056318	-0.00284986	-0.00317357	-0.00361218	-0.00815093	-0.0104226	-0.00515652	-0.00707966	-0.00869541	-0.00768684	-0.0120248	-0.00720285	-0.00340616	0.00249619	0.00386669	-0.00762375	-0.0062571	-0.00221771	-0.0117915
4	shuffled	-0.00362824	-0.00942071	-0.00293904	-0.00490877	-0.00261428	-0.00548711	-0.00746627	-0.00513001	-0.00612562	-0.00314461	0.000694613	0.000727543	0.00364069	-0.0013716	-0.0040107	-0.00467376	-0.000988593	-0.00468396	-0.00407843	-0.00425	-0.00292431	-0.000783686	0.00870489	0.00373699	0.00136398	-0.00539058	0.00156873	-0.00390654	-0.00271938	0.000908149	0.00830468	0.00634697	0.00142941	0.00823676	-0.00614786	-0.00350484	-0.00514051	0.000679175	0.00548419	0.005345	0.00645897	0.00680837	0.00503577	-0.0088357	-0.00760805	-0.0106283	-0.0126413	-0.00493451
5	shuffled	-0.00234603	-0.00197568	-0.00536658	0.00188763	0.00279755	-0.000825863	-0.00604261	-0.0091047	-0.00618341	0.00144704	0.00520565	0.00558545	0.00112652	-0.00223437	-0.00352769	-0.00647602	-0.00850501	-0.00530003	-0.0128486	-0.010304	-0.00222715	0.00830741	0.00438768	-0.000288161	-0.00410351	-0.0061289	-0.0104668	-0.0110404	-0.00495213	0.00610404	0.00273535	-0.00022472	-0.0037709	-0.00658606	-0.00625428	-0.00811254	-0.0030182	0.00488238	-0.0024178	-0.00352678	-0.00281851	-0.000255136	-0.00264401	-0.0100676	-0.00723055	-0.0032964	-0.000261531	0.00137685
6	shuffled	0.00886037	0.00235162	0.00575561	0.00451654	0.00310858	0.000625203	-0.00147625	0.00377675	0.00100554	0.00347714	0.00266837	0.00397966	-0.000947351	-0.00494248	-0.00498634	-0.0033598	-0.00229334	0.00233722	0.000259885	0.0050578	-0.000316269	0.00575734	-0.00399382	-0.00746099	-0.00851372	-0.00670774	-0.000956527	-0.00339817	0.00398606	0.00374012	0.00441754	-0.00257025	-0.00633299	-0.00545903	0.00721089	0.00524386	0.000204632	-0.00422819	-0.00174891	0.0136951	0.0108026	0.00574259	0.00830639	0.0055268	0.0133523	0.006246	0.0105084	0.00804007
7	shuffled	0.00571735	0.00700681	0.00602173	0.00830174	0.00819533	0.00867226	0.013362	0.0118121	0.00797633	0.00823718	0.0084676	0.00955697	0.00674642	0.0103289	0.0122346	0.016066	0.000542287	0.0225538	0.0075441	0.00768597	0.00735867	0.00608807	0.00698486	0.00725096	0.0152473	0.0106014	0.000218723	0.00499686	0.00387867	0.00741552	0.00527043	0.0084828	0.0074497	0.00804905	-0.00341104	-0.000283892	-2.63551e-05	0.00464241	-0.00152702	-0.00378435	0.00134844	0.0009504	0.00422813	-0.00238563	-0.00510745	0.00198389	-0.00305025	0.00263236
8	shuffled	-0.00964523	-0.00706843	-0.00740277	-0.00830754	-0.00687226	-0.0063061	-0.00570782	-0.00649303	-0.00644209	-0.00652579	-0.00643369	-0.00641778	-0.00616485	-0.00618617	-0.0049143	-0.00395933	-0.00398733	-0.00368467	-0.00478305	-0.00561784	-0.00385809	-0.00311821	-0.00288663	-0.00413183	-0.0050709	-0.00249088	-0.00238221	-0.00145339	-0.00219702	0.00097542	0.000765489	-0.0036862	-0.00251956	-0.00421296	-0.0024375	0.00127261	0.000595549	0.00442582	0.00604335	0.00391259	0.000527169	-0.0042312	-0.00319882	-0.00512794	-0.00047807	0.00173602	-0.00132144	-0.000411582
9	shuffled	0.0184131	0.0219369	0.0165419	0.0266489	0.022884	0.0212503	0.0172979	0.0107212	0.0206041	0.0204117	0.0288659	0.0222055	0.0189665	0.0161974	0.0176437	0.0164022	0.0124848	0.00916187	0.00974515	0.0176643	0.0210198	0.0253619	0.0133694	0.0118054	0.0102253	0.0116795	0.00505603	0.0124174	0.0126365	0.030862	0.010698	0.00191758	0.00375876	-0.000845571	0.0115023	0.0137758	0.0162527	0.0251608	0.0182351	0.00785522	0.00325859	0.00862568	0.00739678	0.0272154	0.0207258	0.014626	0.0124368	0.0105131
10	shuffled	0.00274881	0.00266123	0.00176554	0.00282826	0.000912482	0.00219808	0.00259695	4.72245e-05	0.0026156	0.00224024	0.00217745	-0.00184129	0.000358354	0.00268708	0.00178266	0.00110653	5.04747e-05	0.000158866	-0.00211171	-0.00234915	-0.00149851	0.00117546	0.00134305	0.00214608	-0.000815407	0.00152236	-0.00410006	-0.0061703	-0.00497868	0.00168132	-0.00347822	-0.0029591	-0.00447068	-0.00571906	-0.00422661	-0.00497766	-0.00543766	-0.00330522	-0.00639447	-0.00315588	-0.00962625	-0.00764587	-0.00408555	-0.000503522	0.000134418	-0.0030536	-0.001038	-0.00274189
11	shuffled	-0.00056605	-0.00733595	-0.00968566	0.00010345	0.000947678	-0.00121227	-0.00107274	-0.0115524	-0.0092225	0.00126394	0.00268093	0.00338238	0.0029992	-0.000254972	-0.00641808	-0.0161529	-0.00545891	-0.0101103	-0.00853442	-0.010814	-0.000127303	0.00701932	0.00756619	0.00644195	-8.62119e-05	-0.0182419	-0.00584469	-0.00347328	0.00936833	0.0219786	0.00927345	0.00669179	-0.0176791	-0.0135791	-0.00321458	0.00392906	0.0061892	0.00958138	0.010186	-0.00845493	-0.00938031	-0.015172	-0.000275207	-0.00939026	-0.00380829	0.00124617	0.010316	0.00636376
12	shuffled	-0.00655542	-0.00686908	-0.000600866	-0.00387584	-0.00839091	-0.00512627	-0.00486343	-0.00107573	-0.00186864	-0.0028442	-0.00685186	-0.00738872	-0.00225923	-0.00714573	-0.00640533	-0.00350293	-6.46623e-05	-0.0034801	0.00015686	-0.000531537	-0.00337286	-0.00506666	-0.00352111	-0.00193896	-0.00347807	0.000317056	-0.00119007	0.00317075	-0.000642613	-0.00480901	0.0024307	0.00318601	0.00148464	0.00272365	0.000500344	0.000370296	0.00323127	0.00185938	0.00131923	0.00234239	0.00360259	0.00147972	0.00109757	-2.05422e-06	0.00144434	0.000341222	6.01065e-05	-0.00220847
13	shuffled	0.00239694	-0.00491381	0.00108324	0.00130809	-0.00183395	-0.00472852	-0.0056885	0.0032868	0.000556451	0.00272642	0.000548429	0.000988368	0.00181938	-0.00121067	-0.00383043	-0.00261566	0.000377792	-0.00433324	0.00517559	0.00225717	0.00272633	0.000422115	0.00140875	0.00241785	0.00225504	-0.0011367	0.00714092	0.00615557	0.00371669	0.0023184	0.00383551	0.0141254	0.00916486	0.00305351	0.00562953	0.00593332	0.00448767	4.34378e-06	-0.00237312	0.00634271	0.00990181	0.00793893	0.00532132	0.00140049	-0.000448725	0.000778856	-0.00247904	-0.000126438
14	shuffled	-0.000949033	-0.00110312	0.000653059	0.000481182	-0.00082384	-0.000980197	-0.0010492	-0.000788074	-0.000180981	-0.000526217	-0.000980634	-0.00198704	-0.00150114	-0.00233664	-0.00200228	-0.00218827	-0.00159447	-0.00339138	-0.00163057	-0.00251282	-0.000930837	-0.000781046	-0.000439738	-0.00107183	-0.00380063	-0.00176735	-0.00128725	0.00204398	0.000885551	0.00241686	-0.00215927	-0.000226206	-0.00121387	-0.000904162	0.000279137	0.00473401	0.00303354	0.00308201	-0.0023898	-0.00531569	-0.000889091	-0.000322768	-0.000511027	-0.00323486	-0.000716172	0.00301372	0.00240277	0.000547212
15	shuffled	-0.00565489	-0.00215448	0.000376052	-0.00305305	-0.00137538	0.00264857	0.00452915	-0.00131555	3.45089e-05	-0.00135926	-0.00373204	-0.00317571	-0.00215966	0.000913206	0.00498345	0.00370187	-0.000145933	-0.00361862	0.000229452	-0.00102132	-0.00269484	-0.00574626	-0.000235777	0.00201944	0.00465014	0.00489875	-0.0024662	-0.00132657	-0.00142678	-0.00269143	0.0012013	0.00667234	0.00910974	0.00594817	-0.00411766	-0.00151986	-0.00159343	-0.00279685	-0.00086855	0.00250203	0.0057594	0.0101614	0.00652796	-0.00506272	-0.00774713	-0.00539413	-0.00567151	-0.0143935
16	shuffled	-0.00177413	0.000510189	-0.00150544	-0.000603605	0.000429398	7.08525e-06	-0.000840903	-0.00221243	-0.00332569	-0.0009337	0.00041324	0.00105047	0.00339078	0.00115147	-0.000955373	0.00285219	-0.0036804	-0.00105595	-0.000783854	0.000579082	0.00317641	0.002101	0.00147008	0.00485793	0.00113296	0.00230496	0.00431241	0.00465472	0.00665175	0.00305567	0.00574985	0.00353675	0.00467294	0.00469182	0.00546357	0.0071656	0.007507	0.00235493	-0.000233657	0.0032475	0.00603573	0.00575864	0.0048341	0.00256342	0.00616373	0.0052013	0.00219657	-0.00148192
17	shuffled	0.00353872	-0.00284259	0.00433403	0.0030253	0.000441075	-0.00190192	-0.00230818	0.00321772	0.00425966	0.00450272	0.00169763	0.000985645	-0.00285186	-0.00169934	-0.00135656	-0.00144268	0.00168346	-0.00319469	0.00171418	0.0026148	0.00340298	0.00111586	-0.0003214	-0.000128993	-0.00104716	0.000231056	-0.00222432	-0.00144849	-0.000463846	0.00199966	0.00527413	0.00271942	0.00197738	0.000423839	-0.00212751	-0.00054736	0.000157845	0.00473427	0.00501884	0.00680261	0.00412601	0.00265502	0.00179965	-0.00026172	-0.0017992	-0.000285059	0.00207057	0.00375215
18	shuffled	5.01148e-05	0.00211936	0.000972124	0.000298014	0.00240989	0.000814935	-0.000368007	-0.00119321	-0.000116319	0.00153635	-0.000346	-3.00382e-05	0.000478245	0.000114422	-0.00116636	-0.00103266	-0.000900639	-0.00105823	0.00088784	0.00179318	0.00094637	0.000381866	0.000421974	0.00162672	-0.000885069	-0.00192616	0.00253401	0.000840031	0.000883521	0.00151896	0.000146292	0.00210801	0.000901847	-0.000964214	-4.65004e-05	0.00181752	0.00097134	6.8931e-05	-0.000989338	-0.00081596	0.0016735	0.00186583	0.000549371	-0.00475427	0.000841268	0.000107527	-7.50084e-05	-0.000535001
19	shuffled	-0.00560203	-0.00817636	-0.00230599	-0.00828951	-0.0106618	-0.00896234	-0.00649773	0.00150542	-0.00261063	-0.00871074	-0.00920755	-0.0119309	-0.0107412	-0.00953165	-0.00630103	-0.00432297	0.00338034	0.00696507	0.000315549	0.000667467	-0.00891839	-0.0141886	-0.0127101	-0.0112651	-0.00714242	-0.000512387	-0.00835725	-0.00628956	-0.00780536	-0.00866733	-0.0151543	-0.0117273	-0.00234805	-0.000961221	-0.0109021	-0.00693204	-0.00607873	-0.00342727	-0.00901283	-0.00590263	-0.000841689	0.00411641	0.00646743	-0.00238591	-0.00596878	-0.00836253	-0.0103056	-0.011549
20	shuffled	0.0115833	-0.00687866	0.00244572	0.00462767	0.00440394	-0.00696055	-0.0135355	0.0218695	0.0240233	0.0173151	0.0061899	-0.00346226	-0.00765817	-0.00943766	-0.00786798	-0.00420922	0.0224244	-0.00944644	0.0173516	0.0317079	0.0262068	0.00834749	-0.00978997	-0.00604642	0.00393855	-0.00512475	0.0145558	0.025177	0.029232	0.0114524	-0.00430286	-0.00362352	-0.00156913	-0.006016	0.00659515	0.00757623	0.0179267	0.000857654	-0.00458187	-0.000246865	0.0102326	0.00239978	0.00176376	-0.0173229	-0.0188365	-0.0104526	-0.0209509	-0.00753468
21	shuffled	-0.00444644	-0.00277447	-0.00111906	-0.00322507	-0.001002	-0.0028349	-0.0043787	-0.0048714	-0.00640499	-0.00361249	0.00286145	0.00138734	-0.00142598	-0.00686388	-0.00981136	-0.0077571	-0.00822105	-0.00774273	0.00150608	-0.00171373	0.00283435	0.00513746	-0.00124053	-0.00497702	-0.00867191	-0.0077675	0.00584763	0.000124298	0.00474607	0.0103134	0.0033944	-0.00296163	-0.00209184	-0.00296036	0.0117616	0.00561332	0.0104809	0.00773505	0.0086238	0.000158119	-0.00393575	-0.00274023	-0.00336435	0.00283485	0.00162899	0.00712052	0.00140857	0.00289742
22	shuffled	0.0107102	-0.000860755	0.00356908	0.0117916	0.005143	-0.000180495	-0.00781302	0.0126645	0.00532332	0.0110632	0.0115022	0.0122819	0.00656404	-0.000791133	-0.00356471	-0.00105852	0.00372768	-0.00235877	0.00329319	0.00817394	0.0182067	0.0137343	0.0109203	0.000102982	-0.00638899	-0.000400637	0.00760098	0.00830641	0.0130303	0.0161547	0.0153877	0.00825445	0.00418594	0.00366546	0.0123243	0.00845145	0.0118609	0.0109096	0.0108894	0.0148688	0.0140493	0.0103055	0.00525162	0.01147	0.0150581	0.0104154	0.00911147	0.00793182
23	shuffled	-0.00584019	-0.00292511	-0.0074464	-0.00604152	-0.00512838	-0.00432824	-0.000382377	-0.00802139	-0.00731861	-0.00692424	-0.00600588	-0.00509206	-0.00335893	-0.00161509	-0.00173528	0.000307907	-0.00540388	0.000560029	-0.00526225	-0.00430724	-0.00548449	-0.00593538	-0.00369671	-0.00179702	-2.89693e-05	0.000621816	0.000966973	0.000571163	-0.00418912	-0.00527764	-0.00244074	-0.00197082	-0.000598628	-0.000166074	0.00515545	0.00373155	0.00437076	0.000869499	-0.00248633	-0.0061391	-0.00655427	-0.00727037	-0.0030146	0.00105443	0.00126892	0.00311981	0.00223021	0.00273232
24	shuffled	-0.00567865	-0.00396501	-0.00253077	-0.00378511	-0.00567372	-0.00339498	-0.00261701	0.0014446	0.000182982	-0.00216867	-0.00383404	-0.00632843	-0.00518556	-0.00353441	-0.00272075	-0.00470128	0.00136495	-0.00320574	0.00238125	0.00231456	-0.00329909	-0.00560612	-0.00309732	-0.00361543	-0.00155179	-0.000785266	0.00305098	0.00492935	0.000796495	-0.00414931	-0.00448003	-0.00218324	-0.000738715	0.00131866	0.0046134	0.00138561	0.00141176	-0.00228484	-0.00284397	-0.00226004	-0.000862014	-0.000104348	0.000212659	3.88418e-05	0.00144523	-0.00210496	0.000246411	0.000939121
25	shuffled	0.0149401	0.00571493	0.00535513	0.00819236	0.00906679	0.00447922	0.00616123	0.00129866	0.00676438	0.00600398	0.00591236	0.00916467	0.00518759	0.0028193	-0.00236523	6.09875e-05	-0.00539701	-0.00496422	-0.00178938	0.00687204	0.00232943	0.00676517	0.00410818	-0.00119671	-0.000248159	0.000442819	0.00438031	0.00712972	0.00350493	0.00628266	0.00183917	-0.0043447	0.00127061	-0.000795141	0.00723683	0.00288889	0.00365418	-0.00347333	0.000911487	-0.0105401	-0.0102515	-0.00627738	-0.00602506	-0.0022328	0.00419557	0.00505849	0.00204986	-0.000541599
26	shuffled	-0.00194465	0.000809041	-0.000958334	-0.0018579	0.000248733	0.000656443	0.00102206	-0.00250759	-0.00220244	-0.00184284	-0.00153269	-0.000936687	0.0002883	-2.81443e-05	-0.00101291	0.00237555	-0.00281375	0.00026851	-0.00228267	-0.000973781	-0.00173147	-0.00209011	-0.00126528	-0.000990507	-0.00115835	-0.000997872	0.000170735	-0.00111239	-0.000963871	-0.000576789	-0.000520525	-0.00135014	-0.00154038	-0.000771681	0.00213055	0.00281874	0.000247838	0.00119307	9.6043e-06	1.44507e-05	0.000620011	0.000328357	0.000170183	-0.00116339	0.00290387	0.000894434	0.00125147	0.0029732
27	shuffled	-0.00364039	-0.00117211	-0.00344387	-0.00312474	-0.000707583	-0.00334016	-0.00430989	-0.00210214	-0.000574409	-0.0012399	-0.00311328	-0.00190835	-0.00127573	-0.00098369	-0.00165216	-0.00286021	-0.000891563	-0.00260677	0.000308939	0.000473671	0.00088784	0.00121033	-9.27101e-05	-0.00320436	-0.000973296	-0.00194226	0.00527503	0.00820376	0.0064116	0.00274027	0.00184501	0.000964359	0.00255973	-0.00107366	0.00716679	0.00747494	0.0095975	0.00548907	0.00311382	0.00299069	0.00416389	0.00409082	-0.00337321	0.00391565	0.00303465	0.00615542	-0.000210818	0.000402303
28	shuffled	-0.00162225	0.00251497	0.000344958	-0.00347707	-0.00290181	0.00652341	0.00307624	0.0016406	0.00122577	0.00142567	0.000293721	-0.0017225	0.000461219	0.00817525	0.00712427	0.00615998	-0.0027283	0.00497047	-0.00335324	-0.00366223	-0.00367864	-0.00162755	0.00370295	0.00794305	0.0047899	0.00884583	-0.00192365	-0.00107922	-0.00549507	0.000216848	0.0101611	0.00967869	0.0120129	0.00838291	-0.00322428	-0.00603828	-0.00259928	0.0034223	0.000998694	0.00983745	0.00809588	0.00603176	0.00231472	-0.00502346	-0.00592921	-0.00605134	-0.00285041	-0.00169416
29	shuffled	0.00934934	0.0115496	0.0143579	0.00972234	0.0127559	0.0119823	0.011453	0.0136119	0.0032103	0.0038096	0.00494478	0.0211714	0.0161634	0.0127457	0.0123597	0.0155524	0.00766839	0.016508	0.00320043	0.00378431	0.00183663	0.0116571	0.00336404	0.00320824	0.00578411	0.00840265	-0.00191707	-0.00221722	-0.00134484	0.00253319	-0.00103271	0.00586888	0.00464885	0.002597	-0.00301823	-0.00575011	-0.00449047	-0.00453137	-0.00615804	0.000495952	-0.00228122	-0.00257995	0.00175522	0.00604405	-0.00351578	-0.00618001	-0.00501869	-0.00793209
30	shuffled	-0.0154127	-0.0187454	-0.0145555	-0.0183648	-0.0176663	-0.0152517	-0.0150584	-0.0116858	-0.0112228	-0.0129182	-0.0103749	-0.0179251	-0.0194635	-0.0175861	-0.0113272	-0.0126367	-0.0145097	-0.016389	-0.0115284	-0.00918157	-0.00655714	-0.00834621	-0.0104762	-0.00988051	-0.0106639	-0.00794612	-0.00140566	-0.00057015	0.00276035	-0.00666807	0.000970472	0.00245165	0.000284656	0.00202056	0.0061488	0.00659664	0.0041583	0.00572524	0.00483258	0.0123255	0.0152035	0.00616904	-0.00207136	0.00136202	0.00608153	0.00048582	-0.00285981	-0.00184348
31	shuffled	-0.0110837	-0.0155686	0.000309783	-0.00457594	-0.0173496	-0.0135654	-0.0148793	0.00371005	-0.00119456	-0.00732635	-0.00319668	-0.0112865	-0.00983239	-0.0120017	-0.0142849	-0.0153555	0.00582903	-0.0170477	0.00260234	0.00631025	0.00888493	-0.00853205	-0.00512835	-0.00710926	-0.0124315	-0.00454597	-0.00659115	0.000225853	0.00387233	0.0110796	0.0079752	0.00233061	-0.00402961	-0.00314243	0.00170041	-0.0046298	0.00493625	0.00326868	0.00422342	-0.00228762	-0.00960385	-0.0101742	-0.00106094	-0.0175472	-0.00682276	0.000215777	0.00453631	-0.00109438
32	shuffled	-0.00346366	-0.00132356	-0.00329207	-0.00518504	-0.00143231	-0.00139775	-0.0013751	-0.00306597	-0.00581849	-0.00343473	-0.000258279	-0.000273518	-9.80737e-05	-0.000423676	0.00200195	0.00297865	-0.006452	0.00216171	-0.00627562	-0.00653597	-0.00434089	-0.00565157	0.00233562	0.00419057	0.00418159	0.0023457	-0.00240302	-0.00729363	-0.00574395	-0.00508849	0.00640347	0.0040705	0.00287271	0.00505648	-0.00544424	-0.00398077	-0.00458262	-0.000457104	0.00369644	0.00295567	-0.00405271	5.24599e-05	0.00401294	-0.00176736	-0.000414822	-0.000263184	0.000192647	2.74084e-05
33	shuffled	0.011975	0.0108458	0.0134653	0.0128587	0.00927941	0.0110726	0.00936603	0.0136406	0.0148599	0.0136059	0.0109285	0.00701533	0.00761402	0.00842341	0.00751217	0.00991278	0.0128349	0.00713267	0.0153651	0.0175455	0.0156748	0.00456419	0.00342004	0.00719823	0.0040618	0.00677416	0.019152	0.0196609	0.0215388	0.004955	0.00391441	0.00425743	0.0044203	0.00487154	0.0149938	0.0196257	0.0173288	0.0109201	0.00525331	0.00705757	0.00793394	0.0072673	0.00512316	0.000188259	0.0155033	0.0125167	0.00576737	-0.00570944
34	shuffled	0.00588277	0.00178535	-0.000351347	0.00917463	0.00061788	-0.00529403	0.000852947	0.00122513	-0.00955316	-0.0057374	0.00922521	0.00454523	0.012884	0.00137249	-0.00489528	-0.00326799	-0.00684569	-0.015397	0.00490676	-0.00997739	-0.00841427	-0.0161554	0.00263175	-0.00520765	-0.0108628	-0.00865906	-0.00581791	-0.011093	-0.0164455	-0.00491565	0.00733118	-0.0060304	-0.0103834	-0.00409888	-0.0125088	-0.00858718	-0.0103727	-0.0111597	-0.00180115	-0.00565517	-0.00122354	-0.0098238	6.84203e-05	0.012087	-0.00666234	-0.00907458	-0.00796515	-0.0113302
35	shuffled	0.00483731	-5.96738e-05	0.000292079	0.0086526	0.00291527	-0.00080039	-0.00225125	-0.00216166	0.00205611	0.00643067	0.00250573	0.002368	0.00133749	-0.000491489	-6.40949e-05	0.0053546	0.000261883	0.00123607	-0.00196206	-0.0119587	-0.00154069	0.00836576	-0.00535296	-0.00419446	-0.0130441	-0.00428824	-0.00794453	-0.0107197	-0.00419867	0.00517201	-0.00516562	-0.00628116	-0.0129133	-0.00123835	-0.000138028	-0.00747198	-0.000856714	0.00348817	0.00135955	-0.00731303	-0.0123311	0.00368965	0.0121754	0.0168513	-0.00841632	-0.00199227	-0.00074413	-0.00832832
36	shuffled	0.0056429	0.0130261	-0.0034577	-0.00174881	-0.00173192	0.00534865	0.0110945	-0.00537424	-0.00772872	-0.00538431	-0.00383432	-0.00350199	0.0126611	0.014207	0.013619	0.0174371	-0.00226397	0.0164368	-0.00985287	-0.0109337	-0.0127755	-0.00876294	0.00626295	0.00912878	0.0137777	0.0077395	-0.0121585	-0.0132943	-0.00797127	-0.0113109	0.00326695	0.00555755	0.0052922	0.0170332	-0.00825757	-0.00871473	-0.00358552	-0.00302779	-0.000530707	0.000106128	0.00365003	0.00242319	0.000402999	0.00450153	-0.00865415	-0.00842624	-0.00508859	-0.00141637
37	shuffled	0.00292763	-0.00197167	0.00392235	0.00104568	-0.000764485	-0.00426885	-0.00338084	1.32886e-05	0.000150071	4.98925e-05	-0.000342127	-0.00487496	-0.00682609	-0.0086465	-0.00635937	-0.00533042	-0.00396266	-0.00521404	-0.00049287	-0.00162699	-0.00239982	-0.00197103	-0.00813187	-0.00834555	-0.00828833	-0.0050454	-0.00103431	0.000518735	-0.00392724	-0.00261494	-0.0100765	-0.0086064	-0.00454306	-0.00558182	0.000209483	0.00142434	-0.00201582	-9.9626e-05	-0.00631336	-0.00743724	-0.00504011	-0.00201962	-0.00119729	0.00405037	0.000286191	0.00414976	0.0033066	-0.00361928
38	shuffled	-0.00441426	0.00197243	-0.000783698	-0.00425522	-0.00479612	0.00117648	0.00343509	-0.00144786	-0.00308957	-0.00343753	-0.00311774	-0.00405149	0.000372757	0.00524921	0.00426048	0.00127736	-0.00312379	0.00353125	-0.00160261	-0.00104994	-0.00243434	0.00364113	0.00938942	0.00492081	0.00748588	0.00118157	-0.00573713	-0.00732595	-0.00798276	0.00509656	0.0134911	0.00697717	0.00411076	0.000699178	-0.00302387	-0.00722329	-0.00344184	0.00287641	0.00596313	0.00772068	0.00814195	0.00477871	0.00831416	0.00137639	0.00108593	-0.00426751	-0.00538983	0.00129271
39	shuffled	0.00365191	0.0068593	0.00799943	0.00371538	-0.000186547	0.00402541	0.00464461	0.00741684	0.00702637	0.00501761	-0.00183148	-0.00651486	0.000374084	0.00173639	0.00331153	0.00535927	0.00660823	0.00476386	0.00814814	0.00610532	0.00110814	-0.00824031	0.000928802	0.00284902	0.00255504	0.000658653	0.00713632	0.00391542	0.000740997	-0.0084247	0.000251334	0.00463765	-0.00474077	-0.00477239	-0.000694472	0.00151566	-0.00807124	-0.00928522	-0.00860678	0.00102539	-0.00493763	-0.00860595	-0.0147552	0.00377881	0.00126242	-0.00586536	9.15272e-06	-0.000837931
40	shuffled	-0.00327106	0.00101496	-0.00274621	-0.00336877	-0.00187918	0.0010441	0.00505137	-0.00616726	-0.00630606	-0.00614757	-0.00709908	-0.00329682	-0.000938452	0.00204859	0.00402308	0.00815463	-0.00021998	0.00878557	-0.0042532	-0.00613278	-0.00858814	-0.0113408	0.000682271	0.002983	0.00477669	0.00364731	-0.00394633	-0.00616669	-0.00694466	-0.00723091	-0.00212721	0.00118915	0.00348762	0.00646329	-0.00348193	-0.00404061	-0.00609643	-0.0095552	0.000127766	0.00401072	-0.00115399	0.000731119	0.000818951	-0.00109021	-0.00846326	-0.00600858	-0.00279804	-0.00401559
41	shuffled	-0.0122197	-0.00108815	-0.0157835	-0.0147445	-0.00776736	-0.00460753	0.00481826	-0.0163884	-0.0175968	-0.021295	-0.0158046	-0.00422985	-0.00431753	-0.000411975	0.000655695	0.00427731	-0.0162134	0.00598984	-0.0194841	-0.0188709	-0.021616	-0.0245933	-0.00432558	-0.000656074	0.0104095	0.00837236	-0.0199584	-0.022327	-0.026064	-0.0239824	-0.00673919	0.00680215	0.0159978	0.0108086	-0.0242032	-0.0280959	-0.0273492	-0.0274856	-0.00903187	0.000717653	0.0153246	0.0202498	0.0180963	0.0146387	-0.013036	-0.0218118	-0.0123441	-0.0120132
42	shuffled	-0.0250862	-0.0142334	-0.0222785	-0.0248285	-0.0253249	-0.0152829	-0.0108602	-0.0154072	-0.0194225	-0.021209	-0.0248984	-0.0242897	-0.0238796	-0.0158605	-0.0145854	-0.0101787	-0.0123506	-0.00722681	-0.0157845	-0.0167847	-0.0242967	-0.0292172	-0.011622	-0.0098818	-0.0117584	-0.0113399	-0.00806075	-0.0134355	-0.00934321	-0.0161246	0.00302615	-0.00251305	-0.0017983	-0.00640264	-0.00839212	-0.00488428	0.00151212	-0.00278452	0.0010539	-0.00294764	-0.00180108	-0.00077879	-0.00536115	-0.0116148	-0.00551194	-5.50823e-05	-0.00330786	-0.00118079
43	shuffled	-0.0219639	-0.017969	-0.0152357	-0.0210874	-0.0237844	-0.0173177	-0.0174976	-0.017254	-0.0158473	-0.014221	-0.0233451	-0.0241017	-0.0209067	-0.0157232	-0.0176993	-0.0134741	-0.00711163	-0.0110505	-0.0125264	-0.0118523	-0.0198092	-0.0219493	-0.0179234	-0.0170848	-0.0182682	-0.0105091	0.00291851	-0.00608398	-0.0219317	-0.022375	-0.0164983	-0.0179399	-0.0155584	-0.0167392	0.00599509	-0.00156359	-0.0186446	-0.0149877	-0.0138703	-0.00954125	-0.00988361	-0.0106933	-0.0108965	0.00690049	0.00972759	-0.000899558	-0.000486372	-0.00246714
44	shuffled	-0.00623781	-0.00435881	-0.00138068	-0.00394341	-0.00894884	-0.00592886	-9.79205e-05	-6.15553e-05	-0.00085473	-0.00215875	-0.00533304	-0.00885174	-0.0086623	-0.00765418	-0.00582189	-0.00597465	-0.000334868	0.000299385	0.00104814	0.00326048	-0.00128051	-0.011211	-0.0105101	-0.00638431	-0.00589853	-0.00109717	-0.000670762	-0.000943658	-0.00538235	-0.00844885	-0.011273	-0.00629172	0.000211081	0.00403975	-0.00283533	-0.00760725	-0.00861232	-0.0121626	-0.0135188	-0.0116919	0.00393886	0.00370203	0.00653538	-0.00348109	-0.0071225	-0.00693409	-0.0115472	-0.00500662
45	shuffled	-0.00191761	0.00181304	3.20964e-05	0.000356951	-0.000570119	0.000989333	0.000226637	0.00077169	-0.000702992	0.000115898	-0.00237709	-0.00144487	-0.000606596	0.000609553	0.000541433	-0.000325036	0.00140395	0.000333128	0.00140793	0.00101694	5.83454e-05	-0.000299566	-0.000779454	-0.000179889	-0.000774929	0.00153018	0.0032139	0.00164786	0.00137335	0.000628072	0.000330999	2.64172e-05	-0.000356782	-5.89447e-06	0.0042796	0.00194149	0.00181638	0.000923946	0.00197892	0.00171081	0.000432647	0.00116885	-0.00223955	0.00281075	0.00342466	0.00181261	-0.000922682	-0.00103682
46	shuffled	-0.00145796	0.00128701	0.000120038	-0.00075554	-0.00232959	-0.000593283	0.00136084	-0.00152226	-0.00389259	-0.00264411	-0.00209305	-0.00207317	-0.00100938	0.000699199	0.00170394	0.0037834	-0.000791623	0.00463821	-0.00493933	-0.00395717	-0.00378532	-0.00196209	-0.000519313	0.00229022	0.00200965	0.000691284	-0.00138031	-0.00252187	-0.0020458	0.000882714	0.00401905	0.00140213	0.00140503	0.00269443	-0.000541661	-0.00128004	0.00189099	0.00417656	0.00239882	0.00130871	0.00366931	0.00261537	0.00310282	0.00379579	-0.000234304	-0.00111674	-0.00334298	0.00153913
47	shuffled	-0.00122446	-0.00552701	0.000193786	0.00353313	-0.00257105	-0.00423532	-0.00737349	0.000603648	0.0044527	0.0044994	-0.00262502	-0.0052777	-0.00662066	-0.00710851	-0.00716787	-0.0090944	0.00116294	-0.0115238	0.00352374	0.00144321	-0.000405176	-0.00532616	-0.00754288	-0.00737041	-0.0105648	-0.00275468	6.85849e-05	-0.00115408	0.00145299	0.00198052	-0.0044254	-0.00700881	-0.00655187	-0.00549584	-0.00400604	0.00441551	0.00483558	0.00522516	0.00227213	-0.00153688	-0.00499143	-0.00767631	-0.00384376	-0.001326	0.0063001	0.0054308	0.00204295	-0.00133576
48	shuffled	0.000301646	-0.00156391	0.00034318	0.00127293	-0.0031635	-0.00202194	-0.00223544	-0.00122804	-0.00158298	-0.000162564	-0.000573927	-0.00392423	-0.00321379	-0.00263257	-0.00202698	-0.000721479	0.00081098	-0.00113471	-0.00327222	-0.00317452	-0.00239335	-0.000331598	-0.0053059	-0.00340217	-0.00370261	-0.00102767	-0.00607918	-0.00470324	-0.00127609	-0.00326871	-0.00407077	-0.00205433	-0.00146822	-0.00158528	-0.00165719	-0.00330204	-0.00386756	-0.00338315	0.000315708	6.27998e-05	-0.000614075	0.000272631	-0.00142722	0.000549525	0.00134542	-0.000553016	-0.00387259	0.000499596
49	shuffled	-0.000145944	0.000598232	0.00113528	-0.00198688	-0.00175967	-0.000844939	0.00219138	0.00111803	-0.00212502	0.00130176	0.000323739	-0.00156667	-0.000269843	-0.000348236	-0.000442875	0.00159273	-0.0014396	0.00277727	-0.00120473	-0.001191	0.0015563	0.00263694	0.000631221	0.0011499	-0.0023605	0.00107098	-0.00113273	-0.00249314	0.000222396	0.00266073	0.00350785	0.00136777	-7.84754e-05	-0.000144655	-0.000764218	-0.00341883	0.0021975	-0.000572319	0.00341251	0.00454446	0.000389309	0.00164666	-0.00430833	0.000528612	-0.00502582	-0.00605824	0.000666287	0.000203597
[truncated: 15 more columns]

## Sheet: -St&Et model
Subj	Condition	Fp1	Fp2	AF7	AF3	AFz	AF4	AF8	F7	F5	F3	F1	Fz	F2	F4	F6	F8	F9	F10	FT7	FC5	FC3	FC1	FC2	FC4	FC6	FT8	T7	C5	C3	C1	C2	C4	C6	T8	TP7	CP5	CP3	CP1	CPz	CP2	CP4	CP6	TP8	P9	P7	P5	P3	P1
1	real	-0.000713973	-0.00276701	-0.000134702	-0.000470427	-0.00131533	-0.00227182	-0.00300121	-0.00140363	-0.000661273	-0.00116439	-0.00135498	-0.00182689	-0.00189876	-0.00261349	-0.00183349	-0.00312508	0.00152431	-0.00231516	0.000335426	0.000922113	-0.000632037	-0.00113844	-0.00205223	-0.00276259	-0.00104234	-0.000551731	0.00038969	-0.00044196	-0.000539113	-0.00108596	0.000164103	-0.000759636	0.000553101	0.000787656	-0.000104706	-0.00181988	-0.000911711	-0.000422024	-0.00025789	0.000847814	0.00143227	-4.26518e-05	0.00189928	0.000291852	5.39425e-05	-0.000764261	0.000601477	-0.000297985
2	real	-0.00386075	-0.00106129	-0.00453468	-0.00451081	-0.00345356	-0.00187573	-0.000671883	-0.00464529	-0.00425887	-0.00283267	-0.00308723	-0.00301082	-0.000547581	3.72853e-05	0.00270718	0.00186743	-0.00485037	0.0023379	-0.00399332	-0.00210987	-0.00143135	-0.00289442	0.00176175	0.00249924	0.00352512	0.00439224	-0.00411855	-0.00175686	-0.00143281	-0.00192982	0.000520745	0.00247988	0.00324512	3.73517e-05	-0.00141743	0.000136639	0.0013553	0.00296644	0.00794829	0.00115435	0.00210455	0.00198216	0.00324266	-0.00374008	-0.000539368	0.00143098	0.00386352	0.00712077
3	real	-0.00374446	0.00517634	-0.00327467	-0.00306435	-0.00161473	0.0035907	0.00835813	-0.00243338	-0.00367241	-0.00313313	-0.00560783	-0.00358386	7.77672e-05	0.000406745	0.00460532	0.0094154	-0.000468381	0.0116751	-0.0048511	-0.00379593	-0.00386282	-0.00570562	-0.00256473	0.0036061	0.00812006	0.0126938	-0.00162386	-0.00515695	0.000195629	-0.0123889	-0.0129367	0.00155	-0.000662749	0.00604303	0.004066	0.00213769	-0.00323949	-0.0111613	-0.0168721	-0.0101103	-0.00211878	0.00413362	0.00493578	0.00503925	0.00422025	0.00417815	0.0021864	-0.00262824
4	real	0.000736049	-0.0025994	0.00100283	0.00157696	0.000459508	-0.00133628	0.000333252	0.00108472	0.00103635	0.00183825	0.00371885	0.00190292	-0.00147611	-0.000721904	0.00079706	-6.79241e-05	0.00163573	-0.000529393	0.000294272	0.0012605	0.00139523	0.00223952	0.000470189	0.000384067	-9.69521e-05	-0.00231016	9.77494e-05	0.000308692	-0.000111507	0.00662315	0.00150921	-0.00159212	-0.00197137	0.000648464	-0.000519021	0.00191777	0.00128491	0.00972656	0.0125867	0.00527313	-0.00182866	-0.00229534	-0.00293709	0.00217262	0.00174342	0.00259214	0.00212307	0.00467362
5	real	0.000565309	0.00221959	-0.00169511	-0.000244651	-0.000352929	0.00123155	0.000986859	-0.00302846	-0.00337631	-0.00139114	-0.000915314	-0.000445159	0.00104505	0.002285	0.00307656	0.0014861	-0.00422489	0.00158317	-0.00588998	-0.00570288	-0.00308172	-0.00126011	0.00102029	0.00282976	0.00281852	0.00147166	-0.00284705	-0.0025826	-0.0026462	-0.00101065	0.00119257	0.0014351	0.00143378	0.000763529	-0.00220239	-0.00208865	-0.00152459	0.0020932	0.00186188	0.00141938	0.00122957	0.000245824	-0.001053	0.00165306	0.00112859	0.000797583	0.00222962	0.00224738
6	real	0.00120054	-0.00104769	-0.000394131	0.00205752	0.00184461	0.00268508	-0.000472691	-0.00308809	-0.0010271	0.0017698	0.00338759	0.0024689	0.00250982	-0.000640952	3.0576e-05	0.000894083	-0.0040496	0.00394077	-0.00214906	0.000608876	-0.000980592	0.000901965	0.00142181	-0.000329562	-2.05794e-05	0.00195302	-0.00488826	-0.00344174	-0.00184953	-1.91669e-05	0.00397048	-0.00102445	0.000251761	-0.000779807	-0.00113333	-0.00130431	-0.00528587	0.000733188	0.00160819	-0.00382773	-0.00574565	-0.00478395	0.00213813	0.00323569	-0.00199169	-0.0021336	0.000115403	0.00112227
7	real	0.00436807	0.00283347	0.00472624	0.00746695	0.00842194	0.00544771	0.00370063	0.00338082	0.00309827	0.0072703	0.0108626	0.0120909	0.00888708	0.00756278	0.00196907	0.00115111	0.00470061	-0.00357211	0.00273402	0.0016514	0.006505	0.00730135	0.00798686	0.00549255	-0.000835255	-0.001327	0.00815161	0.00538419	0.00749779	0.0128698	0.00899704	0.0073106	0.00111963	0.00262232	0.00655164	0.0109597	0.00149605	0.0121618	0.0133285	0.00790275	0.00277827	0.00355751	-0.00137251	0.00940281	0.0108179	0.00998969	0.00509381	0.00240117
8	real	-0.0023669	-9.31061e-05	-0.0029907	-0.00245556	-7.39157e-05	0.000244812	9.85626e-05	-0.00231293	-0.00310116	-0.00126977	-0.000637488	0.000985687	0.00144648	0.0019365	0.00121198	0.00113921	-0.00196134	0.00254853	-0.00284371	-0.00141131	-0.000634867	0.00340623	0.00430418	0.00251741	0.000781035	0.00153952	-0.00380873	-0.00147636	-0.000245415	0.003448	0.00365662	0.00163802	-0.000858514	-0.000659915	-0.00686796	-0.00373195	0.00173665	0.00731124	0.00722484	0.00149687	0.0027959	-0.000369795	0.000496692	-0.00101838	-0.00241019	-0.00193806	-0.000534356	0.000770792
9	real	0.00530216	0.00456593	0.00428542	0.0068271	0.00585383	0.00400342	0.00322215	0.00419404	0.00448888	0.00680972	0.00787767	0.00684587	0.00571977	0.00472108	0.00346476	0.00181628	0.00302438	0.00105019	0.00393485	0.00482927	0.00468577	0.00789791	0.00479946	0.00402713	-0.000455858	0.00176466	0.00298536	0.0060392	0.00609803	0.00860345	0.00413515	0.00132279	-0.000364276	-0.00212415	0.00397549	0.00527439	0.00551069	0.00976191	0.00475856	0.00392849	-0.000214996	-0.00176594	-0.00356661	-0.00217546	-0.000134479	0.00269994	0.00123174	0.00772884
10	real	0.000339862	-0.000130175	0.0022587	0.000362038	-0.00194902	-0.00236885	-0.000701087	0.00180564	0.00153793	0.000499239	-0.00200587	-0.00361722	-0.00299732	-0.00225221	-0.00180007	0.000286509	0.00265812	-0.000430947	0.0010404	0.00127855	0.000782866	-0.0019444	-0.0016774	-0.0019567	-0.00249629	-0.0017802	0.000928765	0.000736688	0.000522894	-0.00237546	-0.004672	-0.00638107	-0.00810324	-0.00765904	0.00149126	0.00302961	0.000875462	-0.00342811	-0.00679196	-0.00310881	-0.00935452	-0.00691906	-0.00298785	0.000753193	0.00251933	0.00225431	0.00253399	-0.00118446
11	real	-0.0131539	-0.0179746	-0.00515724	-0.00407845	-0.00879695	-0.00953447	-0.0187132	-0.00304505	0.000721824	0.00788271	0.00166072	-0.00180594	-0.00492141	-0.010018	-0.0113886	-0.0192752	0.00503632	-0.0165015	0.00234766	0.00170178	0.00564785	0.0034639	-0.00291046	-0.010441	-0.0155522	-0.0127931	0.0050033	0.00911004	0.0168758	0.0106042	-0.00575902	-0.00916714	-0.0118738	-0.0132442	0.0155932	0.0166363	0.00885271	0.0023358	-0.00920489	-0.00878896	-0.00118338	0.00667113	0.00683281	0.0141043	0.0134503	0.0112632	0.01134	-0.00537203
12	real	0.00570848	0.00517077	0.0050136	0.00649211	0.00578192	0.00580535	0.0041245	0.00473988	0.00593672	0.00649512	0.00450403	0.00403175	0.00590544	0.00359746	0.00485161	0.00316034	0.00218749	0.00399909	0.00403753	0.00665288	0.0079359	0.00733625	0.00569566	0.0053353	0.00539233	0.0012399	0.00560825	0.00813721	0.0102372	0.00745588	0.00450664	0.00673361	0.00693682	0.00402454	0.00332912	0.00659135	0.0081183	0.00279688	0.00253648	0.0034192	0.0046088	0.00271902	0.00264351	0.000724229	0.00240742	0.0016901	-0.00183063	-0.000423528
13	real	0.00282222	0.00161934	0.00293814	0.00323929	0.00369872	0.00257812	0.000174596	0.0049518	0.00568939	0.00486599	0.00482683	0.00500299	0.00571632	0.00464746	0.00293248	0.00497306	0.00345434	0.00357229	0.0044476	0.00698041	0.00778679	0.00669604	0.00860533	0.00949891	0.00443902	0.00542062	0.00405324	0.00467674	0.00574909	0.00258208	0.0106732	0.0134238	0.00968215	0.000296144	0.00232422	0.00189001	0.00156489	0.00489541	0.00350232	0.00286694	0.00369361	0.00322059	-0.000712944	-0.00311965	-0.00201867	0.000982001	-0.00218159	-0.000689925
14	real	0.000723486	0.00194275	0.000958252	0.00107525	0.00135539	0.00144577	0.0011199	0.000833278	0.000893726	0.000570054	0.000867378	0.00028682	0.00124464	0.00147472	0.00226642	0.00216182	0.0010854	0.000807787	0.00115183	0.00151186	0.00194977	0.000656437	0.00116883	0.00222564	0.00181086	0.00253589	0.00202674	0.00227298	0.000532996	-0.00102932	6.25612e-05	0.000398102	0.000622067	5.91803e-05	0.00164548	0.00265147	-0.00105164	-0.0015967	-0.000852113	-0.00320712	-0.000120133	-0.00251308	-0.00184234	0.000617047	0.00146355	0.000405977	-0.00200952	-0.000468848
15	real	0.00145591	0.000590726	0.00439971	0.003315	0.00214131	0.0028035	0.003415	0.00505644	0.00408665	0.00315948	0.00300415	0.00226844	0.00201628	0.00309777	0.00348474	0.00379896	0.00241151	-0.000299331	0.00235341	0.00317764	0.0038874	0.00431533	0.00355827	0.00450056	0.00343021	0.0018851	-0.00235645	-0.000820687	0.00123904	0.00180724	0.00351718	0.0028891	0.000963669	0.000394615	-0.00645013	-0.00408175	-0.000132235	0.00012411	-1.32114e-05	0.00181426	0.000901462	0.000482094	-0.000776983	-0.00457862	-0.00709981	-0.00720951	-0.00822566	-0.00590038
16	real	0.000117984	0.00264303	-0.00115119	0.00075305	0.000646829	0.00210971	0.00334279	0.000354548	-0.00136861	-0.000989552	-0.00048605	0.000607793	0.00250544	0.00295007	0.00325774	0.00358743	9.95824e-05	0.00450412	0.000990064	0.000342725	0.000361346	0.00111721	0.00259032	0.0046639	0.00422463	0.00606967	0.00239427	0.00249358	0.00290754	0.00126802	0.00146611	0.00281597	0.00553355	0.00426073	0.00241627	0.00335828	0.00501707	0.00091439	0.00256728	0.00217785	0.00382911	0.00442033	0.00306461	-0.000744232	0.000837633	0.00271967	0.00294217	0.00356697
17	real	0.00196307	0.000840563	0.00305678	0.00230447	0.000964872	0.000254941	0.0014689	0.0029481	0.00403791	0.00274167	0.00206822	0.000946327	-0.000686392	0.000625329	0.00106745	0.000810336	0.00242113	0.00151001	0.00406146	0.0037604	0.00399674	0.00221521	0.00130811	0.00254083	0.00299695	0.00242224	0.00219992	0.00235819	0.00237657	0.00386584	0.00265945	0.00403355	0.00397133	0.00259648	0.000132846	0.0031402	0.00282436	0.0035345	0.00399648	0.00431248	0.00382027	0.00257195	0.0014233	0.00164294	0.0023719	0.00372968	0.00307843	0.00185459
18	real	0.00135045	0.00612886	0.00114363	0.0024897	0.00611319	0.00526239	0.00456482	0.00263842	0.00299982	0.00262869	0.00307161	0.00242562	0.00535181	0.00475576	0.00506587	0.00362061	0.00146227	0.00461698	0.00487966	0.00376611	0.00251347	0.00249591	0.00462314	0.00552836	0.00371919	0.00527729	0.00290892	0.00359495	0.00340085	0.00269251	0.00289711	0.00258735	0.0024736	0.00117559	0.00317585	0.00344669	0.00353378	0.00267244	-0.00055271	-0.000928307	0.000331917	-0.00169352	-0.00371315	-0.0025514	0.00100341	0.00165955	0.00114807	-0.00118332
19	real	-0.00328941	-0.00121036	-0.000548596	-0.00314051	-0.00220774	-0.00144558	-0.00175908	-0.000458747	-0.00135532	-0.00325813	-0.0033275	-0.00322503	-0.00224031	-0.00150086	0.000281751	0.000900399	0.00194951	0.00449336	0.000163974	-0.00115373	-0.00410405	-0.00439441	-0.00212451	-0.00127446	0.000934102	0.00270166	0.00433627	-0.0022998	-0.0060924	-0.00457609	-0.00397388	-0.00111931	0.00138953	0.00261476	-0.00167939	-0.000175433	-0.00410797	-0.00277457	-0.00804964	-0.00252688	0.00241212	0.00270049	0.0025753	0.00289081	0.00196314	0.00146389	-0.00304034	-0.00253171
20	real	0.000796124	0.00411535	0.00164608	0.00215847	0.00160157	0.00411269	0.00374997	0.00100873	-3.04152e-05	0.000554811	0.000583946	0.00203196	0.00471372	0.00352175	0.00369677	0.00503796	0.000457867	0.00586905	-0.00287775	-0.00100039	-0.00252894	-0.0025897	0.00517427	0.00313836	-0.000300988	0.00475606	-0.00591865	-0.00237452	-0.00471124	-0.00513508	0.0047225	0.00379381	0.00283729	0.00331371	-0.0019726	-0.00303439	-0.00632191	-0.00453406	-0.00334743	0.00421561	0.0039587	0.00341744	0.000852439	0.000726383	-0.000808397	-0.00096237	-0.00230218	-0.00298989
21	real	0.00233244	0.00153522	0.00113428	0.00195658	0.000571831	0.00133151	0.00235735	0.00142769	-0.000262572	-0.000323234	0.00143256	0.000475173	0.00184921	0.00370789	0.00340099	0.000401741	-0.00261376	0.00131704	-0.000534924	-0.000395438	-0.00140037	0.000156662	0.00212119	0.00439941	0.00231149	0.00155191	-0.00207192	-0.00436246	-0.00253667	0.000181391	0.00246985	0.005269	0.00453233	0.00329106	-0.00349709	-0.00407226	-0.00296879	-0.00232693	-0.000480925	0.0021795	0.00279795	0.00436163	0.00355758	-0.000158004	-0.00232171	-0.00178161	0.00216578	0.00574079
22	real	0.00256976	0.000726232	0.00120262	0.00278568	0.00143882	0.00190135	0.00179944	-8.02217e-05	0.00117732	0.000930414	-0.000417134	-0.00128425	0.00261046	0.00327396	0.00270444	0.000622251	-0.00274781	-0.00059874	-0.0042308	-0.00322877	0.00153252	-0.000282506	0.00522518	0.00793177	0.00360017	0.00240312	-0.00403597	-0.00354435	-0.000253403	0.00278036	0.00598993	0.00945114	0.00813193	0.00522484	0.00811021	8.65021e-07	-0.00253683	-0.00134422	-0.00236202	0.000409156	0.0108789	0.00675999	0.00225493	7.66502e-05	0.00199357	0.00221403	-0.00536631	-0.00439623
23	real	-0.00049159	-0.00271898	-0.00198025	0.000494846	0.000479943	-0.00171967	-0.00244021	-0.000703275	0.000293792	0.00194135	0.00247886	0.00146354	-0.00202868	-0.00347621	-0.00321843	-0.00271869	-0.000703754	-0.00265587	0.00100607	0.00264247	0.00365809	0.00338618	-0.0026063	-0.00276946	-0.00333248	-0.00312093	0.0025728	0.00337927	0.00330012	0.00171834	-0.00437181	-0.00738666	-0.00548615	-0.00529382	0.00228322	0.00339339	0.00386895	0.000114612	-0.00149029	-0.00913982	-0.00718872	-0.00511975	-0.00365138	-0.000530524	0.00133215	0.00236591	0.00170742	9.6348e-05
24	real	-0.00091176	-0.0014929	-0.00153282	-0.00130623	-0.00290458	-0.00243993	-0.00156201	0.000686942	0.000825267	0.000587497	-0.00115981	-0.00288176	-0.00299025	-0.00110109	-0.000275423	-0.00136101	-0.000503596	0.00052737	0.000816485	0.00175184	0.00244071	0.00138698	0.00041187	-0.000235199	0.00232059	0.00220533	0.00227689	0.00466842	0.00377384	0.00155046	0.000277038	0.00234948	0.00191805	0.000475184	0.0103469	0.0068869	0.00381067	0.00365411	2.55903e-05	-0.00119521	0.00357053	0.00213638	0.000616046	-9.12733e-05	0.00842748	0.00680509	0.00943074	0.00309375
25	real	0.00630152	0.00539804	0.0100754	0.00339833	0.00406201	0.00667733	0.00424796	0.00106099	0.00317061	0.0042067	0.00129166	0.00405073	0.0056759	0.00290111	-0.00770302	0.00439864	-0.00179795	0.00511961	-0.00113908	-0.00189266	0.00105771	0.000923642	0.00635124	0.00637958	0.000929605	0.0025032	-0.00143008	-0.00331211	-0.00364137	-0.00164884	0.00129723	-0.00317085	0.000992053	0.00132427	-0.0015271	-0.00480215	-0.00102484	0.000810994	0.0020186	0.000179982	0.000970374	0.00099892	0.00327172	0.000790334	-0.0001958	0.000206387	0.00117953	0.0028482
26	real	0.00282386	0.00223296	0.00304805	0.00329458	0.00354531	0.00221778	0.00211864	0.002808	0.00315304	0.00431399	0.00478009	0.00399231	0.00388135	0.00311337	0.000655185	0.000666283	0.0018676	0.000226421	0.00275009	0.00362738	0.00301305	0.00447199	0.00252459	0.00188876	0.0015541	0.000402747	0.00206548	0.00131326	0.00265054	0.00440256	0.000877347	0.000875764	-0.000606074	5.62251e-05	0.00115384	0.00381457	0.0032093	0.00148767	0.00112751	1.3505e-05	0.000306829	3.02212e-06	-0.000592455	0.000609014	-0.000166196	0.000710212	8.66114e-05	0.00187075
27	real	0.000553245	0.00363836	4.02923e-05	0.000178859	0.00286012	0.00283431	0.0033043	0.00269069	0.00168254	0.00186607	-0.000471077	0.000275593	0.00218719	0.00298598	0.00488327	0.00420976	0.00300948	0.00437785	0.00266349	0.00372517	0.00378861	0.00113228	0.00259088	0.00190269	0.00336486	0.00707461	0.000143642	-0.000340664	0.00197402	-0.00118852	0.00414461	0.00382446	0.00408861	0.00583386	-0.00185905	-0.00102119	0.000212534	0.00358225	0.00482511	0.00446163	0.00631771	0.00654639	0.00562522	-0.00174244	-0.000697081	-0.000978762	-0.00416467	-0.00626254
28	real	0.0103958	0.0111976	0.00678344	0.0101871	0.0132368	0.0137999	0.0104896	0.0092236	0.00844037	0.0133593	0.0100914	0.0132542	0.0149938	0.0119006	0.0157187	0.0111073	0.00663111	0.012512	0.0100501	0.0113883	0.0135143	0.0134747	0.0115597	0.0106654	0.0107943	0.014248	0.00964342	0.011696	0.0158643	0.0159768	0.0106744	0.0115301	0.0107562	0.00913709	0.0123182	0.0165586	0.0151689	0.0105052	0.0129387	0.0112837	0.00945285	0.00772385	0.00829313	0.00893922	0.0125605	0.0136174	0.0158907	0.00929361
29	real	0.00479394	0.00300461	0.00930044	0.00562736	0.00361003	0.00596888	0.00590192	0.0110469	0.00435677	0.000714429	0.00316342	0.00964365	0.00881583	0.00924737	0.00409731	0.00401179	0.00836851	-0.000235698	0.00869415	0.00343293	0.000695597	0.00843963	0.00497121	0.00591404	0.00642768	0.00470559	0.000967712	0.000881434	0.00283796	0.00338046	0.00111193	0.00454527	0.00410806	0.00250491	-0.00360848	-0.00344627	-0.00424622	-0.00303094	-0.00653422	-0.00216497	-0.000108799	-0.00110126	0.00164538	-0.000427708	-0.00544939	-0.00617437	-0.00889244	-0.00800494
30	real	-0.00509511	-0.005446	-0.00222192	-0.00358045	-0.00605298	-0.00512972	-0.000880579	-0.00128032	-0.00136081	-0.00122725	-0.00372792	-0.00612839	-0.00509901	-0.00188613	-0.00358653	-0.00205876	-0.00283856	-0.00124236	-0.00213585	-0.00125482	-0.00109059	-0.00138346	-0.00222166	0.00103235	0.000523286	-0.000418712	-0.0011974	0.000512929	0.00194533	0.000160143	0.00224916	0.00693492	0.00610337	0.00529812	0.00440802	0.00227554	0.0029573	0.00345222	0.000909165	0.00530023	0.00799445	0.00793656	0.00665107	-0.00496199	-0.000401396	4.26175e-05	-0.0025498	-0.000749845
31	real	0.00464039	0.0054386	-4.40489e-05	0.00626052	0.00690804	0.0054633	0.00258328	-0.00352717	-0.000398558	0.00340349	0.00490901	0.0057061	0.00430603	0.00325104	0.000712742	0.00165592	-0.00637946	-0.000230426	-0.00538691	-0.000778531	-0.00158878	0.00577171	0.00278704	0.00199431	0.00126258	0.00253457	-0.00215578	-0.0069335	-0.00498387	0.00122175	0.000773319	0.00452916	0.00323445	0.00300346	-0.00724586	-0.00831283	-0.00273045	-0.000112606	0.0062135	0.00988493	0.0110177	0.00823824	0.00790941	-0.00212124	-0.00400492	-0.00198283	-0.00155883	0.00543198
32	real	0.000564669	0.00128244	-0.00117048	0.00109432	0.00148358	0.0016183	0.00248431	0.000100008	-0.000332739	0.00274954	0.00480934	0.0023523	0.00302641	0.00380292	0.00464419	0.00258637	-0.00272225	0.00285154	-0.00173815	0.000836517	0.00236583	0.00431044	0.00516553	0.00568336	0.0065799	0.00574511	-0.00121384	-0.000572301	0.00171889	0.00391931	0.00365535	0.006554	0.00574743	0.00488863	-0.00152679	-0.00145551	0.00118491	0.00424606	0.00435779	0.00369479	0.00282258	0.00299108	0.00274299	0.00172965	-3.42411e-05	0.00117317	-0.000670115	-0.00147462
33	real	0.00349462	0.000278169	0.00496916	0.00435649	0.00284828	0.000812515	-0.00174363	0.00611371	0.00689397	0.00543743	0.00488124	0.00216862	0.00248973	0.0014248	0.000536752	0.000672144	0.00617894	-0.000873741	0.00831393	0.00687318	0.00648171	0.00462433	0.00346672	0.00197617	0.00129078	0.00192233	0.006402	0.0080875	0.00752424	0.00478171	0.00536554	-0.00224439	-0.00102047	-0.00298389	0.00771022	0.00983233	0.0121843	0.00825661	0.00350756	0.00277021	-0.00409239	-0.00449023	-0.00256229	0.00126143	0.00372445	0.00824937	0.00595815	0.00466408
34	real	0.00204047	0.000361771	-0.00107628	0.0034705	2.25425e-05	0.000566417	0.00372416	-0.00101324	-0.00424052	-0.00194308	0.00430855	0.000315225	0.00276035	0.000480253	-3.42519e-05	0.00107709	-0.00383916	-0.00215524	-0.00016603	-0.00487302	-0.00330341	0.00251757	0.00213814	0.00185892	0.0027351	0.00469116	-0.0069226	-0.00598183	-0.00832377	0.00213852	0.00189896	0.00334429	0.0044277	-0.00269004	-0.0045286	-0.00784532	-0.00839832	-0.00332318	-0.00320231	-0.00721679	0.0010118	-0.00730306	0.00503186	0.00195341	0.00226144	-0.00359119	-0.00351181	0.000809257
35	real	-0.0169558	-0.0098506	-0.0119529	-0.0161567	-0.0204059	-0.0148734	-0.00412082	-0.0151613	-0.0159138	-0.0192316	-0.0195283	-0.0237272	-0.0208212	-0.0165026	-0.0100168	-0.00630185	-0.00834016	-0.00609177	-0.0151082	-0.0174024	-0.0243347	-0.0243561	-0.020749	-0.0144981	-0.00526666	-0.00285116	-0.0124095	-0.0172345	-0.0173978	-0.0197167	-0.0220385	-0.0173862	-0.00462042	-0.012181	-0.0029393	-0.0111258	-0.0120585	-0.016261	-0.0186532	-0.0144618	-0.0104152	-0.00468559	-0.00982374	-0.00124488	0.000532497	-0.000368548	-0.0018246	0.00150247
36	real	-0.000518252	-0.00129525	-0.00194395	-0.00164975	-0.00444019	0.000757637	-0.000968613	0.00115699	-0.000404028	-0.000787461	-0.00288204	-0.00444851	-0.00065435	-0.000119578	0.00190444	0.00219638	0.00162082	0.00159598	0.00213968	0.00482393	0.000161234	-0.00252245	-0.00292851	-0.0020317	0.00259946	0.00678119	0.00183972	0.000516443	0.00111132	-0.00245185	-0.00373892	-0.00371947	-0.000571119	0.00241165	0.00174868	0.00231169	-0.000125604	0.00190818	0.00216526	-0.00158771	-0.00533195	-0.00198827	-0.00379242	-0.00210214	0.000149726	-0.00042958	-0.00462251	0.00213946
37	real	0.00445973	0.0040099	0.00868518	0.0078211	0.00570164	0.00481385	0.00350164	0.00569549	0.0047469	0.00694062	0.00699669	0.00720292	0.0070482	0.00565185	0.00534184	0.00294304	-8.34256e-05	0.00418589	0.00431776	0.00522368	0.00444291	0.00533288	0.00691604	0.00628489	0.00703474	0.00518339	0.00495616	0.00267448	0.00111149	0.00482426	0.00594943	0.00763207	0.00795527	0.00585666	-0.00233749	-0.000661926	0.000850316	0.00400864	0.00320696	0.00386763	0.00533541	0.0045827	0.00146407	-0.000120305	-0.0013578	0.00031374	-0.000683507	0.000488631
38	real	0.00335983	0.00132721	0.00185764	0.00245482	-0.000109579	0.00285314	0.00357109	0.00216945	0.00312629	0.00364913	0.000713501	0.000249784	-0.000528057	0.00326376	0.00573382	0.00362305	-0.00104218	-0.000111266	0.000836323	0.00154185	0.00161819	0.00113606	0.0022336	0.0063865	0.00680706	0.00433111	-0.000437498	0.000630425	-0.000730249	-0.000404535	0.000483789	0.00441359	0.00389799	0.00471288	-0.00107482	-0.00120021	-0.000713665	-0.000158049	-0.00282727	0.000511994	0.0021698	0.00241992	6.53415e-05	-0.00315382	-0.00140432	0.000931016	-0.00155534	-0.00116421
39	real	0.0120515	0.0114762	0.0108953	0.0142686	0.0146972	0.0140983	0.00647017	0.015267	0.0156675	0.0167404	0.0162638	0.0139606	0.014267	0.0124813	0.0104899	0.00342858	0.0120687	-0.00441314	0.0136182	0.013426	0.0179783	0.00987795	0.00984835	0.0118801	0.0106591	0.00489309	0.00759237	0.0101687	0.0106074	0.0105337	0.0108944	0.00626158	0.0039807	0.00350969	0.000532276	0.00136186	0.00617165	0.00308356	0.00802668	0.00248967	0.00434039	0.0022911	0.00195005	-0.0108391	-0.00472625	-0.00121608	-0.000224832	0.00141003
40	real	0.000784435	-0.00853766	0.00220177	0.00449138	-0.00484744	-0.00548491	-0.00240586	0.00411848	0.00487518	0.0051735	0.00647867	-0.00168845	-0.00570251	-0.00701763	-0.00629268	-0.00368855	0.000625344	0.00274772	0.00687846	0.0058348	0.0023413	0.00639985	-0.00582952	-0.0066081	-0.00593428	-0.00731551	-9.18657e-06	0.00415689	0.00459809	0.00436209	-0.00425947	-0.00365753	0.000218305	0.00484455	-0.00186244	0.00149833	0.00439455	-0.00011227	-0.0031657	-0.000833251	0.00107934	0.00156171	0.0020129	0.00237467	0.00164291	-0.000531542	0.000889601	0.00664602
41	real	0.00474444	0.00454801	0.00238197	0.00660138	0.00713126	0.00742737	0.00543039	0.00560242	0.0037592	0.00884958	0.00864948	0.00957387	0.00976801	0.00830333	0.00476033	0.00253842	-0.0012007	0.00460983	0.0025252	0.00205474	0.00353733	0.00876258	0.00963544	0.00618692	0.00394625	0.00178986	0.000369463	-1.57286e-05	0.00352618	0.00775023	0.0113237	0.0105022	0.00175986	-0.00115537	0.00119981	-0.00406105	0.00109784	-0.00502114	-0.00287794	0.00448402	0.0128306	0.00873067	0.00555822	0.00453977	0.000255406	-0.000766532	1.318e-05	-0.00443617
42	real	-0.0108718	-0.0071045	-0.0101616	-0.0130669	-0.0104633	-0.00799726	-0.0057043	-0.00957259	-0.00991898	-0.0148529	-0.0128088	-0.0111431	-0.0102276	-0.00637178	-0.00380875	-0.0041927	0.000591319	-0.000586829	-0.00837671	-0.00733349	-0.0130132	-0.0146228	-0.00633783	-0.0063602	-0.00621138	-0.00452806	-0.00450743	-0.0072221	-0.00378651	-0.0104691	-0.00308217	-0.00624135	-0.0057736	-0.00288769	-0.000330602	-0.00164824	-0.00296692	-0.00735311	-0.00472165	-0.0015574	-0.00271582	-0.00245819	-0.00051072	0.00173898	0.00350586	0.00611544	0.000547575	0.00309605
43	real	0.00939541	0.00646577	0.0113711	0.00949074	0.00696358	0.00599665	0.00785319	0.0118584	0.00943456	0.00764071	0.00617493	0.00442412	0.00798442	0.00631538	0.00679598	0.00649554	0.00608132	0.0101366	0.00905624	0.00882725	0.00508389	0.00615368	0.00499091	0.00689332	0.00394496	0.00858589	-0.000829975	0.00156955	0.00227746	0.0043923	0.004119	0.00775119	0.00574154	0.00558536	-0.0039804	-0.0050372	0.00108034	0.00172674	-0.000354137	-0.00014779	0.00231967	0.00654274	-0.000208842	-0.000285109	-0.00666046	-0.00395287	-0.00197327	-0.00142039
44	real	0.0044518	0.00957172	0.0019215	0.00779074	0.00721858	0.0102706	0.00981034	0.000167592	0.00509128	0.0101452	0.0077339	0.00745194	0.00721575	0.00529935	0.00551773	0.00745021	0.00305385	0.00854043	0.00853067	-0.000888232	0.00263846	0.00915549	0.00319135	-0.00102762	-0.00124755	0.00467471	-0.00551871	-0.00389767	0.000592097	-0.00242275	0.0012203	0.0011515	-0.00446155	-0.00100903	0.00115536	-0.00290159	-0.00433845	-0.00790312	-0.00562562	-0.00538507	-0.00516734	-0.00193059	0.000535809	0.00475533	-0.00180112	-0.00135556	-0.00104994	0.00369087
45	real	-0.00114409	-0.00184661	-0.000423719	3.28897e-05	-0.00222185	-0.00203709	-0.00373984	-0.000100273	-0.00010625	-0.000501546	-0.0019747	-0.00263268	-0.00218378	-0.0010233	-0.000610161	-0.00080903	0.00120497	-0.00245535	0.00167465	0.000584299	-0.000434973	-0.00114657	-0.00199796	-0.000758045	-0.000922105	-0.000264718	0.000782177	0.00104432	0.000758228	-0.000809119	-0.00175899	-0.00147946	-0.00119823	-0.00311802	0.000451534	0.00136837	0.00228878	0.00131812	-0.00134804	-0.00212659	-0.00121996	-0.00427497	-0.00262803	-0.00179928	0.000229472	0.00124453	-0.000967904	-0.00182343
46	real	0.00167042	0.00268951	0.00094364	0.00236211	0.00207902	0.00233274	0.00301355	0.00279284	0.00140572	0.00123378	0.000723965	0.00135314	0.0021284	0.00101331	-2.07697e-05	0.00330024	0.00159646	0.00222903	0.00181349	0.00179855	0.000423902	0.00155428	0.00288922	0.00300875	0.00359985	0.00349703	0.00171776	0.000815303	0.00326924	0.00184899	0.00275748	0.00367618	0.00385747	0.00316494	0.000961433	0.00392643	0.00459194	0.00126306	-2.8191e-05	-0.000627841	0.00335033	0.00379951	0.00062659	0.000259273	0.00146684	0.00252835	0.00101217	0.00157921
47	real	0.00276692	0.00118849	0.00688016	0.00427092	0.000256424	-0.00117216	0.000915377	0.00811143	0.00596183	0.00312053	-0.0015455	-0.00123755	-0.00213835	-0.00176143	-3.19052e-05	0.00106606	0.00904589	0.00109005	0.00665602	0.00743373	0.00648229	-0.00121886	-0.000595138	-0.00118151	-0.000679158	-0.00177618	0.00392987	0.00270066	0.0052556	0.00167685	-0.00230415	-0.00254053	-0.00443747	-0.0125818	-0.000797337	0.00971517	0.00991193	0.00540715	0.00361774	-0.00191559	-0.00105413	-0.00350087	-0.00472835	0.00409617	0.00543987	0.00807091	0.00874001	0.00498603
48	real	0.00282574	0.00369651	0.00229243	0.00142098	0.00310261	0.00693824	0.00357883	0.00418415	0.00455356	0.00375149	0.00254688	0.00396298	0.00825753	0.00818498	0.00792677	0.00573579	0.00578429	0.00269794	0.00514982	0.00581666	0.00458031	0.00407794	0.00984249	0.00901731	0.00751304	0.00866855	0.00376939	0.00438561	0.00508102	0.00818909	0.00637174	0.00854717	0.00853496	0.00945387	-0.00271639	0.00199266	0.00113686	0.00475947	0.00438448	0.00508251	0.00687832	0.00530092	0.00480194	-0.00114508	-0.0012656	0.00100426	0.00108288	0.00400096
49	real	0.0040787	0.00445375	0.00153564	0.00225165	0.00405807	0.00568643	0.00337637	-0.000126193	-0.000246684	0.00419074	0.00302893	0.00506118	0.00469987	0.00402557	0.00371763	0.0034425	-0.000755262	0.00313086	0.000575646	0.00375875	0.00290405	0.00665703	0.00447742	0.0037754	0.00340064	0.0039367	0.00410981	0.00578155	0.0075029	0.00682012	0.00377564	0.0033333	0.00460523	0.00283156	0.00212015	0.00559523	0.00478448	0.00476421	0.00307825	0.000988033	0.00143857	0.00215499	-0.00420239	0.00146785	0.00438159	0.0041421	0.00192912	0.005846
1	shuffled	-0.000516388	-0.000705303	-0.000572714	9.91709e-05	-0.00101386	-0.00022646	-0.000407155	-0.00298344	-0.00116117	-0.00199322	-0.00134563	-0.0014148	-0.000231164	-0.000185797	0.000833152	-0.00181731	-0.00128502	-0.00198341	-0.00232828	-0.000802029	-0.00213979	-0.000312494	0.00150177	0.00226647	0.00256063	0.00192521	5.6033e-05	-0.00206952	-0.000805006	6.88407e-05	0.00492782	0.00514456	0.00476115	0.00441717	0.000868663	-0.000651339	-0.000277216	0.00137003	0.00178332	0.00253597	0.00316269	0.00232209	0.00288919	-0.00116951	0.00136252	0.00243081	0.000597425	-0.00177019
2	shuffled	-0.000925447	0.00224792	0.000556466	-0.00206882	-0.00102841	0.000498965	6.56627e-05	-0.000606996	-0.00210098	-0.00206453	-0.000331774	0.000979841	0.00188656	0.00186315	0.0018939	0.00229139	-0.00158827	0.0014135	0.000791583	0.00054627	0.000870036	0.00279555	0.00319915	0.00272448	0.00136362	0.00222243	-0.000947371	0.00449033	0.000179647	0.00318775	0.00590908	0.00392183	0.00255735	0.00455264	0.00147193	0.00243921	0.00172251	0.00525245	0.0109965	0.00809045	0.0072432	0.0041295	0.00181011	0.00789137	0.00769418	0.001334	0.00908676	0.00749314
3	shuffled	-0.000471642	0.00734103	-0.000490058	-0.00387267	-0.00183936	-0.000559478	0.00439071	-0.0014536	-0.00379789	-0.00222195	-0.00886996	-0.00432921	0.000405086	0.00126725	0.00296473	0.00556774	0.00413952	0.0143726	-0.000484105	-0.00531409	-0.00697029	-0.010785	-0.00130705	0.00212462	0.000852282	0.00483878	-0.00645444	-0.00471885	-0.00291061	-0.0087341	-0.00618655	-0.00410868	-0.00207452	-0.00221875	-0.011462	-0.00585555	-0.00570335	-0.00897461	-0.0102475	-0.0135807	-0.00562979	-0.00131301	0.00374162	0.005252	-0.00903162	-0.00871804	-0.00488442	-0.00890132
4	shuffled	-0.00378934	-0.0120006	-0.00266028	-0.00432538	-0.00356067	-0.0068003	-0.00777337	-0.00279383	-0.00439517	-0.00350228	-0.000659984	-0.000815934	0.000964583	-0.00278349	-0.00465619	-0.00529296	-0.00105807	-0.00518456	-0.00375495	-0.0029233	-0.00215984	-0.00393643	0.00545818	0.00118578	-0.00171198	-0.0062421	0.00325571	-0.0024701	-0.00163456	-0.00187362	0.00499489	0.00364497	-2.54027e-05	0.00504295	-0.00645059	-0.00307427	-0.00409315	-0.00257919	0.00272645	0.0045463	0.00669452	0.00589047	0.00435645	-0.00927235	-0.00825337	-0.0109824	-0.0119785	-0.0042153
5	shuffled	-0.0154384	-0.0103718	-0.0145275	-0.0124996	-0.00942709	-0.00630945	-0.00719806	-0.0130463	-0.0150564	-0.0128134	-0.00799739	-0.00538218	-0.00491147	-0.00641627	-0.00696731	-0.00861616	-0.00709556	-0.00680381	-0.0121058	-0.0119723	-0.00757074	-0.00367493	-0.00101202	-0.00268734	-0.00742071	-0.00640047	-0.0104637	-0.0136115	-0.00960807	-0.00503123	-0.00270816	-0.00497456	-0.00581577	-0.00768964	-0.00867944	-0.00885334	-0.00514736	0.0027243	-0.00411609	-0.00709779	-0.0083974	-0.00554296	-0.00554788	-0.0149921	-0.0089968	-0.00476233	-0.0023591	-0.00372006
6	shuffled	0.00598872	0.00233156	0.00335042	-0.000332136	-0.000262385	-0.00653589	-0.000850106	0.00420981	-0.00341649	-0.00222904	-0.00474072	-0.00281875	-0.00483009	-0.00350946	-0.000293161	0.00106659	0.00954439	0.00641255	0.00536848	0.0050444	-0.00193322	-0.00222346	-0.00554509	-0.00769646	-0.00221433	-0.00217653	0.000518227	-0.0070012	-0.0012341	-0.0012522	-0.00366894	-0.00437597	-0.0056655	-5.92982e-05	0.0049797	-0.000221839	-0.00285894	-0.00517546	-0.00483526	0.0104328	0.00863425	0.00541654	0.00609978	0.00306849	0.00760359	-0.00333488	0.00298509	0.00741718
7	shuffled	0.0122999	0.0108487	0.0108732	0.0133178	0.0127409	0.013458	0.0170464	0.0135549	0.010933	0.0126343	0.013085	0.0140951	0.0111326	0.0141649	0.014053	0.0177824	0.00506787	0.0260423	0.0129564	0.0105535	0.0150025	0.0170704	0.0128129	0.0129957	0.017366	0.0129345	0.00419318	0.0112902	0.0116606	0.0161714	0.0141071	0.0120912	0.0108082	0.0095087	-0.002557	0.00143563	0.00505061	0.0121808	0.00635234	0.00383109	0.00290649	0.00145178	0.00169733	-0.000563764	-0.00543118	0.00207973	-0.00286091	0.00370765
8	shuffled	-0.00833606	-0.00703179	-0.00634269	-0.00741336	-0.00678165	-0.00635265	-0.0056667	-0.00591848	-0.00623096	-0.00570564	-0.0055909	-0.00564214	-0.00569317	-0.00621583	-0.00509918	-0.00389969	-0.00330824	-0.00327699	-0.00426225	-0.00525441	-0.003447	-0.00158664	-0.000926536	-0.00389514	-0.00518166	-0.00256667	-0.00355973	-0.00214695	-0.0020219	0.00230033	0.00159471	-0.0026566	-0.00183498	-0.00334816	-0.00479574	-0.000756022	-0.000437629	0.00546655	0.00679563	0.00444041	0.00213375	-0.00261919	-0.00275802	-0.00338063	-0.00196846	-0.000730586	-0.00180054	3.66494e-05
9	shuffled	0.00569349	0.00557212	0.00566902	0.00738369	0.00379373	0.00402308	0.00231142	0.00426275	0.00374097	0.00526677	0.00684789	0.00480466	0.00530795	0.00378422	0.00246667	0.00241955	0.00323019	0.0015957	0.00144129	0.00354407	0.00449133	0.00673723	0.00502782	0.00388648	0.00202702	0.0024532	0.00018967	0.00149675	0.00254137	0.0088987	0.00739604	0.00242616	-0.00192603	-0.00241384	0.00380037	0.00502562	0.00390674	0.0102776	0.00924982	0.0100928	0.000973665	-0.00162307	-0.000720096	0.00628442	0.00697309	0.00227848	0.00589103	0.00676934
10	shuffled	0.00259249	0.00183038	0.0020173	0.00298899	0.00093669	0.00220469	0.00206961	0.000492898	0.00271722	0.00253192	0.00145136	-0.00236336	-0.000232267	0.00179159	0.00106071	0.000685738	0.000218901	0.000222773	-0.0015419	-0.00158245	-0.000516747	0.00110355	-0.000102006	0.0014342	-0.000464624	0.00171354	-0.00303921	-0.00410639	-0.00281088	0.00216067	-0.00214204	-0.0030159	-0.00309124	-0.00418584	-0.00364694	-0.00324846	-0.0020861	-0.00124933	-0.0049277	-0.00256031	-0.00925366	-0.00655924	-0.00285739	0.000150708	0.000693813	-0.00146657	0.000582878	-0.000858484
11	shuffled	-0.00111187	-0.00692857	-0.00820302	0.00114821	0.00130825	-0.000654567	-0.000614487	-0.0102028	-0.00816719	0.00273394	0.00342428	0.00439531	0.00377955	0.00135687	-0.00577953	-0.0159634	-0.0041914	-0.00811991	-0.00749595	-0.0102961	0.000473592	0.00755392	0.00832688	0.00735001	0.00129331	-0.0164778	-0.00630269	-0.00354323	0.00789551	0.0203667	0.0141013	0.00954435	-0.0150479	-0.0107149	-0.00372939	0.00165529	0.00179718	0.00770824	0.0088503	-0.00607858	-0.00626631	-0.00918094	0.00231691	-0.00600857	-0.00364751	0.000362464	0.00734731	0.00451343
12	shuffled	-0.00709022	-0.00694375	-0.00151233	-0.00489476	-0.00900449	-0.00484519	-0.00414812	-0.00225295	-0.00267849	-0.00353088	-0.00750803	-0.00765436	-0.00172288	-0.00680806	-0.00615425	-0.00394299	-0.00125232	-0.00356258	0.000254336	-0.000126324	-0.00277328	-0.00456909	-0.00304979	-0.00120958	-0.00328512	-0.00205482	0.000571898	0.00615343	0.000378293	-0.00421838	0.00236573	0.00321576	0.000956762	0.00100304	0.00142731	0.00274385	0.00482267	0.000594109	-0.000272067	0.00231622	0.00400906	0.000933396	0.000196956	-0.000410069	0.00211146	0.000937411	0.000748957	-0.00444081
13	shuffled	0.00181606	-0.0013698	0.00261021	0.000848299	5.08009e-05	-0.000906968	-0.00083638	0.00309457	0.00204014	0.00216808	0.00177792	0.00212171	0.00142334	0.00135773	0.000658169	0.00219371	0.00125443	0.00150339	0.00371048	0.00420015	0.00476747	0.00236103	0.00324307	0.00639707	0.00441151	0.00227956	0.00561419	0.00519728	0.00424208	0.000782569	0.00935207	0.0100752	0.00721696	-0.00427922	0.00349588	0.00221073	-0.00302153	0.000397975	-0.00033587	0.00643635	0.00894769	0.00714333	0.0016831	-0.000100737	0.0010432	0.00107555	-0.000370991	-0.00187101
14	shuffled	0.000548839	-0.000560392	0.00327042	0.00139011	-8.2547e-05	-0.000752414	-0.00104619	0.00064961	0.000487993	0.000462296	0.000218773	-0.00138143	-0.000578708	-0.00170126	-0.00174986	-0.00171585	-7.62539e-06	-0.00305976	-0.000955788	-0.00180938	8.01081e-05	-0.000143697	5.54968e-05	-0.00103994	-0.00346867	-0.00167098	-0.000757397	0.0024921	0.000307611	0.00162719	-0.000439543	0.000453384	-0.000666112	-0.000616247	-0.000904042	0.00211469	0.00211285	0.000945797	-0.0015634	-0.00445422	-0.000163561	0.000458889	-0.000441366	-0.00196536	-0.00130065	0.00139838	0.00128454	0.000738393
15	shuffled	-0.0051009	-0.00285264	-0.000371779	-0.00229901	-0.000571232	0.00269144	0.00245544	-0.000634823	0.000510906	-0.000225505	-0.00192713	-0.000776198	-0.000451039	0.00266336	0.00460473	0.00586747	-0.000129347	-0.00383087	0.000544448	-0.00037766	-0.00151947	-0.00129207	0.00150831	0.0042824	0.00624947	0.0047441	-0.00216204	-0.000384211	-0.000224615	-0.000312024	0.00600341	0.00912563	0.00847731	0.00516952	-0.00390524	-0.00176159	0.000840885	-0.000771309	0.000625371	0.00281854	0.00425928	0.00587315	0.00464906	-0.00653005	-0.00694318	-0.00505035	-0.00392299	-0.00996563
16	shuffled	-0.00353837	-0.00272212	-0.0027863	-0.00351326	-0.00255418	-0.00288342	-0.00497017	-0.00228388	-0.00325969	-0.000956937	-0.00143346	-0.00103812	-0.000872948	-0.00151013	-0.00201777	-0.00415777	-0.00361369	-0.00469059	0.000247914	0.000937472	0.00396634	0.00281757	-0.00039589	0.00121568	-0.00250831	-0.00140015	0.00529468	0.0061192	0.00878324	0.00343121	0.00377399	0.00290095	0.00141058	-0.00084613	0.00577357	0.00773197	0.00929358	0.00593757	0.00437321	0.00450131	0.00405457	0.00180445	0.00181981	0.00331742	0.00604278	0.00561649	0.00345305	0.00127342
17	shuffled	0.0051114	2.88711e-05	0.00463432	0.0047334	0.00278849	6.67962e-05	-0.000448362	0.00357927	0.00465674	0.00496756	0.00378971	0.00330409	-0.000160527	-0.000295628	-0.000200634	0.000393301	0.00214948	-0.00150871	0.00215539	0.00281764	0.00401195	0.00282887	0.00104339	0.000754453	-0.000180421	3.59917e-05	-0.001198	-0.000458238	0.000333037	0.00347972	0.00478282	0.00223143	0.00150082	0.000521709	-0.00260734	-0.000256683	-0.000483682	0.00375804	0.00510644	0.00574636	0.0035563	0.00248729	0.00162432	-0.00129688	-0.00318243	-0.000905937	0.0013488	0.00337034
18	shuffled	0.00160223	0.0015007	0.00266689	0.00135421	0.00149937	0.000602015	-0.00053751	0.000546898	0.00116367	0.00260209	0.00107496	0.00121831	-0.00052631	-0.000728275	-0.00156691	-0.00178819	0.000753293	-0.00171959	0.00355612	0.00409264	0.00325919	0.00253689	-0.00113164	0.000320201	-0.00229723	-0.00220444	0.00697457	0.00653646	0.00609233	0.00244707	-0.00224065	-0.000954485	-0.00129637	-0.00326042	0.00386925	0.00590775	0.00457166	0.00130723	-0.00315863	-0.00215156	-0.00116342	-0.00248697	-0.00329884	-0.00341055	0.00343145	0.00261543	0.00209897	-0.000495949
19	shuffled	-0.00593645	-0.0088237	-0.00188454	-0.00765194	-0.00956356	-0.00902139	-0.00823156	-0.000441417	-0.00177686	-0.00577391	-0.00745723	-0.0105437	-0.0118522	-0.0108552	-0.00884633	-0.00832848	0.00391867	-8.565e-05	0.000131081	-0.000776125	-0.00524216	-0.00960268	-0.0108053	-0.0114538	-0.010934	-0.00394611	-0.00714387	-0.00388878	-0.00469318	-0.00463132	-0.0100158	-0.0120534	-0.00597889	-0.00753722	-0.00861028	-0.00779095	-0.00351009	-0.00199373	-0.003064	-0.00336291	-0.00385784	-0.00268749	-0.00165967	-0.00480275	-0.00678282	-0.00682509	-0.0102511	-0.00867121
20	shuffled	0.00580286	0.00218182	0.00405796	0.00293708	0.00205631	0.00196014	0.000435471	0.00598666	0.00670048	0.00520846	0.00569532	0.00206973	0.00288053	0.00292248	0.00294677	0.00259181	0.00510428	0.00281674	0.00280341	0.00804596	0.00797726	0.00636836	0.00424314	0.00447736	0.00376809	0.00396138	-0.000121663	0.00353902	0.00305667	0.00414479	0.00587021	0.00682741	0.00586262	0.00299774	-0.00455817	-0.00597414	-0.00289415	-0.00332619	-0.00370549	0.00251463	0.00690442	0.00584471	0.00284025	-0.00543369	-0.00847817	-0.00379485	-0.00838802	-0.00646013
21	shuffled	-0.00724652	-0.00556447	-0.00643875	-0.00561596	-0.00442296	-0.00588168	-0.00835529	-0.00663673	-0.00863145	-0.00574796	-0.000748766	-0.00212894	-0.00384997	-0.00712575	-0.00977725	-0.00943885	-0.00834822	-0.00820724	-0.00386787	-0.0057865	-0.00337868	0.00235495	-0.00381314	-0.007526	-0.00982433	-0.00808777	-0.000934495	-0.00281846	-0.00150873	0.00737499	0.00148282	-0.00601557	-0.00482064	-0.00548412	0.00808951	0.00174518	0.00276116	0.00728992	0.00750408	0.00130278	-0.0057435	-0.00403046	-0.00182845	0.00292193	0.00252388	0.00840339	0.00289408	0.00655759
22	shuffled	0.00688968	-0.00478636	0.00194947	0.00738362	0.00109285	-0.00311967	-0.0095507	0.0102643	0.00352096	0.00629357	0.00694205	0.007694	0.00247147	-0.00355593	-0.00636979	-0.00485512	0.00430738	-0.00558292	0.00320373	0.00698907	0.0171156	0.0114878	0.00732288	-0.00270715	-0.00724841	-0.00204677	0.00579227	0.00779658	0.0105151	0.0134947	0.0123821	0.00558002	0.00295293	0.00103456	0.0088235	0.00378618	0.00686033	0.00831416	0.00895612	0.010882	0.0106692	0.00704458	0.00302454	0.0117736	0.0128156	0.00809698	0.00744685	0.00723109
23	shuffled	-0.00315499	-0.00164903	-0.00532589	-0.00379363	-0.00364705	-0.00307679	0.000767724	-0.00622486	-0.0052593	-0.00513035	-0.00432647	-0.00381663	-0.00349504	-0.00177995	-0.00137875	0.000666037	-0.00366003	0.000893354	-0.0039106	-0.00298954	-0.00386941	-0.0045332	-0.0034	-0.00210082	-0.00039872	0.000903803	0.00181093	0.000410227	-0.00257269	-0.0027607	-0.00240433	-0.00342207	-0.000761622	0.00011055	0.00649706	0.00488841	0.00546615	0.00411996	0.00091351	-0.00651678	-0.00677874	-0.00619053	-0.00316878	0.00148771	0.00187267	0.00415459	0.00253788	0.00325328
24	shuffled	-0.00369999	-0.00213854	-0.00197742	-0.00195784	-0.00429393	-0.00121142	0.000650555	0.002139	-9.61536e-05	-0.001731	-0.00294545	-0.00482402	-0.00279302	-0.00147371	-0.00050097	-0.000980516	0.00101004	0.000120923	0.001317	0.00108008	-0.00402382	-0.00565248	-0.00181416	-0.00300826	0.0025726	0.00192579	0.00198868	0.00248553	-0.000964295	-0.00472419	-0.00285463	0.00057168	0.00147306	0.00263727	0.00498657	0.000297926	-0.000556467	-0.00312812	-0.00228934	-0.00140416	0.00130086	0.00165901	0.00096641	0.00245992	0.00388955	-5.01869e-05	0.0025618	0.00288258
25	shuffled	0.0123812	0.00630849	0.00809041	0.00568576	0.0065669	0.00300232	0.00510957	0.00442038	0.00854722	0.00607541	0.003649	0.00770737	0.00217577	0.00035447	-0.00263789	-0.00279324	-0.00172096	-0.00477699	0.00217171	0.009305	0.00505164	0.00617381	0.00100945	-0.00403529	-0.00732449	-0.00349397	0.00340675	0.00895789	0.00715046	0.00522941	-0.000392886	-0.00550978	-0.00321485	-0.00408837	0.00484657	0.0014976	0.00509032	-0.0034962	-0.000200827	-0.00984595	-0.0072776	-0.0101336	-0.00820143	-0.00264335	0.0011	0.00244153	0.000111605	0.00135062
26	shuffled	-0.000262366	0.000688967	0.000106239	-0.000425495	0.00075768	0.000550742	0.000292954	-0.00162416	-0.00139631	-0.000771265	6.65667e-05	0.000260117	-0.00023933	-0.00046702	-0.00115837	0.00062037	-0.00247974	-0.000754976	-0.0018526	-0.000294	-0.000355232	-0.000902721	-0.00077526	-0.00111951	-0.00171223	-0.00154933	0.000944551	-0.000154928	-0.000140893	0.000871585	-0.00119988	-0.00170684	-0.00180399	-0.00175641	0.00234066	0.00330019	0.000729289	0.00107691	0.000300581	0.000336292	3.96587e-05	-0.000484734	-0.000133711	-0.00111554	0.00342956	0.000771489	0.00243416	0.0035361
27	shuffled	0.000353594	0.00257256	-0.00251122	0.00156512	0.00607887	0.000488498	-0.00277249	0.000245358	0.00235035	0.00354652	0.00134517	0.00287251	0.00237935	0.00227151	0.000289599	-0.00230918	0.00417332	-0.00245591	0.00415342	0.00456897	0.00240316	0.00252813	0.00366624	-0.00176285	0.00179117	-0.000656952	0.00072147	0.00385835	0.00627196	-9.47216e-05	0.0040946	0.00260023	0.0062149	0.000772368	0.00488753	0.00625518	0.0044979	0.00414983	0.000612904	0.00590502	0.00550208	0.00536475	-0.00283875	0.00432192	0.00359863	0.00391272	-0.00109684	0.00107325
28	shuffled	-0.012176	-0.0102654	-0.00783558	-0.0126437	-0.0133257	-0.00854988	-0.00767539	-0.00768598	-0.00613007	-0.00658259	-0.00973712	-0.0157726	-0.0151099	-0.0107621	-0.0100502	-0.00571293	-0.00562094	-0.00822663	-0.00665455	-0.0072726	-0.00634548	-0.00549178	-0.00902852	-0.00737092	-0.00955421	-0.00414685	-0.0054516	-0.00768881	-0.00768846	-0.00363582	-0.00348206	-0.00825784	-0.00656627	-0.00507799	-0.00564158	-0.0101669	-0.00749822	-0.000303929	-0.00101578	0.00117191	-0.00108871	-0.00130792	-0.00261417	0.00442618	-0.00270759	-0.00513654	-1.92021e-05	0.00260567
29	shuffled	0.00303667	0.00625299	0.00553617	0.00221058	0.00789118	0.00720314	0.00626976	0.00443358	-0.000394546	-0.00111891	0.00119209	0.0133542	0.00961564	0.00744954	0.00819151	0.00988179	0.00282701	0.00992601	-0.00137747	-0.00122552	-0.00272729	0.00259641	0.000422833	-0.000217441	0.00522079	0.00486883	-0.00422093	-0.00590983	-0.00455721	-0.00448879	-0.00208414	0.0037837	0.00352006	0.00163566	-0.00504826	-0.00768035	-0.00780238	-0.00677272	-0.00226242	0.00241697	-0.00180732	-0.00173744	0.00118271	0.00186323	-0.00574847	-0.00754631	-0.0081803	-0.00917951
30	shuffled	-0.0143219	-0.0185953	-0.0128956	-0.0174233	-0.0178709	-0.0152674	-0.0151042	-0.00996596	-0.0111148	-0.0131224	-0.0106195	-0.0183794	-0.0191364	-0.0164526	-0.00949785	-0.0111887	-0.0144388	-0.0156199	-0.0117679	-0.0109415	-0.00912646	-0.0105867	-0.00998497	-0.0086976	-0.00770206	-0.00761517	-0.00513392	-0.00657756	-0.00294874	-0.00974109	0.00204346	0.0032042	0.00171929	0.00409013	3.215e-05	-0.000360969	-0.00185001	0.00412025	0.00667989	0.0140224	0.0147385	0.00704315	-0.000877569	-0.00123514	0.0013702	-0.00252628	-0.00572123	-0.000950686
31	shuffled	-0.0137094	-0.0158226	0.00117205	-0.00674956	-0.0193254	-0.0135909	-0.0137385	0.00463816	0.000149528	-0.0056772	-0.00706831	-0.0152001	-0.0151423	-0.0156301	-0.0161495	-0.0152962	0.0116035	-0.0179155	0.00478736	0.00581281	0.00488474	-0.0103249	-0.00763917	-0.00718279	-0.0125755	-0.00418946	-0.00466491	-0.000112102	0.00388666	0.00443636	0.00246535	0.00109902	7.86301e-05	-0.000560301	-0.00148643	-0.00592339	0.000606221	-0.000581664	0.00653915	0.0036606	-0.00241812	-0.0035575	0.000916528	-0.014272	-0.00799655	-0.00438857	-0.000632396	-0.00402831
32	shuffled	-0.00359267	-0.00164091	-0.00384025	-0.00567123	-0.00226907	-0.00174425	-0.00150808	-0.00383106	-0.00650397	-0.00411091	-0.000161868	-0.000836091	-0.000570202	-0.000802917	0.0017894	0.00228247	-0.00700942	0.00219808	-0.00623093	-0.00702478	-0.00473096	-0.0053781	0.00184123	0.00327188	0.00364332	0.00225199	-0.00253955	-0.00684278	-0.00561102	-0.00466224	0.00509364	0.00304329	0.00168971	0.00392954	-0.00524631	-0.0034565	-0.00362005	0.000363303	0.00405122	0.00234489	-0.00597764	-0.00257118	0.00229289	-0.00248871	-0.000240002	0.000189363	0.000321694	0.00152214
33	shuffled	0.00533245	0.00430113	0.0053773	0.00537196	0.00258006	0.00455681	0.00205876	0.00433468	0.00550746	0.00566043	0.00365887	0.000231103	0.00209675	0.00229234	0.00120032	0.001375	0.00454946	-0.000891983	0.00590099	0.00706061	0.00562429	0.000762247	-0.000516793	0.000427451	-0.00158103	0.000512126	0.00855288	0.00809777	0.00833321	-0.000315101	0.000875419	9.27744e-05	0.000450369	-0.000494658	0.00903547	0.010484	0.0103408	0.00608268	0.00373898	0.00524536	0.00381364	0.00303722	0.00140334	-0.00495456	0.0106282	0.00942845	0.00552257	0.00143832
34	shuffled	0.000341712	-0.000614012	-0.00532677	0.00407892	-0.00431444	-0.00648774	0.001098	-0.00479294	-0.0118008	-0.00813322	0.00777907	0.0004524	0.0112987	0.000190862	-0.00540048	-0.00470771	-0.00784667	-0.00790607	0.00256732	-0.0122778	-0.0092989	0.00153057	0.00180607	-0.00417228	-0.00962231	-0.00671068	-0.0102166	-0.01512	-0.0133604	0.00302054	0.00769611	-0.00954287	-0.00980925	-0.00837412	-0.0129492	-0.0136121	-0.0121927	-0.00667062	0.0019732	-0.00180386	-0.00436086	-0.00514894	-0.00162546	0.0144449	-0.0118052	-0.0113387	-0.00593867	-0.00611722
35	shuffled	0.00791279	0.00314569	0.00108306	0.00996071	0.00733129	0.00383806	-0.00299871	-0.00532211	0.00339267	0.00876603	0.00738169	0.00846592	0.00953037	0.0032714	0.00248617	0.00701032	-0.000916522	0.00391006	-0.00549845	-0.0136536	-0.00540714	0.0129466	0.00280216	-9.34434e-05	-0.0105185	-0.00357359	-0.0151407	-0.0137559	-0.00768126	0.0082437	-0.00131283	-0.00581235	-0.0115794	-0.00239506	-0.00813199	-0.0146126	-0.00564448	0.00468612	0.00273287	-0.00372307	-0.0093506	0.0073824	0.0112718	0.0200054	-0.0148982	-0.0095314	-0.00408048	-0.00294095
36	shuffled	0.00385892	0.00866484	0.00169813	-0.000117143	-0.00567704	0.00600555	0.00950711	0.00131248	-0.00222194	-0.00337216	-0.00453045	-0.00825139	0.00497009	0.00671472	0.0108629	0.0122548	0.00161008	0.0100217	-0.00585503	-0.00699688	-0.00835781	-0.0118718	-0.000209238	0.00568255	0.00731929	0.00349464	-0.00752182	-0.0101645	-0.00436276	-0.00633112	-0.00377543	0.000478041	-0.0012212	0.00325526	-0.0050839	-0.00657249	0.00108918	-0.00237876	-0.00453623	-0.00321539	0.000120447	-0.00659585	-0.00266704	0.00493427	-0.0084354	-0.00710408	-0.00509849	-0.000916697
37	shuffled	-0.000507995	-0.00116525	0.0011953	0.00114317	-0.000866751	-0.00197621	-0.00209891	-0.000524896	-0.000930264	-0.00018042	-0.000392451	-0.00285389	-0.00317722	-0.004788	-0.00378985	-0.0021905	-0.00555709	-0.00154651	-1.64422e-06	-0.000332676	-0.00288498	-0.00277001	-0.00441704	-0.00414338	-0.00318743	-0.0022141	-0.00204891	0.00169757	-0.00178307	-0.00245533	-0.00342386	-0.0032852	-0.0018256	-0.000874025	-0.000519296	0.00231183	0.000731181	-0.00211426	-0.00353015	-0.00187895	-0.000559337	0.000629203	0.000317699	0.00225528	0.000372244	0.00569988	0.00485786	-0.00115923
38	shuffled	-0.00179244	0.00214412	0.000897818	-0.00214713	-0.0022252	0.00234102	0.00416917	-0.00146161	-0.00180621	-0.00134058	-0.00207945	0.000645829	0.00101831	0.00596709	0.00729555	0.00100222	-0.00128427	-0.00285068	-0.000139153	-0.00109734	-0.00273764	0.00113898	0.00884818	0.00638847	0.00844802	0.00138483	-0.00699745	-0.00846098	-0.0140217	-0.00100439	0.00506186	0.00496648	0.00487675	0.000880226	-0.00598017	-0.0102026	-0.00966531	-0.00300588	-0.00344905	-0.00126466	0.00219792	0.00104581	0.00508047	-0.00071803	-0.00223974	-0.00693056	-0.00767901	-0.00367492
39	shuffled	-0.000453416	0.00704899	0.00316482	0.00274786	0.00331053	0.00827989	0.00265835	0.00571109	0.00419656	0.00426037	0.000378989	0.00170981	0.00676248	0.00843762	0.00815155	0.00537818	0.00274747	0.00385749	0.00539126	0.00312999	0.00196125	0.00306893	0.0082823	0.0112518	0.0103589	0.00384251	0.00175637	0.00175908	-0.000742097	-0.00190085	0.0084639	0.0122563	0.00639543	0.00241115	0.00178304	-0.00067195	-0.00738865	-0.00114601	-0.00483811	0.0037821	0.00159849	-0.000362131	-0.0046931	0.00731175	0.00229971	-0.00233849	-0.000949027	-0.00198749
40	shuffled	0.000844116	0.00493118	-0.000380503	-0.000641587	0.00175362	0.00390904	0.00644663	-0.00322335	-0.00360194	-0.00255473	-0.00109198	0.00295049	0.00430241	0.00711441	0.00787391	0.00807442	0.000695531	0.00743676	-0.00187408	-0.00481812	-0.00481087	-0.00205731	0.00743722	0.00882901	0.00932585	0.00656224	-0.00237605	-0.0028247	-0.00416133	-0.000820396	0.00451978	0.00584584	0.00579834	0.00517039	6.93545e-05	-0.00131604	-0.0031042	-0.00366104	0.00412821	0.00360032	0.000147943	0.00116541	0.000791547	0.00317001	-0.00257631	-0.00142235	0.000867528	-0.00163312
41	shuffled	0.00700518	0.00953192	0.00228706	0.00325614	0.00854207	0.00882798	0.0140715	0.000909509	0.000737509	-0.000848901	0.00618181	0.0121331	0.0130584	0.012224	0.0114425	0.0146746	-0.00293625	0.0132912	-0.00182377	-0.00326167	0.000320284	0.00349575	0.0151212	0.0135385	0.0208414	0.0154531	-0.00372924	-0.00711057	-0.00292345	0.000706181	0.00880519	0.0156228	0.0116936	0.00736432	-0.0101125	-0.0142699	-0.00527189	-0.00456289	0.00124405	0.00302885	0.0125025	0.0146549	0.0132362	0.00583279	-0.00228815	-0.000728606	0.00117544	0.00401201
42	shuffled	-0.0210786	-0.0124909	-0.0202399	-0.0201537	-0.0197072	-0.0118005	-0.00983469	-0.0140667	-0.0168068	-0.01767	-0.0194026	-0.0196156	-0.0184687	-0.0136025	-0.0131707	-0.0101885	-0.00741994	-0.0113088	-0.0118737	-0.0146303	-0.0202433	-0.0224614	-0.00693017	-0.00642881	-0.00777494	-0.0098065	-0.0043291	-0.00979627	-0.00837701	-0.0141961	0.00350166	-0.000301542	-0.000101856	-0.00401514	-0.00685896	-0.000956529	0.00197595	-0.00396803	-2.05082e-05	-0.00330106	-0.0025426	0.000254619	-0.00131538	-0.0104144	-0.00630862	-0.00151371	-0.0027358	-0.00309545
43	shuffled	-0.00974072	-0.00556706	-0.00614501	-0.00983855	-0.0119566	-0.00923917	-0.00761876	-0.00339091	-0.00524096	-0.00326456	-0.00956255	-0.0130001	-0.0100918	-0.00837402	-0.008897	-0.00421703	-0.00334077	0.000648281	-0.00168298	0.000974426	-0.00465157	-0.0079508	-0.0144381	-0.0128624	-0.0169528	-0.00750335	0.00954291	0.00324553	-0.00421932	-0.00618939	-0.0158703	-0.0186511	-0.0165841	-0.0129044	0.00735879	0.00755885	-0.00359934	-0.00663075	-0.0142813	-0.0109987	-0.0131822	-0.00912087	-0.00734553	0.00292295	0.0111651	0.00774793	0.00291401	-0.0074521
44	shuffled	-0.0120537	-0.00835797	-0.00869633	-0.00987781	-0.014365	-0.00969863	-0.00501859	-0.00941344	-0.00690932	-0.00480891	-0.0134095	-0.0138482	-0.0149198	-0.0120975	-0.0094219	-0.00987678	-0.00658271	-0.000384107	-0.00882196	-0.00417625	-0.00674867	-0.0171094	-0.0156398	-0.010684	-0.0120364	-0.00639683	-0.00375323	-0.0037291	-0.00702897	-0.0113395	-0.00980329	-0.0115755	-0.00620529	-0.00144579	-0.00457354	-0.00933006	-0.00776099	-0.0141406	-0.0113226	-0.00807668	0.00255956	-0.00055209	0.00722071	-0.00482131	-0.00791234	-0.00459305	-0.0100272	-0.00610704
45	shuffled	-0.0034354	0.000394627	-0.000812146	-0.00169928	-0.00264757	-0.000361143	-0.00043715	0.000219393	-0.00153981	-0.00148493	-0.00407239	-0.00329091	-0.00203666	-0.000573573	0.000885534	-0.000970968	0.00111911	0.000364734	0.00179881	-0.00018772	-0.00143936	-0.00218913	-0.00192591	-0.00102747	-0.0012673	0.00131082	0.00382155	0.000161637	-0.000184748	-0.00102524	1.99332e-05	1.10125e-05	-0.000893037	-0.00125774	0.00334753	9.07931e-05	0.000103882	-0.0003218	0.00166613	0.00136893	0.0009153	-0.000772576	-0.0026399	0.0030619	0.00187921	0.000293123	-0.00141934	-0.00055794
46	shuffled	-0.00253803	0.000527318	-0.00126773	-0.00272134	-0.00360179	-0.00153613	0.000907382	-0.00319214	-0.00519822	-0.00381091	-0.00320403	-0.00290036	-0.00112408	-7.0515e-05	0.000907791	0.00257205	-0.00219903	0.0038418	-0.00536514	-0.00458218	-0.0039923	-0.00219292	-0.000453361	0.0023276	0.00233007	0.000818726	-0.00155043	-0.00272149	-0.00252002	0.000409304	0.00533428	0.00177658	0.00237139	0.00320886	-0.000406332	-0.00123781	0.00231276	0.00498056	0.00359691	0.00160349	0.00393321	0.00316494	0.0034117	0.003199	0.000637898	4.5058e-05	-0.00285293	0.00210726
47	shuffled	0.000408776	-0.00554189	0.00220154	0.00381717	-0.00225824	-0.00356963	-0.0060832	0.00125418	0.00595196	0.00581124	-0.000383582	-0.00396245	-0.00546894	-0.00542074	-0.00575631	-0.00781897	0.00186208	-0.00910356	0.00474612	0.00217528	0.00134907	-0.00209357	-0.00582012	-0.00528559	-0.00858643	-0.00264293	0.000652683	-0.00145179	0.001401	0.00196073	-0.0031159	-0.00416106	-0.00490075	-0.00409601	0.000161616	-0.00019267	0.000481724	3.92409e-05	-0.000711047	-0.00297475	-0.00208473	-0.00488352	-0.000358935	-0.0045983	-0.00313845	-0.000446842	-0.00344089	-0.00466418
48	shuffled	-0.0021247	0.00141968	-0.00195223	-0.00244946	-0.00175851	0.000869566	-0.00148756	-0.00433014	0.00149102	-0.00369716	-0.00548117	-3.09408e-05	-0.00417204	-0.00578513	-0.00155801	-0.00295949	0.000406169	-0.00329757	-0.002387	-0.00455385	-0.0054761	-0.00736088	-0.00704273	-0.00642488	0.000326534	-0.00302666	-0.0028679	-0.00747553	-0.00510561	-0.00474029	-0.00300982	-0.00383506	-0.00128214	-0.00181692	-0.0059046	-0.00345408	-0.00745154	-0.000126149	0.00200706	0.0029202	-0.00301488	-0.000564212	-0.00739581	-0.00594587	-0.00477653	-0.00112089	-0.0095507	-0.00382288
49	shuffled	7.5771e-05	0.0019455	0.0006273	-0.0016874	-0.00147917	0.000487649	0.00414559	1.48481e-05	-0.00274921	0.00120922	0.000519505	-0.00129376	0.00145268	0.00160302	0.00150887	0.00411213	-0.00152668	0.00511365	-0.00107187	-0.00173102	0.00123793	0.00289194	0.00205076	0.00410556	0.000688251	0.00389156	-0.00137652	-0.002994	-0.000346234	0.0015753	0.00605699	0.00515969	0.00373546	0.00465568	-0.00158142	-0.00429895	3.95864e-06	-0.00196562	0.0034034	0.0073082	0.0052781	0.00663672	-0.000970525	0.00138596	-0.00564234	-0.00767447	0.000306177	-0.00047505
[truncated: 15 more columns]

## Sheet: -Sp&Ep model
Subj	Condition	Fp1	Fp2	AF7	AF3	AFz	AF4	AF8	F7	F5	F3	F1	Fz	F2	F4	F6	F8	F9	F10	FT7	FC5	FC3	FC1	FC2	FC4	FC6	FT8	T7	C5	C3	C1	C2	C4	C6	T8	TP7	CP5	CP3	CP1	CPz	CP2	CP4	CP6	TP8	P9	P7	P5	P3	P1
1	real	0.000430647	-0.000130037	0.000458258	0.000331483	8.3329e-05	-0.00014978	-0.000120898	0.000662982	0.000615592	0.000986725	0.000327558	-5.3648e-05	5.74839e-05	-9.4563e-05	0.00017732	-0.000497354	2.42674e-05	-0.000787752	0.00118534	0.00151306	0.0015605	0.000817451	-0.000276226	-0.000361269	0.00021134	-7.70336e-05	0.00386383	0.00400576	0.00285586	0.00129669	-0.000529089	3.04183e-05	0.0010883	0.00096563	0.00276088	0.00382612	0.00333486	0.00123779	-8.38532e-05	-0.000319604	0.00104107	0.00138595	0.0017826	-0.000653475	0.00134566	0.00222095	0.00140232	0.00104241
2	real	0.0111654	0.0153672	0.0107815	0.0110346	0.0102393	0.0114729	0.0102061	0.0102212	0.0109985	0.00933509	0.00955962	0.00941363	0.00932893	0.00948748	0.0066269	0.00851357	0.00866772	0.00709625	0.00812609	0.00791069	0.0102542	0.0104844	0.00709955	0.00824367	0.00772337	0.00667604	0.00167966	0.0074373	0.0097623	0.0116207	0.00640407	0.0073798	0.00697342	0.00806141	0.00314948	0.00607324	0.0108958	0.00269747	-0.00865551	-0.000757374	0.000939221	0.000528467	-0.0021849	0.00977105	0.00179032	-0.000368143	-0.00387503	-0.00657766
3	real	0.00101196	0.00124742	0.000925056	0.000894589	0.000587871	0.0015917	0.00204748	0.00100341	0.00144684	0.00155212	0.00465291	0.00215312	0.00192347	0.000614783	0.000464986	7.51829e-05	-0.00198237	0.00300942	-0.00115251	-0.000454813	0.00241237	0.00603904	-4.26732e-05	-0.00017733	-0.000378326	0.00256726	0.000571503	0.00218093	0.00188003	0.0065814	0.00259474	-0.00124576	-0.00244891	-0.001469	0.00272098	-0.000437358	0.000552946	-0.00516336	0.000274172	-0.000225387	-0.00488213	-0.00390957	-0.00261923	0.0033885	-0.00181183	4.86497e-05	-0.00131339	-0.00251597
4	real	0.00033444	0.00108724	-0.000103185	-0.000177035	-0.000132751	0.000386651	-0.000145299	-0.00114371	-0.000768476	0.000796734	0.00105661	0.00052239	0.00140681	-0.000196051	-0.000125149	-2.55674e-05	-0.000512405	-0.000823419	-0.00130248	-0.00123742	-0.000175958	0.00143884	0.000548548	6.71908e-05	-8.14061e-05	-0.000314294	-0.00215185	-0.00112649	-0.00109233	0.000725582	0.0010552	0.000605885	3.23265e-06	-7.01712e-05	-0.00180366	-0.00121904	-0.0014116	-0.000504113	-0.000837137	0.00106834	-0.000880348	0.000344819	-1.59433e-05	-0.00332237	-0.00226886	-0.00144976	-0.00245481	-0.00161395
5	real	0.000208583	0.000454615	-0.00155302	-0.000228709	0.000669067	0.000729587	0.0011135	-0.000416471	-0.000970991	-0.000165608	0.000968949	0.000615742	0.000598631	0.00101847	0.000641715	2.62586e-06	-0.00140082	-0.000531951	-0.00172828	-0.000443185	0.000821888	0.000621071	3.0576e-05	2.19268e-05	9.40531e-05	6.28578e-05	0.000177731	0.00127644	0.0018653	0.00181676	-0.00121385	0.000637386	0.000441482	0.000500043	-0.000948649	0.00222092	0.00352068	0.000396283	0.000573151	-0.00158828	-0.000179023	-0.000167244	0.000725475	-0.0010798	0.000255918	0.00111936	0.00233816	0.000273899
6	real	-0.00135312	-0.00385446	-0.000369378	0.000166501	-0.001938	-0.00246432	-0.00358365	-0.00366925	0.0014178	0.00118156	0.000254789	-0.00169389	-0.00379788	-0.004125	-0.00410394	-0.00487735	-0.00524979	-0.00417168	0.000395294	0.00345919	0.000861075	-0.000451919	-0.00310207	-0.00204934	-0.00457382	-0.005788	0.00207619	0.00624742	0.00374454	0.0015959	-0.00381089	-0.00382512	-0.00817024	-0.00871974	0.0079734	0.00718057	0.00587843	0.000487744	0.00208296	-0.00187168	-0.00388562	-0.00469134	-0.00644153	-0.00143793	0.00863722	0.00929438	0.00738729	0.00567581
7	real	-0.00222755	-0.00206736	0.00121809	-2.13376e-05	-0.00309666	-0.00176159	0.000833607	0.00133995	0.000598934	-0.00018429	-0.000514473	-0.00307221	-0.00175027	-0.00220554	-3.47733e-05	0.00034841	0.00217023	-8.7171e-05	0.00119005	0.000470353	-0.00103792	-0.00312934	-0.00392487	-0.00327685	-0.00135739	-0.00227788	0.000668976	0.00127624	0.000531269	-0.00219124	-0.00592819	-0.00450636	-0.00554816	-0.00437618	0.00316784	0.00315022	0.0021414	-0.00358627	-0.00314109	-0.0055023	-0.00505385	-0.00555547	-0.00274141	0.0077739	0.00574005	0.00178041	0.00268829	0.0012029
8	real	-0.000690227	-5.05401e-05	-0.00133845	-0.000906534	-0.000750662	-0.000290287	-0.000477042	-0.000533086	-0.00102127	-0.000955552	-0.000515595	-7.28964e-05	-0.000260733	-0.000193514	-0.000171861	-0.000444529	-0.000498662	-0.000225769	-0.000741941	-0.000239624	-0.000810022	-0.000358305	-0.000789799	-0.000381666	2.76856e-05	0.000109379	0.00109345	0.000611776	-0.000327173	-0.000478478	1.31466e-05	0.000512203	0.000887576	0.00123983	0.00144816	0.000336147	0.000386684	-0.000171973	-0.0010702	-0.00034464	-0.000550135	-0.000857247	-0.000367366	0.000436415	0.00109207	0.00107891	-0.000734729	-0.00160624
9	real	-0.00183743	-0.000191662	-0.0021117	-0.00176664	-0.00191342	-0.000878061	-0.000627091	-0.00212658	-0.00230128	-0.00161939	-0.000225237	-0.000422008	-0.00037688	-0.000114378	0.000652808	-0.000413918	-0.00140401	-0.000628717	-0.00208712	-0.00169337	-0.00118405	0.000300819	0.000512034	0.00111163	0.00217825	0.000594809	-0.00282457	-0.00241747	-0.00158297	0.00242563	0.00193982	0.00251195	0.00211025	0.00202777	-0.00262029	-0.00269748	-0.00160733	0.00426094	0.00474496	0.00390026	0.00253656	0.001738	0.00143823	-0.000774262	-0.00311048	-0.00275738	-0.00198884	0.00238663
10	real	0.00120579	0.00166362	0.000728252	0.000832283	0.00200332	0.00178292	0.00075617	0.000543176	0.000308917	0.000735634	0.00238974	0.00184477	0.00252989	0.00193922	-0.000121109	0.000416944	0.000495991	0.000247781	0.000516933	0.000628162	0.000820988	0.00247696	0.00333204	0.00155162	-0.000267472	-0.000932234	0.00221834	0.00087538	0.00117583	0.0030506	0.00233883	0.00263057	-0.00136135	-0.0012965	0.000860522	0.00100666	0.0013912	0.00234017	0.0019805	0.000550879	0.000491505	-0.00024717	-0.000887673	-0.000852002	-0.000331542	0.000760883	-0.000670052	0.000535074
11	real	0.00718195	0.00314367	0.00566791	0.00792985	0.00697414	0.0064316	0.00225777	0.0038386	0.00557457	0.00783919	0.00975422	0.00941704	0.00960838	0.00736185	0.00332164	-0.0020562	0.00621236	-0.00477194	0.00419013	0.00012737	0.00697254	0.00890985	0.00914634	0.00639493	0.00194247	-0.00127562	0.00109571	0.000788376	0.0027365	0.00752071	0.00642576	0.0103617	-0.000696832	-0.00272345	0.0060932	0.00340935	0.0011847	-0.00146183	1.4113e-05	-0.00145682	-0.00266779	-0.00127245	-0.00180194	0.00370683	0.00406988	0.00200202	0.00238655	-0.00264973
12	real	0.00278674	0.00358154	0.00190898	0.00214475	0.0030059	0.00417669	0.00466553	0.00157126	0.000860664	0.00126836	0.00225775	0.00176358	0.00335448	0.00281728	0.00237987	0.00232317	0.000716444	0.0023381	0.00072083	0.000211804	0.00111419	0.000316472	0.00217201	0.00171584	0.00139933	0.00325713	0.000147745	-0.000808367	0.00100518	0.000456699	0.0004589	0.00111578	0.00238547	0.000899901	-0.00171736	3.92604e-05	0.00175053	8.08154e-05	0.000136079	0.0011365	0.00244937	0.00106743	0.000412467	-0.00275992	0.00123382	0.000537428	0.0023628	-0.000307441
13	real	0.000351006	0.000268779	0.000251588	0.000336297	-5.19561e-05	0.000105013	-7.69638e-06	0.000251186	0.00040523	0.00034151	1.36213e-05	0.000194151	0.000217586	-0.000158007	0.000205308	0.000465693	1.65918e-05	0.000490227	0.00036823	0.000252052	0.000337385	-5.78576e-06	-0.00011877	-0.00128222	0.000328451	0.000438844	0.0027793	0.000149421	0.000149312	-0.000591657	-0.00155848	-0.0010396	-0.00064625	0.00150575	0.00117116	0.000697138	0.00405225	-7.46786e-05	-0.000942236	-0.000453246	-0.00146422	-0.000336257	0.000589981	0.000503939	0.000825556	0.00114087	0.000137696	-0.000233938
14	real	0.00110218	0.00107038	0.000206927	0.00111107	0.00114158	0.001094	0.00087405	0.000584308	0.00076054	0.00133107	0.000961848	0.00118821	0.000732702	0.00123411	0.000733185	0.000693756	0.000116391	0.000606234	-0.000619905	4.19844e-05	0.000908337	0.000844861	0.00052674	0.000683148	0.00025958	-1.45428e-05	-0.000159628	-7.43644e-05	0.000425579	0.00189286	-0.000453349	0.00047148	-2.08911e-05	0.00048842	-0.000721191	0.000293222	0.000908475	8.11648e-05	-0.000290422	-0.000227989	0.000131652	-0.000339674	-0.000495318	-0.00128369	-0.00168811	0.000572966	0.00177099	0.000408656
15	real	-0.00185422	-0.00131023	-0.00218333	-0.00199553	-0.00148825	-0.00126848	-0.000957128	-0.00146527	-0.00141005	-0.00167288	-0.00187318	-0.00157016	-0.00176689	-0.00129629	-0.000856712	-7.10853e-05	-0.00131796	-0.00240619	-0.00137163	-0.00123082	-0.00155162	-0.00217955	-0.00169512	-0.000939519	-9.7268e-05	-0.000145509	-0.000763597	-0.00114512	-0.00164513	-0.00198375	-0.00167276	0.000324177	0.00176288	0.000405482	-0.00178118	-0.00144878	-0.00262929	-0.00258478	-0.000694908	6.47552e-05	0.000537855	0.000722886	-0.00046858	-0.00299272	-0.00312845	-0.00275794	-0.00339194	-0.00337054
16	real	0.00337455	0.00449527	0.000760395	0.00232624	0.00468277	0.00516083	0.00487821	0.000735732	0.00237317	0.00230033	0.00283217	0.00477448	0.0033709	0.00398931	0.00407449	0.00416426	0.0012553	0.00310902	0.000114929	0.00163276	0.0020767	0.00294355	0.00362566	0.00208403	0.00232497	0.00236692	0.00202355	0.00302701	0.00159889	0.00220292	0.00254984	0.0015355	0.00173352	0.00184587	0.00466783	0.00448531	0.00194092	0.00192136	0.00254322	0.00126599	0.00201816	0.000848682	0.00206236	0.00335359	0.0056387	0.0052785	0.00301843	0.00377638
17	real	-0.000446135	-0.000436002	-0.00137261	-0.000314854	-0.000536648	-0.0010281	-0.00140839	-0.00204486	-0.00197951	-0.00173204	-0.000591417	-0.000947479	-0.00142515	-0.00207746	-0.0020135	-0.00263277	-0.000738145	-0.00160862	-0.00286684	-0.00293518	-0.00258879	-0.00160924	-0.00195905	-0.00250793	-0.00240273	-0.0021747	-0.00235679	-0.00266203	-0.00292516	-0.00108351	-0.00131765	-0.0009462	-0.000159813	-0.000512499	-0.00202893	-0.0022015	-0.00022671	-0.000888687	-0.000177227	0.000460473	0.000846738	0.000977259	0.00158557	-0.000765791	-0.000169426	-0.00159297	-0.000655856	-0.000965303
18	real	0.000125253	0.000398335	0.000395704	-5.61964e-05	0.000569837	0.000390409	0.000172087	0.000722174	0.000173192	0.000471517	-0.000245556	-0.000186944	0.000392174	0.000514066	0.00013337	0.000121095	0.000798838	-0.000131777	0.000649755	0.000992035	0.000421593	0.000104678	0.000332682	0.00047342	0.00055499	0.000351279	1.74108e-05	0.000204743	0.000527673	0.000446021	0.000611628	0.00128312	0.00209976	0.00262055	-0.00204733	-0.000639013	-9.03613e-06	-0.000558066	0.000204784	0.000251022	0.001498	0.00111921	0.00180983	-0.00180603	-0.00202099	-0.00203095	-0.00175267	-0.00122561
19	real	-0.00120278	-0.00162386	-0.00185772	-0.00193139	-0.00137341	-0.00143185	-0.00117145	-0.00137115	-0.00163816	-0.00172805	-0.0014205	-0.00167597	-0.00125222	-0.000718156	-0.000827103	-0.0011293	-0.00192876	-0.00144549	-0.000561422	-0.000568062	-0.000846291	-0.00159991	-0.00107674	-0.000456498	-0.00114318	-0.00119424	0.00186713	0.0011714	0.000731225	-0.00209219	-0.000617573	-9.36977e-05	0.00063383	-0.000595518	-0.00107258	0.00229195	0.00183982	-0.000282022	-0.000476972	-5.17767e-05	0.000795384	0.00104348	0.000692172	-0.00439342	-0.00292509	0.000105982	-0.000414225	-0.00109531
20	real	-0.00740427	-0.0037266	-0.00486815	-0.00540557	-0.00622555	-0.00448285	-0.00301666	-0.00241992	-0.00429346	-0.00541013	-0.00729622	-0.00659318	-0.00404374	-0.00252093	-0.00407994	-0.00172997	-0.0022083	-0.00110411	-0.000563131	-0.00247825	-0.00678729	-0.00707425	-0.00335598	-0.00257001	-0.000246461	-0.0019762	-0.00121519	-0.00301804	-0.00359665	-0.00782679	0.00348528	-0.00274889	-0.00451236	-0.00046981	0.000860124	0.00125599	-0.00144244	-0.00374416	0.00147209	0.00537963	0.00492992	0.00403078	0.00195206	0.00469613	0.00205621	0.00396624	-0.00174574	-4.30408e-05
21	real	-0.00276437	-0.000541941	-0.00264072	-0.00285524	-0.000266234	-0.00278459	-0.00443278	-0.00163934	0.000392826	-0.00169126	-0.00149386	-0.00209776	-0.00201566	-0.00420328	-0.00586646	-0.00603155	-0.000877839	-0.00522248	0.000894038	0.000543466	-0.000817259	-0.00232124	-0.00371174	-0.0032168	-0.0041747	-0.00479549	0.000986805	0.000389549	-0.00449803	-0.00156353	-0.000998844	-0.000314993	-0.000107343	-0.00226929	0.000497659	-0.00302063	-0.00288084	-0.0024271	-0.000278067	-0.00189397	0.00119215	0.00178518	0.000299795	-0.00312747	-0.00318085	0.00391691	-0.00420677	0.000982582
22	real	0.00246294	0.000888118	0.000509151	0.00208564	0.000188047	0.00111599	0.00147248	0.000893784	0.000224405	-0.00132	-0.00176884	-0.00142473	-0.000748763	0.00141402	0.00145565	0.00220741	0.00198206	0.00177685	0.000923964	-0.00014473	0.000227591	-0.00388491	0.000416425	0.00252452	0.00116225	0.00255652	0.00283556	0.00126852	-0.00170962	-0.00131975	0.000683426	0.00334874	0.00260275	0.00179108	0.00210365	0.00480205	0.00319796	-0.00193824	-0.00133965	-0.00101934	0.00373898	0.0023519	0.00150624	-0.000924061	0.00397225	0.00213534	0.000576691	0.00213307
23	real	-0.00145622	-0.00237383	-0.00167686	-0.00158145	-0.00223147	-0.00297273	-0.00311876	-0.00177733	-0.00175506	-0.0013823	-0.00194623	-0.00194139	-0.00297497	-0.00327499	-0.00353838	-0.00329001	-0.000892451	-0.00286621	-0.00163699	-0.00134198	-0.00107437	-0.000937685	-0.00316054	-0.00358696	-0.00389844	-0.00419437	-0.00120312	-0.000493882	-0.000175896	-0.000126303	-0.0030321	-0.00183112	-0.00265574	-0.00313903	-0.00108661	-0.000308938	-0.000134977	-0.00115946	-0.00108925	4.28836e-06	-0.00175107	-0.00323381	-0.00129607	-0.0022012	-0.000720958	1.66818e-05	0.00146753	9.10579e-05
24	real	-0.00252273	-0.00376829	-0.00319185	-0.00285967	-0.00310691	-0.00366049	-0.00353224	-0.00258357	-0.00319339	-0.00297674	-0.00211821	-0.00246952	-0.00288101	-0.0024686	-0.00262319	-0.00318549	-0.00256574	-0.00192484	-0.00190162	-0.00179713	-0.00176249	-0.00151344	-0.00117483	-0.00110419	-0.00139436	-0.00162379	-0.00251297	-0.000781039	0.000691619	-0.000873229	-0.000966552	0.000284767	-0.00104744	-0.00158211	1.62e-05	5.33165e-05	0.000997084	0.000174755	0.000598933	0.0012219	-3.75643e-05	0.00100623	0.000136337	-0.00320869	-0.00150418	-0.00151637	-0.0014738	-0.00219462
25	real	-0.000375011	-0.000274935	-0.00402439	0.000172844	-0.000939856	0.0023356	9.05157e-05	-0.00677073	-0.00554879	-0.00314642	-0.00209149	0.000554769	-0.000204302	-0.00171226	-0.00757293	0.000951719	-0.00655391	0.00285004	-0.00389614	-0.00378326	-0.00375563	-0.00353269	0.000906588	0.0036755	0.00685536	0.00197322	0.00424718	0.00126937	-0.00565752	0.000614431	0.00175473	0.0019423	0.00526551	0.00308564	0.00535856	0.000342869	-0.000797055	-0.00176005	0.00378137	0.00615107	0.00494525	0.00757524	0.0062964	0.00173246	0.00514727	0.00657811	0.00278745	0.00105619
26	real	-0.00260839	-0.00251857	-0.0017661	-0.0021964	-0.00236924	-0.00238008	-0.00231331	-0.00165701	-0.00144234	-0.00202454	-0.00229929	-0.00271007	-0.00236036	-0.00199815	-0.00240916	-0.00244448	-0.000322692	-0.00222793	-0.0011888	-0.000655237	-0.00235587	-0.00234292	-0.00200411	-0.00172812	-0.00191724	-0.00219827	-0.00167426	-0.00123761	-0.00161911	-0.00190023	-0.000705534	-0.00104056	-0.00119785	-0.000675092	-0.0023356	-0.000341525	-9.1901e-05	0.000673019	0.000245022	0.000457487	0.000209216	-0.000376852	-8.71146e-05	-0.00126457	-0.00226272	-0.000148405	-0.000491369	0.000673688
27	real	-0.00431253	-0.00561587	-0.00298953	-0.00400201	-0.00402736	-0.00390539	-0.0031961	-0.00195797	-0.0020471	-0.00265273	-0.00352727	-0.00341973	-0.00362047	-0.00296301	-0.0024424	-0.002587	-0.00122622	-0.00125215	-0.00130714	-0.00167386	-0.00177693	-0.00213813	-0.00239117	-0.00234294	-0.00123291	-0.00082376	0.000169739	-0.000686847	-0.000220586	-0.000560625	-0.000516255	-0.000310722	0.000246161	-0.000158678	0.000597044	0.00115751	0.000534387	0.00149926	-0.00135622	0.00190202	0.00184934	0.00103014	0.000357817	0.00243139	0.00267231	0.00239899	0.00145445	0.000426945
28	real	0.00613585	0.00572862	0.00462681	0.00696359	0.00644342	0.00710706	0.00529658	0.00389293	0.00441048	0.00404005	0.00415417	0.00512025	0.00452532	0.00507176	0.00538787	0.00283735	0.00195431	0.00102774	0.0033114	0.00455059	0.00430543	0.00529949	0.00137371	0.00336201	0.00313341	0.00214478	0.00518639	0.00479814	0.00466503	0.00856023	0.000990333	0.00301427	0.00273344	0.00107075	0.00651374	0.0069569	0.00589158	0.00459966	0.00450074	0.00102218	0.00396126	0.00162674	0.00133461	0.00545444	0.00578706	0.00617114	0.00758687	0.00483522
29	real	0.00192692	0.000500539	-0.000540791	0.00110815	0.000446699	0.000664364	0.000580526	-8.12148e-05	0.00101498	0.00109582	0.000371737	-0.000597744	-0.000160231	-6.70181e-05	-0.000208811	0.00029775	9.29005e-05	0.00091734	-0.00118085	-8.04843e-05	0.00127113	0.000482214	-0.00180638	-0.000939986	-0.00116763	-0.000332708	0.000159012	0.000912679	0.000144376	0.000614256	-0.00145096	-0.0010756	-0.000451336	-0.00075644	-0.000438508	-0.000207035	0.000948772	0.000238779	-7.5154e-05	-0.000643644	-0.00108347	-0.000902691	-0.00161295	0.000146484	5.6116e-05	0.000273137	0.000563987	0.00112211
30	real	-0.00276073	-0.00341648	-0.00195758	-0.00231268	-0.00273562	-0.00339596	-0.00238708	-0.00112152	-0.000736959	-0.0011286	-0.00197925	-0.00200515	-0.00297919	-0.00361859	-0.00497124	-0.00341895	-0.000237707	-0.00219463	-0.000712572	-0.000828184	-0.000800186	0.000201997	-0.000659295	-0.00138373	-0.00171972	-0.00455798	0.00134244	0.000523954	-0.000396941	0.000713196	-2.92457e-05	0.000263923	-0.000256181	-0.000227002	0.00188479	0.00131668	0.00129483	-0.000446625	-0.00123469	3.65623e-05	0.000728021	0.00215777	0.00240099	0.000447724	0.00156653	0.000938747	0.001195	0.000738526
31	real	0.00345007	0.00200884	-0.00043087	-9.466e-05	0.0044825	0.00335297	0.00148953	-0.000738558	-0.00188647	-0.00352825	-0.000150441	0.00437328	0.00470712	0.00610164	0.00489873	0.000274824	-0.00100603	0.000295323	-0.00216935	-0.00287633	-0.0021551	-0.00215233	0.00368482	0.00429477	0.00301132	0.00291367	-5.59449e-05	-0.00360101	-0.00275576	-0.00161631	0.00385376	0.00647388	0.00370499	0.00459048	0.00151284	0.00131475	-0.000613631	0.00201472	0.00466508	0.00538873	0.00937701	0.00729329	0.00519338	0.00386281	0.00509982	0.00208534	0.00228041	-0.00189106
32	real	0.00364563	0.00530603	0.0028978	0.00418427	0.00422182	0.00458873	0.00352287	0.00386938	0.00254223	0.00318331	0.00407432	0.00459163	0.00410365	0.00384853	0.00277144	0.00363835	0.00244789	0.00317321	0.00330521	0.00222551	0.00206113	0.00283505	0.0013365	7.62635e-05	-0.000105341	0.00131229	0.00208131	0.00230948	0.00179824	0.00320736	-0.00248412	-0.00302917	-0.00251265	-0.000983864	-0.000315556	0.00230397	0.00444524	0.00277104	-0.00310547	-0.00222703	-0.00747091	-0.00605387	-0.00374646	-0.00324093	-2.05121e-05	0.00253891	-0.000859809	0.00189204
33	real	0.00443843	0.00273684	0.00503757	0.00434985	0.00387869	0.00283279	0.00196246	0.00364844	0.00451577	0.00414749	0.00277495	0.00292968	0.00151103	0.00196384	0.00118262	0.00174925	0.00233019	0.00109552	0.00312376	0.00303945	0.00301612	0.00137779	0.00133385	0.00112669	0.000555677	0.000924876	0.00238089	0.00209156	0.00175523	0.00234127	0.00134741	0.000832053	0.0013973	0.000538496	0.000942449	0.00108904	0.000661338	0.000926733	0.000626876	0.00229186	0.000740364	0.000779072	0.000957042	-0.00106592	-0.00183517	-0.00136793	0.000214347	0.000483646
34	real	0.000242293	0.00448886	-0.000215539	-0.00120691	0.00234566	0.0047803	0.00424909	0.0021888	-0.00160471	-0.000470519	-0.000667014	0.0015085	0.00148312	0.00453432	0.00444791	0.00865283	-0.00244248	-0.0032087	-0.00427075	-0.0026936	-0.000538763	0.000781229	0.00497252	0.00560911	0.00587298	0.00771749	-0.000517046	-0.00224906	-0.000346327	-0.00320292	0.00234333	0.00726166	0.00935003	0.0060721	-0.00342813	0.000167156	-0.002247	0.00288615	-0.00023992	0.000295423	0.00642571	-0.00631171	0.00721848	0.00630705	0.00505639	0.000295641	0.0019168	0.00271398
35	real	-0.00367514	-0.00404494	-0.00574488	-0.00349242	-0.00398726	-0.0047493	-0.00403881	-0.00176251	-0.00140712	-0.0039697	-0.00260589	-0.00309997	-0.0065424	-0.00288893	-0.0021502	-0.0042773	-0.00111435	-0.00732326	-0.000585855	-0.001297	-0.00109184	-0.00115288	-0.00574747	-0.00377349	-0.00449937	-0.00882366	8.91467e-05	-0.000133145	-0.000499112	-0.000128439	-0.00390852	-0.00431842	-0.00472912	-0.00394248	0.0035024	0.00127539	0.000774383	0.00484846	0.00227427	-0.00270787	-0.00353028	0.000956062	0.00230393	-0.00029869	0.00299815	0.00237111	0.0029099	-0.00143021
36	real	-0.00315362	-0.0013159	-0.00424135	-0.00347573	-0.00219653	-0.00183533	-0.00211161	-0.00291854	-0.00352901	-0.00331594	-0.00284853	-0.00205055	-0.00274867	-0.0022418	-0.00196815	-0.00224644	-0.00272881	-0.00147876	-0.00284423	-0.0025896	-0.00314956	-0.00259119	-0.00324223	-0.00352395	-0.00303416	-0.00156275	-0.000320747	-0.000739466	-0.00153988	-0.00238193	-0.00258186	-0.00196494	-0.00145134	-0.00208734	-0.000628629	-0.00039116	1.87547e-05	-0.00156295	-0.00338283	-0.00221807	-0.000620715	-0.00112356	-0.000593236	-0.000865905	-0.000152301	9.22371e-05	-0.000861976	-0.00406023
37	real	0.00043584	0.00104005	-0.00132657	0.000923412	0.00138334	0.0015602	0.00206039	-0.000435569	0.0001209	0.00150768	0.0010958	0.00182645	0.00212467	0.00282484	0.00194017	0.00146265	-0.00127337	0.00153514	0.00218981	0.00202084	0.000833131	0.00170676	0.00249704	0.00232185	0.00151858	0.00150954	0.0004116	0.00394145	0.00282971	0.00347284	0.00280265	0.0030319	0.0027739	0.00207836	0.00383951	0.00505436	0.00261801	0.00401859	0.00352292	0.00302508	0.00320977	0.000376247	-0.000582072	0.00314028	0.00428351	0.00515594	0.00414615	0.00396994
38	real	0.00258836	-0.00327996	0.00206051	0.00046448	-0.00324823	-0.00294796	-0.00149693	0.00134681	0.00163826	0.00217344	-0.000411825	-0.0023133	-0.00313428	-0.00312435	-0.00261492	-0.00170016	0.000601084	-0.00174734	0.00231742	0.00213544	0.00123604	-0.00113735	-0.00362894	-0.00367187	-0.00304496	-0.00173838	0.00196413	0.00281519	0.000919794	0.00109954	-0.00148631	0.000155946	-0.00268719	-0.00290234	1.67995e-05	0.00212244	0.00304094	0.00351006	0.00260105	0.00253219	0.00430212	0.00273121	0.00251163	-0.00154279	-0.000807822	0.00202763	0.00225601	0.00359055
39	real	-0.00213574	-0.00347573	-0.00300467	-0.00390289	-0.00271186	-0.00349374	-0.000555635	-0.000628986	-0.000480553	-0.00245455	-0.00347153	-0.0033214	-0.00517099	-0.00400642	-0.00250647	-0.000640995	0.00378379	0.000645565	0.000860749	-0.000775293	-0.00243067	-0.00466955	-0.00527327	-0.00467797	-0.00247756	-0.000683241	-0.00130844	0.000133091	-0.000998248	-0.00164823	-0.00491019	-0.00115756	0.000644207	0.000558775	-0.00101643	-0.000342531	-0.00136538	0.00215859	6.60434e-05	-0.000712471	-0.000580372	0.000187332	0.00277513	-0.00166088	-0.00067873	0.00122874	-0.00099392	-0.000181828
40	real	0.00128684	0.000360272	0.000976517	0.00123401	0.000600177	0.000131449	0.000409644	0.00103127	0.00137779	0.00156011	0.00110269	0.00108931	0.00194106	0.000492169	0.000116171	0.000265624	0.00111206	-0.000284095	0.000814496	0.00110339	0.00168159	0.00141643	0.00111928	-0.000964213	-0.00152766	-0.00132196	0.000990657	0.00105148	0.00103513	0.0020273	-0.000409035	-0.00118634	-0.00223399	-0.00139758	0.000474971	0.0012756	0.00198673	0.00210718	-0.00094769	-0.00234626	-0.00294387	-0.00194866	-0.00122407	-0.00164743	-0.000479216	0.00108879	0.000510087	0.00112565
41	real	0.000476115	-5.1115e-05	0.00163373	0.000378937	0.000287739	3.62096e-05	0.000819055	0.00150645	0.00174949	0.00066482	0.000416059	-3.42599e-05	0.000387645	-0.000114947	8.43897e-05	0.000195049	0.00178927	-0.00105025	0.00296986	0.00378403	0.0016196	0.000415539	-0.000112024	-0.000114241	0.000140576	-0.000404779	0.00227815	0.00223225	0.00276364	0.00214275	-0.000470872	-0.00173348	-0.00260833	-0.00115612	0.00117369	0.00150514	0.00159727	0.00230814	0.000184101	-0.00161281	-0.0029901	-0.00321218	-0.00115037	0.00100906	0.00186252	0.00187418	0.0024012	0.00235053
42	real	0.000310663	0.00084451	0.000370114	-0.000524296	0.000162963	0.000631036	0.000531493	0.000250712	0.000567242	0.000219189	-0.00103598	-0.00117259	0.000361866	0.00136035	0.00198824	0.00177196	0.00128562	0.0026073	0.00193397	0.00119333	0.000363363	-0.00107324	-0.000881799	0.000294444	0.00117805	0.00122499	0.00243632	0.00266461	0.00194509	-0.00118041	-0.00246306	-0.000535313	-0.000952166	0.000921197	0.0020631	0.001822	0.00124784	-0.00131603	-0.00319111	0.000195888	-0.00270495	-0.00244693	-0.002533	0.00113705	0.00303567	0.0017613	0.00134213	-0.000900803
43	real	-0.013949	-0.013062	-0.0111501	-0.0101687	-0.00958711	-0.0114861	-0.0139297	-0.0107823	-0.0166905	-0.0134789	-0.0121391	-0.00997025	-0.0130106	-0.0139128	-0.0143274	-0.0144032	-0.00754722	-0.0105597	-0.0130263	-0.011113	-0.0157433	-0.0142859	-0.0184333	-0.0149314	-0.0145898	-0.00979745	-0.00547047	-0.00580304	-0.00748185	-0.0131107	-0.0149846	-0.0149513	-0.0150033	-0.0103094	-0.00552255	-0.00587082	-0.00323099	0.000969695	-0.00571542	-0.00818276	-0.016534	-0.0140365	-0.00722784	0.00367147	-0.00863019	-0.00206285	-0.0042987	-0.00190869
44	real	0.000107944	-0.000763643	-0.00127937	0.000714119	-0.00179828	0.00154587	0.00440634	-1.45407e-05	0.00210123	0.000359845	-0.000974869	-0.0028718	-0.00332772	-0.000597363	-0.000107112	-0.000642748	-0.00335809	-0.0010798	-0.00251958	0.000394744	-0.000330194	-0.00328186	-0.00508567	-0.00413168	-0.00307964	-0.00259178	0.000454974	-0.00076892	0.000114283	-0.00223547	-0.00441731	-0.00348385	-0.005167	0.000411042	0.00238023	-0.000633709	8.48371e-05	-0.00287735	-0.000707676	-0.000718436	-0.00600098	-0.00319424	0.000943216	-0.00205376	-0.00112516	0.00081591	0.00120498	-0.000284219
45	real	-9.97675e-05	0.00102298	0.000846559	-0.000332166	-0.00033815	0.000465615	0.00114218	0.00170096	0.000597032	-0.000249118	-0.00126654	-0.00105971	-0.000778235	0.000189357	0.000730676	0.000679516	0.000952638	0.000422848	-0.00059188	0.000654537	-0.000121351	-0.00215006	-0.00121732	-0.000788236	0.000364791	0.00110866	0.00127579	0.000545148	-0.000617289	-0.0013601	-0.00200381	-0.00128519	-0.00114761	-0.000367383	0.00103017	-0.000262278	0.000103289	-0.0017072	-0.00258805	-0.00153334	-0.00168494	-0.00207325	-0.0017807	0.000558491	0.000742121	0.000420649	-0.00180064	-0.00131957
46	real	0.00264226	0.00197292	0.00265972	0.00293919	0.00337989	0.00147942	0.000460409	0.00183371	0.00186487	0.00191512	0.00179371	0.00218154	0.00158145	0.00114262	0.000443627	0.0023449	0.000788987	0.0028783	0.00112619	0.000249309	0.00107175	0.00133543	-0.000242359	-0.00117195	-0.00128073	0.000395364	-0.00125203	-0.00137218	-0.00161082	-0.000920767	-0.0014319	-0.0020105	-0.00176769	-0.0012958	-0.00178625	-0.00189313	-0.00246109	-0.00211178	-0.00386698	-0.00188206	-0.00215235	-0.00199268	0.00106441	-0.00125732	-0.00206058	-0.00357688	-0.0028173	-0.00433583
47	real	-0.000789126	-0.00282064	-0.000950765	-0.00145822	-0.00234313	-0.00291888	-0.00218999	0.000173102	-0.000347596	-0.000250551	-0.00100668	-0.00211669	-0.00279698	-0.00314699	-0.00345824	-0.0026772	0.000695138	-0.00269626	0.000649631	0.00100922	0.000209633	-0.000640439	-0.00390366	-0.00449177	-0.00447921	-0.00410341	0.00157038	0.00214323	0.000713634	-1.47451e-05	-0.00374794	-0.00449984	-0.00535702	-0.00530575	-0.00320681	0.000611562	0.000710497	-0.00047723	-0.00330489	-0.00284883	-0.00581701	-0.00578409	-0.00466991	-0.00226627	-0.0014578	-0.00221981	-0.000792145	-0.000148684
48	real	-0.00202108	0.000157092	-0.00423787	-0.0026597	-0.000705085	-1.43902e-05	0.000336482	-0.00327409	-0.00347947	-0.00294875	-0.00218356	-0.00121652	-0.000306744	0.000874397	0.000726365	0.000705687	-0.00364473	0.000733547	-0.00249019	-0.00173315	-0.00231582	-0.00187454	0.000411893	0.000477606	0.00127306	0.00156572	-0.000566274	0.000829191	0.000572619	0.000385615	-0.000424862	0.000873734	0.00114667	0.00180084	0.00278856	0.00190686	0.00199262	0.000702595	-0.00168841	0.000404974	0.000376532	-3.24883e-05	0.00153277	0.000223843	0.00138369	0.00179143	0.00137812	0.000381657
49	real	8.09932e-05	0.00154426	-0.000851341	-0.000175392	0.00115641	0.00188443	0.00221255	-0.000168935	0.000520923	0.000902973	0.00023286	0.00125452	0.00138364	0.00188174	0.00200932	0.00212915	-0.00141009	0.00286343	0.000443479	0.000924907	5.50338e-05	0.00102242	0.00229802	0.00159762	0.00214146	0.00384856	0.00245342	0.00248148	0.000960556	0.00198241	0.00114961	0.00251001	0.0024401	0.00528861	0.00282055	0.00339478	0.00162018	0.000898766	-0.00115572	0.00105474	0.00104097	0.00153296	0.00162159	0.0015238	0.00409235	0.00386332	0.0031877	0.00147889
1	shuffled	-0.00130714	-0.0010417	-0.0006915	-0.0014847	-0.00157132	-0.000805577	-0.00123577	-0.000502104	-0.000761027	-0.000993215	-0.00139041	-0.00174727	-0.00102231	-0.00107588	-0.00113199	-0.00136079	-0.000843053	-0.00126267	0.000169382	0.000301802	-0.000411624	-0.000436653	-0.000610898	0.000153622	-0.000111859	-6.82649e-05	0.00265626	0.00348483	0.00196858	-6.10357e-05	-0.000219728	0.000907387	0.00133989	0.000841685	0.00280446	0.00211197	0.00292385	0.000138472	6.59177e-05	0.000709186	0.00157076	0.00179103	0.00152994	7.1764e-05	0.00181242	0.00216633	0.00121305	0.000320167
2	shuffled	-0.00176388	0.00195332	0.0043508	0.00251832	0.00227959	0.00311516	0.00709795	0.0096101	0.00780154	0.00518895	0.00503612	0.00162661	-8.00233e-06	0.00075955	0.00320422	0.00386114	0.00736804	0.00282775	0.010611	0.00569234	0.00185183	4.54367e-06	-0.00142613	-0.000810212	-0.00175566	0.00216018	0.00557786	0.00478888	0.00865544	0.00399171	-0.00262747	-9.38876e-05	0.000537228	-0.00160984	0.0104234	0.00915303	0.0110099	0.00967049	-0.00724119	-0.000210162	-0.00672414	0.0011502	-0.00173302	0.00515102	0.00893138	0.0108197	0.0027241	0.00265775
3	shuffled	-0.00117201	0.00556136	-0.00329484	-0.000279991	0.00445314	0.00560074	0.00371746	0.000209836	-0.0037619	-0.00403102	-0.00158514	0.00379951	0.00545603	0.00458036	0.0042249	0.00531675	-0.00367442	0.0012451	-0.00306518	-0.00247186	-0.00472752	-0.00324022	0.00447058	0.0029214	0.00496914	0.00301322	-0.00065457	-0.0006818	-0.00142624	-0.00233836	0.00124637	0.000849034	0.000933761	-0.000837543	0.000465471	-0.00161606	-0.00426262	-0.00700683	-0.00500919	-0.000623866	-0.00252156	-0.0022096	0.000504011	-0.00425092	-0.00513047	-0.00408542	-0.00185916	-0.00746192
4	shuffled	-0.00195587	-0.00593812	-5.15874e-05	-0.00286996	-0.0010647	-0.00532257	-0.00836127	0.00248038	-0.00190069	-0.00165839	0.000728149	0.000829726	0.00123335	-0.0033933	-0.00546618	-0.00585851	0.00594472	-0.00694559	0.00154294	0.000713069	-0.000455123	-0.00123023	0.00399187	0.00076626	-0.00306783	-0.00524679	0.000813964	0.000320512	0.000820366	-0.00280996	0.00587793	0.00193213	0.000410851	0.00442029	-0.0059456	-0.00169375	-0.00281788	-0.00567403	-0.00293318	0.00444393	0.00330542	0.00479142	0.00438564	-0.00463922	-0.00611931	-0.00886917	-0.0121058	-0.00921428
5	shuffled	-0.0159396	-0.0104171	-0.00745342	-0.0103606	-0.0108314	-0.00761979	-0.00561974	-0.00230515	-0.00537367	-0.00722247	-0.00434208	-0.00609325	-0.00562094	-0.00714294	-0.00763556	-0.00739556	-0.00334907	-0.00630004	-0.000590452	-0.00133444	-0.00178599	-0.00154789	-0.00210887	-0.00428662	-0.00798077	-0.00717766	-0.000590482	-0.00414794	-0.00130898	-0.00114501	-0.00311676	-0.00509671	-0.00786908	-0.00794663	-0.00432586	-0.00450903	-0.000765873	4.1955e-05	-0.00412239	-0.00686746	-0.00629915	-0.0076585	-0.00509706	-0.010645	-0.00588278	-0.00426237	-0.00210002	-0.00733801
6	shuffled	0.00127086	1.53028e-07	0.00223971	0.00231438	0.000796547	0.00269468	0.00196438	0.00184092	0.00239581	0.000998626	0.00139427	0.0011127	0.000394179	-0.00211803	-0.00290331	-0.00298405	0.00130088	-0.0011195	0.00279899	0.00429101	0.000369384	0.00138284	-0.000174595	-0.00183432	-0.00367343	-0.00126766	0.00411538	0.000774521	-0.000284061	-0.00146092	-0.00298207	-0.000467851	-0.00123134	-0.000783365	-0.00301866	0.000814595	0.000784785	-0.00515064	-0.0057143	-0.00224197	-0.000956086	0.00261096	0.00279624	0.00280116	0.000515313	0.00144488	-0.00259463	-0.00555965
7	shuffled	-0.00749632	-0.0053256	-0.00642676	-0.00612223	-0.0061787	-0.0042686	-0.00291897	-0.00353512	-0.00344017	-0.00490872	-0.00577083	-0.00631804	-0.00634314	-0.00596433	-0.00490106	-0.00404436	-0.00334325	0.000454159	-0.0031906	-0.0016992	-0.00591773	-0.00771718	-0.00553549	-0.00647804	-0.00542845	-0.00208084	0.000518753	-0.000847595	-0.00073467	-0.00311098	-0.00410149	-0.00315312	-0.00308227	-0.00299497	0.00392669	0.00215764	0.00240704	0.000513606	-0.000638205	-0.000790314	0.000916875	-0.000349839	0.000665951	-0.000289869	0.00350988	0.00377423	0.00302225	0.00379404
8	shuffled	0.000234924	-0.000241787	0.000350198	-6.66527e-05	0.000269268	-0.000248702	-0.000610549	0.00035265	-0.000436309	-5.04993e-05	3.68403e-06	-0.000152362	8.5733e-05	3.28905e-05	0.000134565	0.000777408	0.000830329	0.000402332	0.000217418	8.15155e-05	-8.36364e-05	-0.000426493	-0.00179028	-0.000558148	0.000621287	0.000146264	0.00149679	0.000893341	9.13279e-05	-0.00202388	-0.00190899	-0.00264437	-0.00066135	0.00077395	0.000487665	-0.000103656	0.000318637	-0.000909766	-0.00244696	-0.000734047	-0.00341647	-0.00279827	-0.00153486	-0.000976397	-0.00101834	-0.000406223	-0.00309106	-0.00339142
9	shuffled	0.000501179	0.00327774	0.000499601	0.00129966	0.00242922	0.00300686	0.00250577	-0.000763967	0.000457363	0.00122613	0.00197981	0.00222492	0.00241169	0.00290913	0.00290459	0.00270502	-0.000850189	0.000507092	-0.000463789	0.000158577	0.00102685	0.00160013	0.00181767	0.0011506	0.00323427	0.000193944	-0.000974835	-0.000453417	-0.000298646	0.00295989	0.00208794	0.000975788	-0.000491414	-0.000445267	-0.00177616	-0.000767034	-2.6099e-07	0.00279785	0.0024917	0.00128021	0.000636028	-0.000682233	-0.000440901	0.000602081	-0.00160366	-0.000951758	-0.000768334	0.00225652
10	shuffled	0.00105216	0.00255856	-3.03875e-05	0.000515433	0.00252226	0.00219617	0.00150271	-9.50338e-05	3.75353e-05	-2.91024e-05	0.00197311	0.00198591	0.0025846	0.00191379	-0.000171787	2.3095e-05	0.000579602	0.000922523	0.000438333	-0.000143742	-0.000344266	0.00228776	0.00330191	0.00238799	-0.000532266	-0.000763858	0.000960988	-9.36817e-06	-0.000535046	0.00190877	0.00188465	0.00313037	-0.00140262	-0.0021121	-0.0010926	-0.000264839	-0.00110523	-0.00184165	-0.000727348	0.00098049	0.00169809	0.000200959	-0.00146231	-0.0010242	-0.00101919	-0.00155964	-0.00160939	-0.00220947
11	shuffled	-0.00539805	-0.00375999	-2.63051e-05	-0.00439721	-0.00416725	-0.00317018	0.000684588	-0.00147112	-0.00021927	-0.00340735	-0.00492249	-0.00470978	-0.00448024	-0.00286811	0.00144621	0.00188983	-0.00211817	-0.00727504	-0.0009512	0.000397305	-0.00280948	-0.00374018	-0.00300696	-0.00144629	0.00136161	0.0054523	0.00190894	0.000681853	-4.87676e-05	-0.00290041	-0.00165712	0.000760163	0.00626226	0.00570681	-0.00570263	0.000460573	-0.00150424	0.00300477	0.000762474	0.00467203	0.00449606	0.000275851	0.00105847	-0.00371917	-0.00122485	0.000331098	-0.000279666	-0.00312541
12	shuffled	0.000755802	0.00123399	0.000143646	0.00105086	0.00163884	0.00133978	0.000891812	7.61826e-05	0.00138997	0.00101267	0.00220781	0.00113989	0.000152298	0.000912632	0.000873667	0.00116472	0.00100696	0.00207012	-0.000628739	-0.000376974	0.00102333	0.0017488	0.00180556	0.0015008	0.00155645	0.00304986	-0.0019118	-0.00201056	0.000147516	0.00167133	0.0034516	0.00390703	0.00342649	0.00282022	0.000198533	0.000741197	0.00269295	0.0040926	0.00383779	0.00298386	0.00438427	0.0026276	0.00179957	0.000262901	0.000641453	0.00271234	0.00243002	0.00282792
13	shuffled	-0.000281141	-0.00324782	-0.000339248	-0.000228876	-0.00309077	-0.00348059	-0.00256898	-0.000818377	-0.000619255	-2.46884e-05	-0.001053	-0.0026792	-0.0044165	-0.00517175	-0.00403786	-0.00365881	-0.000760612	-0.00292928	-0.00115146	-0.000817393	-0.00036837	-0.001398	-0.00504163	-0.0049093	-0.00399755	-0.00330365	0.000879425	-0.000520446	-0.000571697	-0.0011617	-0.00558991	1.0437e-05	-0.00424975	-0.00155697	0.000345782	0.000337092	0.00277263	-0.000774756	-0.00198012	-0.00326404	-0.00267456	-0.00255103	-0.000771578	-2.96546e-05	-0.000155458	-0.000204005	0.000739322	-0.00103956
14	shuffled	-0.000186382	-0.000326577	0.000137019	0.000163443	-0.000309865	-0.000391476	-0.000110746	0.00109335	0.000615679	0.000623609	0.000175131	-0.000185286	-0.000234967	-0.000520598	-0.000601336	-5.38585e-05	0.000129006	2.80619e-05	0.001062	0.00158832	0.00148816	0.00047728	-5.18074e-05	0.000502189	-6.69055e-05	-0.000553894	0.000410852	-7.75329e-05	0.00151573	0.00159156	0.000784395	0.000873574	0.000128269	0.000886743	-0.000601031	0.000491226	0.00140511	0.00107865	0.00047278	0.000368957	0.0011342	0.00173523	0.0016861	-0.00118408	-0.00046259	0.000810961	0.000591886	-0.000663155
15	shuffled	-0.000957345	0.000301633	-0.000712335	-0.00103465	-0.000385726	1.00525e-05	0.000763793	-0.000548025	-0.00021821	-0.000744175	-0.000620917	-0.000978953	-0.000193276	0.000102141	0.00118778	0.000842038	-7.33667e-05	-0.000419153	5.85205e-05	-0.000209771	-0.000233362	-0.00126493	0.000897621	0.00138032	0.00239548	0.00232896	-0.000170075	-0.000496584	-0.000225607	-0.000629642	0.0014134	0.00374527	0.00355974	0.00116937	-0.00119005	-0.000523453	-0.00163611	-0.00168042	0.000154613	0.00087875	0.00233397	0.00416945	0.00117355	-0.000569031	-0.00159825	-0.000526212	-0.00163145	-0.0040444
16	shuffled	0.0016173	0.00341043	-4.36638e-05	0.000659139	0.00184799	0.003525	0.00284931	-0.000225735	-0.00088557	-0.001373	0.000161054	0.00155139	0.00467014	0.00464049	0.00310221	0.002702	-0.000884167	0.00214731	-0.000440452	0.00101423	0.001032	0.00169161	0.00290538	0.00364396	0.00252049	0.00279869	0.00144875	0.00377058	0.00171341	0.00204855	0.00295552	0.00324977	0.00236125	0.00193493	0.00431058	0.00201717	0.00182595	0.00512321	0.00479279	0.00527301	0.00177397	-0.000475915	0.00105481	-0.000210485	0.00116341	0.00233093	0.00180636	0.00376186
17	shuffled	2.96072e-05	-0.000481049	0.000569405	0.000566586	-0.000920454	-0.00041064	0.000185192	0.000217691	0.000351626	0.000427347	-0.00107382	-0.00198357	-0.00212913	-0.000958257	-0.000298642	-0.00078591	0.00037785	-0.000939038	0.000346764	-0.000125966	-0.000890279	-0.00211348	-0.0027771	-0.00144498	-0.000947106	0.000454597	-0.00105765	-0.00144122	-0.000910368	-0.00104649	-0.00289029	-0.000996947	-0.000667625	-6.06947e-05	-0.00103329	-0.00127769	0.000253569	0.000447591	-0.00104061	-0.00107676	-0.00112885	-0.000952102	-0.00062727	-0.00216761	-0.000588283	0.000986025	0.000134665	-0.00024421
18	shuffled	0.000415529	-0.000201868	0.000643871	0.000565105	-0.000325133	0.000219806	0.000501498	0.000874386	0.000728823	0.000684204	0.000527235	7.03226e-05	0.00109348	0.00049599	0.000344542	0.00068595	0.00122576	0.00145093	0.000416442	0.000444531	0.00091047	0.000645493	0.00206122	0.00170194	0.00129363	0.000183154	0.000146402	-0.00113179	-0.000712769	0.00114538	0.00303587	0.00308873	0.00205176	0.00243765	-0.000888424	-0.00144562	-0.000910713	-0.000387295	0.00232462	0.00125646	0.00170028	0.00236777	0.00259058	0.000167988	-0.00109302	-0.00142039	-0.00118659	-0.00117523
19	shuffled	-3.64098e-05	0.000373842	-0.00232503	-0.000284961	0.00181	0.00106723	-8.49555e-05	-0.00194863	-0.000825205	0.000428716	0.0021667	0.00239527	0.0015483	0.000718407	0.000945836	0.00050089	-0.00231743	0.00196466	-0.000876588	-0.000485539	0.00151138	0.00186148	0.0016109	0.00137877	0.00157353	0.000487307	-0.000143679	0.000507351	0.00178035	0.000946099	0.00210327	0.00115978	0.00131121	0.00168115	0.000525073	0.000203344	0.00177101	0.00121712	-0.00197548	0.000612635	0.00137867	0.000722702	0.000305227	0.00098778	-0.000471377	0.000104808	-0.00108281	-0.0027471
20	shuffled	-0.00165328	-0.0019214	-0.00153516	-0.00187672	-0.00176977	-0.00192513	-0.00132874	-0.000265279	-0.00030871	-0.000495987	-0.00187285	-0.00178369	-0.00339567	-0.0034813	-0.00303367	-0.00379138	0.00183186	-0.00292141	0.00334086	6.40439e-05	-0.000709545	-0.00144092	-0.00505329	-0.0053306	-0.00372769	-0.00307232	0.000787154	-2.75964e-05	-0.00178687	-0.00399502	-0.00730827	-0.00735149	-0.00589523	-0.0046305	-5.40328e-05	0.000751832	-0.00224943	-0.00402001	-0.00527001	-0.00498833	-0.00574734	-0.00579105	-0.0012485	-0.00158199	-0.00133332	-7.41281e-05	-0.00180229	-0.00369524
21	shuffled	0.000857388	0.000254484	0.00347814	0.00102763	-0.000910212	-0.000531204	3.0337e-06	0.00165822	0.000949253	0.000599076	-0.000993148	-0.000324995	0.00051984	-0.00121309	-0.00135898	-0.00113381	0.000896308	-0.00163703	0.00311557	0.00328183	0.00298063	-0.00113455	0.00137521	0.000925624	-0.000612224	-0.00310826	0.00227219	-0.000826072	0.00331734	-0.00146967	-0.000558981	0.00301747	-2.63613e-05	0.00288527	-0.00393284	-0.00178195	0.00364828	0.00144535	0.000809599	-0.000698467	0.0035175	0.00505789	-0.000974477	-0.00644532	-0.00888381	-0.00926058	-0.00306185	-0.00414503
22	shuffled	0.00316618	0.00306289	0.00115946	0.00295976	0.00454753	0.00283588	0.00185942	0.00309593	0.00293843	0.00370964	0.00296531	0.00317054	0.00435595	0.00273001	0.00300075	0.00231969	-0.000859183	0.00323305	0.00130244	0.00333686	0.00355887	0.00223796	0.00485688	0.00253365	9.27971e-05	0.00153449	0.00391126	0.00262519	0.00517854	0.00388057	0.00255902	0.00169978	0.000707812	0.00087635	0.00412174	0.00660623	0.00945304	0.00657216	0.0052231	0.00358062	0.00183686	0.00113243	0.000236884	0.00198233	0.00423941	0.00594589	0.00283347	0.00296228
23	shuffled	-0.00170131	-0.00111965	-0.00104221	-0.00156004	-0.00182304	-0.0019516	-0.00139882	-0.00138528	-0.00201131	-0.00108679	-0.00130073	-0.000721511	-0.000336397	0.000411047	-0.000691228	-0.000280637	-0.00135289	-0.000643927	-0.000962322	-0.000601632	-0.000326207	0.000379059	-0.00012849	9.19236e-05	0.000697131	-0.000382348	-0.000138885	0.00109765	-0.000286913	-0.000194863	0.00204979	0.00392119	0.00086767	0.000219953	-0.00206516	-0.000953193	0.000226722	-2.76801e-05	0.000893094	0.00400359	0.00183742	0.00126131	0.00114501	0.000115484	-0.000884507	-0.00156637	-0.00156122	-0.000694578
24	shuffled	-0.00325359	-0.00281309	-0.00249792	-0.00253361	-0.00383891	-0.00331503	-0.00293749	-0.00219684	-0.00108602	-0.00158322	-0.00175996	-0.00384791	-0.0037626	-0.0034958	-0.0034226	-0.00460596	-0.000703681	-0.00247076	-0.000217474	7.38386e-05	-0.00128902	-0.0023029	-0.0022301	-0.00243459	-0.00281495	-0.00133253	0.0015239	0.00134701	-0.000799734	-0.0020142	-0.00194612	-0.00154333	-0.00197989	-0.000110991	-0.00127372	-3.72008e-05	-0.00078985	-0.0022469	-0.00216155	-0.000331178	-0.00145881	-0.000409984	-6.35458e-05	0.0012517	-0.00129868	-0.00150803	-0.00253797	-0.00286199
25	shuffled	0.00102007	0.00649384	-0.00231239	-5.88708e-05	0.000354535	8.50732e-05	0.00278904	-0.0117622	-0.00617317	-0.00263805	-0.00342526	-8.30295e-05	0.00137754	0.00111389	0.000316736	0.0058146	-0.0105983	0.00158772	-0.0132844	-0.00950563	-0.00756977	-0.00321129	0.00184912	0.00265652	0.00446141	0.00497964	-0.00490218	-0.0107722	-0.0118831	0.00305425	0.00289753	-0.00236927	0.00433113	-0.00253625	-0.0066672	-0.00792977	-0.00945682	-0.00723046	0.00419761	-0.00167647	-0.00930522	-0.00725872	-0.00498636	-0.00517584	-0.00704057	-0.00478261	-0.00528812	-0.00421365
26	shuffled	-0.0040001	-0.00343946	-0.00380026	-0.0041766	-0.00348978	-0.00278924	-0.00254185	-0.00341221	-0.00262005	-0.0038053	-0.00444572	-0.00443641	-0.00332451	-0.00276268	-0.00298983	-0.00229691	-0.00165837	-0.00206021	-0.00168554	-0.00194275	-0.00396034	-0.0035164	-0.00206312	-0.00108244	-0.00159914	-0.00126427	-0.000663615	-0.00105931	-0.00137392	-0.00297254	-3.50571e-05	-0.000191053	0.000125721	0.000572396	6.44743e-05	-0.000290084	-9.80507e-05	0.000808929	0.000875197	0.000757025	0.000890382	0.000533029	0.000735466	0.00139208	0.000412365	0.000442236	0.000200506	0.000722984
27	shuffled	-0.00125241	-0.000711583	-0.001098	-0.00129214	-0.000733616	-0.000206157	-0.000263512	0.000304326	0.000204844	-0.000508685	0.000198832	-8.04147e-06	0.000530311	0.000239346	0.000162008	-0.000604715	8.9695e-05	0.000301303	0.000648196	0.000664852	0.00159169	0.00185118	0.00183507	0.000875473	0.00078	-0.000419639	0.00315051	0.0031528	0.00391454	0.00273734	0.00314364	0.0029313	0.00206402	0.000756307	0.00385316	0.00298785	0.00445723	0.0033715	0.000746522	0.00536949	0.00256071	0.00134617	2.26225e-05	0.00112668	0.00188347	0.00259385	0.000938719	-0.000479107
28	shuffled	-0.0011144	0.00230691	-0.00164467	-0.000602635	0.000831724	0.00154882	0.0025453	-0.000744367	-0.00311533	-0.00322858	-0.000618002	-5.18631e-05	0.000260906	0.00265138	0.00284439	0.00426506	-0.00339922	0.000986073	-0.00425122	-0.00432155	-0.00440684	-0.000336238	-0.000128505	0.00219499	0.00181135	0.000160733	-0.00552454	-0.00494976	-0.00390893	0.000250952	-0.000603104	-0.00112652	5.72117e-05	0.00146307	-0.00328534	-0.00404758	-0.00409637	-4.62415e-05	0.00040002	0.000138842	0.000538232	-0.000511755	0.0010756	-0.000283851	-0.000633351	-7.90818e-05	0.000236077	0.000244805
29	shuffled	0.00415507	0.00242241	0.00456856	0.00368191	0.00203147	0.00168041	0.00157248	0.00457654	0.00188544	0.00211665	0.000917494	0.000962785	0.00229773	0.00185917	0.0010868	0.0017364	0.00205256	0.000594498	0.00189224	0.00256883	0.0028007	0.0031864	-0.0015172	0.000356727	5.43235e-05	0.0014672	0.00110177	0.000988143	0.00172793	0.0016555	-0.00278501	4.77845e-05	0.000324664	0.000442796	-0.000541116	-0.000482726	0.000786866	1.49906e-05	-0.00124278	-0.00119675	-0.0011747	-0.00126545	0.000559881	0.0007337	-0.000353959	-0.000494295	-0.000211347	-0.000126902
30	shuffled	0.00188706	0.00283038	0.00165406	0.00171781	0.00206298	0.00199068	0.00303125	-0.000109663	-0.000361432	0.00112438	0.0017542	0.00350393	0.003376	0.00349932	0.00144576	0.00287783	-0.00174969	0.000717244	-0.00226803	0.000871323	0.0038558	0.00340878	0.00196545	0.00252518	0.00159631	-0.0023193	0.00251675	0.00660096	0.00708061	0.00564129	0.00189772	0.0032587	0.000439695	0.000831703	0.00588728	0.00563078	0.00658912	0.00443605	0.00289116	0.000297146	0.00230795	0.000758486	0.000865252	-0.000814094	0.000158011	0.00262626	0.0017709	0.00376885
31	shuffled	-0.00292022	-0.00353487	-0.00256309	-0.00247284	-0.00192609	-0.00419308	-0.00475343	-0.000140848	-0.00235622	-0.00373488	-0.00224205	-0.00112597	-0.00306123	-0.00162731	-0.00391576	-0.00296273	3.71331e-05	-0.00377421	-0.000440137	-0.00157883	0.00117902	-0.00103705	-0.00524992	-0.00445286	-0.00291765	-0.0042484	0.000510497	-0.000135605	-0.00118303	0.00342997	-0.0017036	-0.00143124	-0.00230774	-0.00215404	0.00124684	0.00160427	0.00250041	0.00584976	0.000158846	-0.00294529	-0.00167088	0.00224507	-0.000555165	-0.00561918	-0.000509114	0.00386174	0.0031705	0.00455234
32	shuffled	0.000302881	0.000280317	-0.000114057	0.000360196	0.000447455	0.000376838	0.000234246	0.000742329	0.000653054	0.0010287	0.000904179	0.000474072	0.000733456	0.00045889	0.00077161	-0.000331541	0.000594965	0.000679108	-0.00015668	0.000429404	0.000931217	0.000935438	0.00100179	-0.00025044	-0.000652329	-0.000201177	0.000569927	0.000316525	0.00137731	0.00103917	0.0011803	6.9795e-05	-0.000582856	-0.000198864	0.000647999	0.000633062	0.00128624	0.000779866	-0.00034553	0.000665247	-0.00155206	-0.000970205	2.76092e-05	-0.000234242	0.000501778	0.000635689	0.00031485	-5.25401e-05
33	shuffled	0.00165522	0.00163201	0.000868635	0.00284795	0.00147642	0.00136658	0.00199118	0.00187741	0.00163823	0.00175597	0.00230988	0.00128363	0.00143996	0.000323778	0.000447605	0.00104716	0.000804227	0.00167578	-0.00188415	0.00104775	0.000821262	0.000624553	-0.000504877	0.000161911	-0.000161085	-0.000657533	-0.00126682	-0.000384289	-0.000117514	0.000331041	-0.00157704	6.53036e-06	-0.000393685	0.000107266	-0.00238246	-0.00141804	-0.00177097	-0.000901718	-0.00116746	0.00081674	0.000260287	0.000972179	0.000325693	0.000742373	-0.00130763	-0.00246747	-0.00121673	-0.00253133
34	shuffled	0.00750528	0.00429541	0.00524795	0.00793901	0.00578571	0.000785921	0.000131924	0.00340826	0.00166995	0.00120102	0.00604534	0.00313252	0.00690089	0.00403871	-1.79006e-05	0.000802836	0.00395575	-0.00653176	0.00371669	-0.00106731	-4.25702e-05	-0.0157752	0.00539886	0.00264067	-0.000930646	-0.00407533	-0.00314651	-0.00638794	-0.0109843	0.000175984	0.00582445	0.00389697	-0.00258069	-0.00321828	-0.00488495	-0.00425929	-0.00286235	-0.00226842	0.00137756	-0.00288002	0.00372755	-0.00541036	-0.00110208	0.00295144	0.000392833	-0.00261742	-0.00759085	-0.000294588
35	shuffled	0.00208805	-0.00256616	0.00131541	0.00257031	0.000926725	-0.000581644	-0.00378504	0.0065935	0.00240289	0.00301184	9.79569e-05	0.000238851	0.00081203	0.00193964	0.00247126	0.0022371	0.00198858	-0.00296195	0.00561874	0.00399795	0.00498093	0.00127231	-0.00242393	-0.000253988	0.000967774	-0.00195453	0.00489299	0.00508414	0.00201201	0.000458524	-0.00132381	-1.59923e-05	0.00185237	0.00487246	0.00188491	0.000963619	0.00206315	-0.00208448	-0.000853655	-0.00438575	-0.00019603	0.00497554	0.00362876	-0.00351799	-0.00189889	-0.000442878	0.0010451	0.000711361
36	shuffled	-0.00193528	-0.0009184	-0.0016165	-0.00233728	-0.00222798	-0.00183132	-0.00188353	-0.000376427	-0.00162182	-0.00172404	-0.00191094	-0.0019454	-0.00238539	-0.0016806	-0.00111023	-0.000854586	-0.00138058	0.000182494	0.0012218	0.000700269	-0.000409822	-0.00157268	-0.00295574	-0.00256166	-0.00215828	0.00117359	0.00153076	0.0019752	0.00116922	-0.00106468	-0.00110944	-0.00150531	-2.88999e-05	0.00279838	-8.33467e-05	0.000787849	0.000991708	0.000624421	-0.0023197	-0.00134723	-0.000867017	-0.00113838	0.0004067	-0.00033683	0.000136223	0.000468642	-0.0002735	-0.001694
37	shuffled	0.000736236	-0.000377993	0.000791939	-6.26387e-05	-6.06154e-05	-0.000319423	0.000815403	0.000989375	0.00025216	-0.000579992	2.98001e-05	-0.000492551	-0.000518199	0.000336581	0.000890123	0.000167985	-0.000377164	0.000420699	0.00182852	0.00206931	-0.000423222	-0.00132216	-0.000658948	0.000252589	-0.000148399	-0.000325305	0.000741102	0.00270234	-0.00124921	-0.00131565	-0.001499	-0.00118237	-0.000759614	0.00016162	0.00235888	0.00174419	-0.00144511	-0.000323583	-0.00154554	-0.000795499	-0.000568562	-0.00156396	0.000207535	-9.14111e-05	0.00141956	0.000926788	0.000648797	-0.000382321
38	shuffled	0.00271432	-0.001036	0.00288854	0.00284022	-0.00136223	-0.00123168	-4.42692e-05	0.00398576	0.00323634	0.00385545	0.00328953	-0.00131538	-0.000952694	-0.000932526	-0.00121272	0.000897525	0.00259262	0.00191158	0.00372336	0.00434952	0.00433801	0.00191074	-0.00136092	-0.00204008	-0.00148673	0.000525729	0.0044792	0.00536706	0.00481625	0.00595672	0.00155399	0.000921623	-0.00107554	-0.000317097	0.00443907	0.00527652	0.0069593	0.00591138	0.00392821	0.00386075	0.00337187	0.00240523	0.0020444	0.000875831	0.00229826	0.0030483	0.00184228	0.00484216
39	shuffled	0.00323845	-0.00268725	0.00727258	-0.00212083	-0.0112311	-0.00967125	-0.0024094	0.00105421	0.00168935	-0.00352906	-0.00901172	-0.0178873	-0.014678	-0.0139998	-0.0103677	-0.00191826	0.00348732	0.00509674	0.00287424	0.000636188	-0.0104375	-0.0213329	-0.0133877	-0.0149383	-0.0122539	-0.00759271	0.00260155	0.000868203	-0.00374198	-0.0106134	-0.010789	-0.00591324	-0.00773709	-0.00295147	-0.00322598	0.00119735	-0.00235837	-0.00461712	-0.00450227	-0.0034737	-0.00276471	-0.00407984	-0.00578021	-0.00637015	-0.00512128	-0.00566987	-0.00319859	-0.0038819
40	shuffled	0.00333459	0.00145451	0.00347659	0.0029105	0.00150601	0.000950731	0.00044047	0.00348455	0.00225697	0.00284097	0.00323457	0.0021333	0.00272679	0.00135049	0.000590986	0.00149477	0.000944376	0.00145534	0.00206397	0.00252625	0.00325784	0.00345414	0.0010211	-0.000454088	-0.000718076	-0.000227121	0.00158392	0.0020828	0.00328304	0.00246353	7.05813e-05	-0.000447794	-0.000577459	0.000405759	0.000751197	0.00133107	0.00350379	0.00100567	-0.0014767	2.47755e-05	-0.000740414	-0.0019609	-0.000613263	0.00108913	-0.000897214	-0.000560541	4.16376e-05	-3.95681e-05
41	shuffled	-0.000617086	-0.00160158	-0.000330177	-0.000623147	-0.00109898	-0.00181174	-0.00207083	-0.000594452	4.76709e-05	-0.000650399	-0.000887858	-0.00148621	-0.00189628	-0.00185217	-0.00189367	-0.0011208	-2.05822e-06	-0.00117229	0.000304259	0.00153742	-0.000205933	-0.000636518	-0.00235256	-0.00304889	-0.00258731	-0.00128994	0.000199896	0.000900856	0.000491459	0.000667361	-0.00322124	-0.00495802	-0.00581417	-0.00405845	-0.00014945	0.000733639	0.000108668	0.00131561	0.0007905	-0.00413317	-0.00544014	-0.00591219	-0.00291198	2.89726e-05	0.00031313	0.000690929	0.000112505	0.000132453
42	shuffled	-0.00131889	-0.000529084	-0.000285479	-0.00118674	-0.00279248	-0.00122797	-0.000717361	0.000657256	0.00106438	-0.000237952	-0.0021175	-0.00310015	-0.0030502	-0.00214365	-0.00167506	-0.000573262	0.000508948	0.00236025	0.000351525	0.000530257	-0.000114329	-0.00292827	-0.00296436	-0.00179712	-0.00137021	0.00018905	0.000107381	-0.00195482	-0.0028501	-0.00394118	-0.000613603	0.000360269	0.000233451	-0.00210663	0.000379561	-0.00326126	-0.00365448	-0.00415867	-0.00379062	0.000104765	0.000606491	2.51497e-05	-0.00143605	0.00146792	0.0014428	0.00144838	-0.000578247	-0.00128021
43	shuffled	-0.0166386	-0.0174588	-0.0171989	-0.0169483	-0.0179622	-0.0164366	-0.0190674	-0.020087	-0.0175134	-0.0142716	-0.0190706	-0.016592	-0.0158363	-0.0139645	-0.0184119	-0.0133126	-0.00196065	-0.00913327	-0.0104979	-0.0145483	-0.0200733	-0.0187669	-0.0146459	-0.016388	-0.0163036	-0.00961137	-0.0167295	-0.0161076	-0.0250884	-0.024737	-0.0110135	-0.013742	-0.0103812	-0.00773698	-0.0159525	-0.0195834	-0.0262369	-0.0104276	-0.00111893	-0.00337463	0.0010374	-0.0117426	-0.00257937	-0.00431329	-0.0105543	-0.0172908	-0.00802519	0.00136096
44	shuffled	0.00612235	0.00636431	0.00665898	0.00584375	0.00387026	0.00630163	0.00821075	0.00327566	0.00471669	0.000286246	0.00523352	0.00152367	0.00299623	0.00230772	0.00419	0.003324	0.00538778	0.00329358	0.00498527	0.00104839	0.000655446	-0.00105448	-0.000220125	-0.00107438	-0.000426033	0.00501482	-0.000539794	-0.00367562	-0.00429469	-0.00305443	-0.0074709	-0.00131646	0.00158886	0.00139509	-0.0025505	-0.00535547	-0.00453256	-0.00383032	-0.00219583	-0.00453859	0.00261053	-0.000553918	-0.000635669	0.000290411	0.000636038	-0.00187883	-0.00525559	-0.00519639
45	shuffled	0.00115945	0.00120947	0.00115522	0.00145153	0.00155613	0.0014792	-5.55537e-06	0.000692079	0.00232295	0.00196715	0.00183042	0.00167792	0.00162375	0.00214194	0.000988829	0.00177255	0.00198691	0.000162554	0.000403154	0.00195026	0.00171873	0.00124644	0.00101623	0.000296482	0.000502963	0.000551077	0.00118893	0.00114111	0.00180149	0.00223494	-7.20861e-06	-0.00111934	-0.00107954	-0.000402807	0.000544877	0.00159554	0.00200063	0.000519109	0.000247821	-0.000557896	-0.00106609	-0.000669403	0.000889952	-0.00121973	-3.85893e-05	0.00168737	-0.00116242	-0.00117622
46	shuffled	0.000188335	-0.000810523	0.00076187	0.00137008	0.000865403	-8.19489e-05	-0.000650392	0.00162039	0.00141216	0.000369611	0.00156184	0.00122652	-0.000245121	-0.00252575	-0.00368727	-0.00280105	0.00208772	-0.000651253	0.000242022	-2.04019e-05	-0.000930961	0.000608296	-0.00087705	-0.00162241	-0.00278819	-0.00278934	0.000772716	-0.000237458	0.0015612	0.000652963	-0.000978529	-0.00144268	-0.00151671	-0.00217487	2.45441e-05	0.000469928	0.000799076	0.00104913	-0.00129688	-0.000430699	-0.00091957	-0.00175321	0.00123994	-0.00135007	-0.000148723	-0.000369466	0.000591983	-0.00139674
47	shuffled	-0.00162003	-0.000747732	-0.000852266	-0.00221925	-0.000695421	-0.000895452	-0.000901613	-0.00134403	-0.0023152	-0.00262103	-0.00144797	-0.000973326	-0.000785593	-0.0013654	-0.00174979	-0.000965157	-0.000391879	-0.000248641	-0.00144857	-0.00180345	-0.00202902	-0.00174267	-0.0010261	-0.00165513	-0.00212393	-0.00197539	-0.000727893	-0.000784831	-0.000688896	-0.000919447	-0.000573218	-0.00234809	-0.00297101	-0.0015073	-0.00389264	-0.000572945	0.00120155	0.00288666	0.00162281	-0.000766206	-0.00163477	-0.00345126	-0.00419764	-0.000691871	-0.000899882	0.00115563	0.00157091	0.00317018
48	shuffled	-0.000946854	-0.000814327	0.000334723	-0.000599276	-0.00154043	-0.000871499	-0.000808904	0.000346806	-0.000275048	-0.000777485	-0.00165705	-0.00203713	-0.00104402	-0.00148907	-0.000870538	-0.000641109	0.000466738	0.000236357	0.000481553	7.45541e-05	-0.000581347	-0.00183947	-0.000205654	-0.00125392	-0.000227145	0.000164547	0.000340372	0.00211405	0.00237885	-0.000118616	-0.00118616	0.000959722	0.00162452	0.000610093	0.000499479	0.00151423	0.00243873	-0.000369712	-0.0020436	5.50889e-05	0.000719108	0.00015468	0.000710015	-7.87832e-05	0.000194379	-0.000161375	9.14908e-05	-0.000853979
49	shuffled	0.00201933	0.00129021	0.00382705	0.000291363	0.00077925	0.00142231	0.00167894	0.00589336	0.00281252	0.00187042	0.00240056	0.00170951	0.00062109	0.00204342	0.0018656	0.00237797	0.00311772	0.000703157	0.00245736	0.00274279	0.00252117	0.00213777	0.00234169	0.000391939	-0.000627562	0.00201739	0.00120073	0.00219506	0.00241382	0.00361656	0.000733668	-5.10999e-05	-0.000117569	-0.000992234	0.0019232	0.00239194	0.0048408	0.00363765	0.00184024	0.000370045	-0.00249739	-0.00381827	-0.00322455	0.00186927	0.00142416	0.00409276	0.00439735	0.00489901
[truncated: 15 more columns]

## Sheet: -IOI model
Subj	Condition	Fp1	Fp2	AF7	AF3	AFz	AF4	AF8	F7	F5	F3	F1	Fz	F2	F4	F6	F8	F9	F10	FT7	FC5	FC3	FC1	FC2	FC4	FC6	FT8	T7	C5	C3	C1	C2	C4	C6	T8	TP7	CP5	CP3	CP1	CPz	CP2	CP4	CP6	TP8	P9	P7	P5	P3	P1
1	real	-0.000134398	-0.000491043	-6.45579e-05	-0.000256191	-0.00054438	-0.000549101	-0.000814932	-0.000985157	-0.000169769	7.72859e-05	-0.000468116	-0.000757248	-0.000664428	-0.000707	-0.000435186	-0.000764671	-0.000168201	-0.00121877	-0.000496283	-0.000958672	7.78639e-05	0.000204724	-1.7348e-06	7.95072e-05	-1.14421e-05	-0.000432349	0.000243982	0.000583465	0.00173998	0.000557803	0.000759629	0.000177896	0.000255371	-0.000188905	0.00181251	0.00215716	0.00204323	0.00132217	0.000845511	-0.000299591	-0.000193501	-9.55575e-05	0.000928965	0.000265401	0.00248457	0.00401557	0.00275914	0.00203822
2	real	-0.00327141	-0.00357355	-0.00321133	-0.00375707	-0.0035881	-0.00372329	-0.00575049	-0.00243569	-0.00236735	-0.00192132	-0.00269524	-0.00240256	-0.00268185	-0.00343017	-0.00325055	-0.0031628	-0.00156694	-0.00344942	-0.00117841	-0.000843548	-0.000383813	-0.000969784	-0.00238632	-0.0025089	-0.0026907	-0.00254431	-4.03967e-05	-4.30749e-05	0.0029048	0.00145709	-0.000965179	-0.00200825	-0.00224671	-0.00358766	-0.00260311	0.00165255	0.00360032	0.00733963	0.00539416	0.00323389	-0.0014611	-0.00191035	-0.00014948	-0.0036777	-0.00218353	0.00126666	0.00114196	0.00250341
3	real	0.000508826	0.0017674	0.000819011	-0.00262572	-0.00181895	0.00138857	0.0050107	0.00163573	0.000223993	-3.73633e-05	-0.00177219	-0.00187205	0.00193363	0.00184126	0.00360518	0.00541335	0.0021	0.00783985	0.00164253	0.000929026	-0.000567981	-0.00156419	0.00134249	0.00217629	0.00186338	0.00423715	0.00369035	0.00590483	0.00312605	-0.00107054	0.000597758	0.00166324	0.0014382	-0.000585519	0.00413341	0.00470511	0.00314143	0.00266418	-0.00203859	0.000219332	-0.000132248	0.000815108	-0.00282635	-0.000207278	0.00264985	0.00677533	0.00430282	0.000999536
4	real	0.0135965	0.0169952	0.00782722	0.0135398	0.0147587	0.011522	0.013769	0.000959251	-0.00609888	0.00398563	0.0142204	0.015353	0.00533803	0.0070082	0.0104187	0.0112868	-0.000902235	0.00841004	-0.00286763	-0.000426146	0.00190359	0.00626619	-0.000773821	0.00200104	0.005437	0.00809376	-0.00222625	-0.000572414	-0.00085672	0.00750038	-0.002731	0.00387725	0.00017728	0.000486354	0.00131448	-0.00138732	0.00489226	0.00732353	0.00781386	0.0013457	-0.00555471	-0.00553155	0.000822337	0.0039044	0.00487812	0.00545894	0.00665684	0.0101519
5	real	0.00694278	0.00910426	-0.000568741	0.00686057	0.00740853	0.00797356	0.00601184	-0.0049828	-0.00369769	0.00443373	0.00958665	0.00981061	0.0107824	0.0075822	0.00531715	0.00402614	-0.00860826	0.000239074	-0.012132	-0.00568909	0.000641118	0.00779493	0.00804444	0.00727352	0.00245827	0.00356896	-0.00587829	-0.00279351	-0.00307851	0.00844196	0.00672226	0.00760006	0.00239953	0.000821353	-0.000259667	-0.00128184	0.000445176	0.00341153	-0.00108237	-0.00199717	0.00334083	0.00575716	0.00332895	-0.00032032	0.00120918	-0.00146392	-0.00274082	-0.00255935
6	real	0.00750652	0.00376849	0.00505293	0.00703605	0.00802735	0.00374771	0.000395953	0.00556692	0.00715137	0.009794	0.0110519	0.0116418	0.00741424	0.00435779	-0.000101389	0.000699352	0.00266106	-0.000551983	0.00243731	0.00733699	0.011162	0.0124196	0.00749115	0.00439683	0.00185216	0.000425502	0.0027556	0.00675479	0.0136187	0.0143059	0.0116827	0.00435529	-0.000129651	-0.00102137	-1.42548e-05	0.00510787	0.00970834	0.0151197	0.0095795	0.00200633	0.00231319	0.00216517	0.000238201	-0.00474573	-0.00324284	0.00562032	0.00311715	0.00514759
7	real	-0.00188742	-0.00241271	0.00134759	0.000361736	-0.00170219	-0.00305439	-0.00136861	0.00110443	0.00265416	0.00125801	0.000772109	-0.00256277	-0.00504453	-0.00454428	-0.00347415	-0.00280347	0.00261015	-0.00346303	0.00282603	0.001203	0.00015781	-6.05489e-05	-0.0043238	-0.00284868	-0.00329027	-0.00340633	0.000738169	1.3001e-05	5.0091e-05	0.00103101	-0.00238747	-0.00135661	-0.00286751	-0.00324481	0.000426992	-0.000171895	-0.000300637	0.00043687	0.00097876	0.000630977	-0.00161169	-0.00162765	-0.00122364	0.00303953	0.00183913	0.00136814	0.000523618	0.00246289
8	real	-0.000870301	-0.000192478	-0.000746487	-0.000939703	-0.00060772	-7.76907e-05	0.00013508	0.00012341	-2.95601e-05	0.000296111	-0.00052495	1.98721e-05	0.000152654	0.000165482	0.000532771	0.000317586	-0.000282183	0.000756071	0.000266775	0.000910612	0.00135686	0.00201846	0.00207227	0.00118592	0.000656342	0.000570302	0.000925716	0.00262757	0.00331197	0.00443659	0.00252425	0.00161856	0.00119992	6.10869e-05	0.00163459	0.00295736	0.00436935	0.00524983	0.00410465	0.00138233	0.00113571	0.000166402	-0.00037055	0.000194182	0.00120037	0.00244559	0.00228404	0.00253015
9	real	-0.00126439	-0.000434326	-0.00117424	-0.00179604	-0.000971608	-0.000629846	-9.71071e-05	-0.000863216	-0.00100264	-0.00165738	-0.00125005	-0.00114811	-0.00110636	-0.000786334	-0.000669034	-0.000239071	-0.000297217	0.000159483	-0.000539856	-0.000978664	-0.00135366	-0.00100566	-0.000952427	-0.00127801	-0.00162094	0.000107096	0.000468375	0.000225548	-0.000315554	-0.00111606	-0.00132631	-0.0018757	-0.00128511	0.00244552	0.00120303	0.0013279	0.000304771	-0.00126292	-0.00158059	-0.00120749	-0.00145216	-0.000938896	-0.000299366	0.00120587	0.00128657	0.00117228	0.000303624	-0.000766567
10	real	0.000245343	0.000301659	0.000767533	0.00093481	-0.000399026	-0.000672371	-0.000707169	-0.000187571	0.000319103	0.00056568	0.00048744	0.000346372	-0.000489241	-0.000447711	-0.00120854	-0.00202703	-0.000331611	-0.00215263	-0.000464716	5.28972e-05	0.000841265	0.00121121	0.000166987	0.000200415	-0.000634923	-0.000802786	-0.00229024	-0.000551044	-0.000190017	0.0014407	0.00175812	0.00154611	0.000535826	0.00071306	-0.000998928	0.000295688	0.000122219	0.0031605	0.00193401	0.00160865	0.00113256	0.000649493	0.00126157	-4.40268e-05	0.000754164	0.000634831	0.0012933	0.00188806
11	real	0.00250374	0.00375541	0.00454411	0.00431567	0.00303675	0.00348595	0.00266462	0.00617002	0.00505307	0.00600062	0.00634512	0.00560402	0.00442372	0.00249907	0.00110799	0.00174437	0.00609116	0.000843269	0.00617419	0.00867843	0.0090266	0.00712743	0.0033188	0.00253256	0.000640943	9.13309e-05	0.00836886	0.0111423	0.0130278	0.00918627	-0.00155303	-0.00117921	-0.00127499	-0.000443038	0.00759411	0.0115864	0.0130499	0.00868367	0.00061223	-0.00363324	-0.00168285	0.00169482	0.000909345	0.00162745	0.0086766	0.0102961	0.00958075	0.00380647
12	real	0.000116835	-0.000104255	-0.000238838	0.000457001	0.000726276	0.000580484	-0.000318167	-0.000837581	3.36863e-05	0.00143252	0.00114001	0.00194348	0.00161471	0.000717456	-0.000180993	-0.000518291	-0.000968065	-0.00137944	-0.000683541	0.000627623	0.00187359	0.00371594	0.00219204	0.00140846	0.000639895	-0.000157167	0.00115071	0.00258422	0.0036306	0.0043697	0.00336719	0.0012115	0.000315982	-9.80517e-05	0.00170194	0.00307544	0.00599235	0.00569307	0.00470789	0.00231753	-5.98846e-05	-0.000709218	-0.00113041	0.000215859	0.00239876	0.00321143	0.000673834	-0.000925868
13	real	-0.000925811	0.000571033	-0.00082639	-0.000929092	-0.000276067	0.000449185	0.000765601	-0.000508821	-0.000381807	-0.000664551	-0.00060081	0.000583357	0.000765802	0.00162635	0.00145774	0.0026711	-0.000705335	0.00169622	-0.000306399	2.49239e-05	-0.000207039	-6.85957e-05	0.00298361	0.0027398	0.00288517	0.00293823	0.00115459	-0.000243772	-0.000153823	-0.000182025	0.00543927	0.00435267	0.00434348	0.00215088	-0.000485029	-0.00115298	-0.000667849	-0.000365319	0.00219758	0.00681067	0.00610952	0.00367584	0.00245097	-0.0016239	-0.00218372	-0.00132298	-0.00234204	0.00049209
14	real	0.0015895	0.000866496	0.000748224	0.0015502	0.00139525	0.000715157	0.000661432	0.000559603	0.00107005	0.000861913	0.00170286	0.00108132	0.00122928	0.000982745	0.000374597	1.19254e-05	0.000179066	-0.000606504	0.000194158	-0.000445765	0.00239247	0.00231203	0.00233284	0.000771837	0.000212353	-3.84211e-05	-0.00022232	0.000106311	0.00195588	0.00320438	0.00222952	0.000874747	9.99228e-05	-0.000330991	-0.000545271	0.000629998	0.00251391	0.00428057	0.00291814	0.000350676	0.000185118	-0.000161469	-0.000566832	-0.000659742	0.000721195	0.0021163	0.00200166	0.00323078
15	real	-0.000447632	-0.000254592	0.0010196	-0.000362188	-0.000342114	-0.000109181	-0.00017853	0.00160898	0.00119439	0.000980723	0.00031351	0.000272871	-0.000324144	9.03398e-06	0.000195726	0.00026235	0.00198952	0.000775304	0.00177054	0.00208735	0.00205964	0.00214523	0.000367211	8.41954e-05	0.000662747	0.000904831	0.00144299	0.00217491	0.0037669	0.00250439	0.0013395	0.000866874	0.000858174	-0.000144429	0.00109276	0.00189804	0.00428597	0.00354752	0.00287249	0.00149049	0.00144341	0.00140255	0.000541505	0.0012746	0.00117544	0.00228778	0.00324046	0.00477757
16	real	0.000184446	0.000107748	-1.69821e-05	0.00042819	0.000152444	0.000224394	-0.000298204	0.000780783	0.000511401	0.00114911	0.00100009	0.00105282	0.000678716	0.000293304	1.78617e-05	-0.000744876	0.000210685	0.000254857	0.00101679	0.00132905	0.00234532	0.00227527	0.00142098	0.000487836	-0.000202436	-0.000349143	0.00246138	0.00240613	0.00376868	0.00368246	0.00150114	0.000200386	0.000224666	-0.000961492	0.00210903	0.00352704	0.00402465	0.00531319	0.00460958	0.00252068	-8.26972e-05	-2.34234e-05	-0.000311125	0.00097394	0.00237751	0.00377293	0.00366344	0.00370169
17	real	-0.00208593	-0.00227046	-0.00173151	-0.00190337	-0.00218155	-0.00265223	-0.00237904	-0.00219171	-0.00180087	-0.00262322	-0.00251799	-0.00232511	-0.00189735	-0.00191669	-0.00164637	-0.00183849	-0.00151025	-0.00134711	-0.00162557	-0.00195538	-0.00247438	-0.00154034	-7.3163e-05	-0.000120183	-0.000310622	-0.000709254	-0.00130424	-0.0018293	-0.002186	0.000339049	0.00141537	0.00157389	0.00113298	0.00043614	-0.00170237	-0.00193732	-0.000496849	-0.000197736	0.000465275	0.00224941	0.00173243	0.000823096	0.000519908	-0.000224204	0.000812982	0.00038823	0.000628448	-0.000235962
18	real	0.000139683	0.00106376	-0.000433827	-0.000107266	0.00129633	0.000964351	0.000313836	-0.000162054	0.000168839	0.000529156	0.000259334	0.000330228	0.00148294	0.00114231	0.000344877	0.00027192	-0.000798119	-5.66297e-05	-0.000201107	0.000497455	0.000890006	0.00109085	0.00220718	0.00145098	0.00112533	0.000561426	0.00109987	0.00226224	0.0030483	0.00310113	0.00333193	0.00215634	0.00150403	0.000661827	0.00165082	0.00302735	0.00430319	0.00488126	0.00497163	0.00313133	0.00200501	0.00131893	-0.000117056	0.00137452	0.003466	0.00408801	0.0051443	0.00498437
19	real	-0.000170091	8.57672e-05	-0.00179014	-0.000520377	0.000860574	0.000962027	0.000285771	-0.000913504	-0.000409756	0.00144658	0.00145662	0.00194263	0.00230371	0.0017716	0.000331417	-0.000392671	-0.00276461	-0.00409701	-0.000897248	0.00118265	0.00281461	0.00373825	0.00209522	0.00127629	7.36756e-05	-0.000976492	0.00399157	0.00323501	0.00504004	0.00269391	0.00361185	0.00162157	0.000711608	-0.00139077	0.00364914	0.00698517	0.00630996	0.00773028	0.00733235	0.0041037	0.00181201	-0.000350271	-0.00238877	-0.00564367	-0.000330068	0.00509473	0.00606302	0.00639672
20	real	-0.00348446	0.00156525	0.00200165	-0.00211577	-0.00196028	-0.000822362	0.00189551	-0.00444929	-0.00772696	-0.00869989	-0.00888462	-0.00623208	-0.000295928	0.000437789	-0.000496819	0.00234806	0.000964909	0.00220693	-0.0025161	-0.00751792	-0.0103732	-0.0121172	-0.000269412	0.00148864	0.00188626	0.00228558	-0.00591575	-0.00521324	-0.0089915	-0.011111	0.00490973	0.000635475	0.000104129	0.00388271	-0.0032108	-0.000118111	-0.00475646	-0.00910411	-0.000459655	0.0049607	0.00416609	0.00414911	0.00303126	-7.00459e-06	-0.00210871	-0.00235082	-0.00441232	-0.00195403
21	real	-0.00809283	-0.0105699	-0.00589171	-0.00620662	-0.010721	-0.0116475	-0.00873419	-0.00755393	-0.00694877	-0.00620892	-0.00715458	-0.0109008	-0.0112223	-0.011587	-0.0117842	-0.0112435	-0.00343773	-0.00902805	-0.00663946	-0.00845909	-0.00897262	-0.00460856	-0.0103446	-0.0100564	-0.00848297	-0.00974735	-0.00924995	-0.00883216	-0.0090105	0.000940565	-0.00674332	-0.00897068	-0.00904214	-0.00777896	0.00161118	-0.004614	-0.00653433	0.00534764	0.00548818	-0.00642747	-0.00948752	-0.00943463	-0.00482935	0.000232467	0.00235259	0.00591738	0.00565546	0.0154263
22	real	0.00402339	0.00907183	-0.000918221	0.00321495	0.0103337	0.0109241	0.0091226	0.00241875	0.0037198	0.00969414	0.00987346	0.0101488	0.0103914	0.010915	0.0138503	0.0100433	-0.00112994	0.00931522	0.0042604	0.00327186	0.00523436	0.0102015	0.0116877	0.0111563	0.0135322	0.010601	0.00365491	0.00473332	0.0091137	0.0111363	0.0122493	0.011128	0.010122	0.00929796	0.00104912	0.00106397	0.00894087	0.0147185	0.0162489	0.00837481	0.00707094	0.00727765	0.00642829	-0.00104751	-0.00181585	0.0029565	0.0016087	0.00990596
23	real	-0.00256438	-0.0020094	-0.00311922	-0.00293146	-0.00276442	-0.00282198	-0.00239851	-0.00374101	-0.00295522	-0.00336346	-0.00318159	-0.00295028	-0.00338904	-0.00285015	-0.00254677	-0.00221001	-0.00213837	-0.00140912	-0.00278131	-0.00278054	-0.00272953	-0.0022393	-0.00261136	-0.0029671	-0.00263962	-0.00255024	-0.00184045	-0.00156273	-0.00197416	-0.00139485	-0.0015707	-0.00148884	-0.00222616	-0.00220858	-0.00118251	-0.00128738	-0.000464763	0.00173318	0.00295401	0.000730175	0.00104766	-0.00178357	-2.65432e-05	-0.000983771	0.000385735	0.000661607	0.00154705	0.00297944
24	real	-0.00222902	-0.00174169	-0.00176047	-0.00156881	-0.00144421	-0.00182789	-0.00165447	-0.00189998	-0.00198158	-0.00114522	-0.000267394	-9.17649e-05	-0.00133567	-0.000686036	-0.000959243	-0.000752043	-0.00151753	-0.000800504	-0.00184952	-0.00221492	-0.000369304	0.0019031	0.00105801	0.000478917	0.00128827	0.000999949	-0.00182991	-0.00129807	0.000444572	0.00332909	0.00284858	0.00313517	0.000624541	-0.000685893	0.000733348	0.000327432	0.000922494	0.00411553	0.00553784	0.0033993	0.00319315	0.00293758	0.000806142	-0.00125433	0.000125749	0.00050349	0.00211608	0.00306505
25	real	-0.00725144	0.00346617	-0.00654905	-0.00646147	-0.00280261	0.0045064	0.0063634	-0.00966996	-0.0118257	-0.0121706	-0.00880834	-0.00415139	0.000569122	0.00241689	-0.0012764	0.00825304	-0.00764981	0.0075144	-0.0114866	-0.0161424	-0.0165511	-0.0117115	0.00124348	0.00474669	0.00502254	0.00541277	-0.004124	-0.0123587	-0.020517	-0.0141431	-0.000536362	0.00244878	0.00683378	0.00914783	-0.00253526	-0.00828814	-0.0139401	-0.0102539	-0.00536168	0.00293258	0.00583962	0.00776459	0.00806327	-0.000438943	-0.0022517	-0.00532591	-0.00710189	-0.00847878
26	real	0.000435167	0.00128681	0.000464809	0.000559416	0.00125523	0.00131083	0.000792321	0.000727046	0.000575108	0.00101992	0.000925393	0.00155253	0.00208821	0.00160634	0.000958153	0.000769711	0.000255788	0.000266027	0.00079788	0.0013285	0.00204419	0.00219386	0.00210181	0.00174021	0.00104653	0.000571289	0.0017884	0.0015262	0.00277866	0.0028913	0.00241307	0.000917479	0.000264383	-0.00100136	0.00146838	0.00183623	0.00360734	0.00273299	0.00259711	0.00150171	6.97665e-05	-0.000719746	-0.00118447	-0.000903251	0.00117519	0.00276751	0.00208485	0.00353436
27	real	0.00107534	0.00128653	0.000221802	0.000959459	0.00151518	0.0010489	4.80028e-05	0.00143527	0.00160494	0.00238802	0.00138946	0.00156426	0.0014807	0.0014239	0.000908555	0.00135409	0.000612551	0.000807126	0.00201944	0.00250357	0.00277887	0.00426697	0.00185909	0.00200299	0.00184469	0.00188671	0.00275447	0.00332411	0.00475718	0.00459146	0.00515422	0.00333921	0.00264971	0.00208059	0.00173681	0.00309195	0.00393089	0.00805691	0.00577311	0.00430834	0.00399875	0.00230781	0.00196386	0.00101879	0.00214301	0.00293036	0.00240027	0.00424798
28	real	0.00304188	0.00367815	0.00173047	0.00368863	0.00426054	0.00421056	0.00253412	0.00267828	0.00337259	0.00395606	0.00436534	0.00512513	0.00528999	0.0041061	0.00252255	0.002451	0.00194982	0.00190352	0.0028843	0.00475713	0.00486812	0.00520799	0.00488233	0.00404176	0.00325059	0.00199368	0.00341519	0.0030297	0.00527961	0.00671988	0.00539447	0.00356126	0.00249274	0.00213421	0.00166761	0.00264715	0.00537047	0.00799016	0.00676905	0.0043199	0.00331659	0.00145919	0.00143677	0.00141022	0.00325198	0.00534972	0.00411351	0.00490255
29	real	0.000419433	0.003207	-0.000378714	-0.000146136	0.00370071	0.00398134	0.00292354	-0.000562397	-0.000476256	-0.000411003	-0.000760306	0.00444132	0.0044202	0.00434889	0.00259856	0.00239475	-0.00138009	0.000490311	-0.00102909	-0.00108102	3.5809e-05	0.00181561	0.00139346	0.00175992	0.00106593	0.00161407	0.000660051	0.000909233	0.00184181	0.00256827	-0.000102556	0.00109326	0.00106549	0.000765529	0.000999594	0.00215723	0.00255622	0.003477	0.00181775	0.00160143	0.000292807	0.000393308	-0.000453555	-0.000191243	0.0014911	0.00238476	0.00270584	0.00309848
30	real	-0.000610077	-0.00242751	-0.000835226	0.000854646	0.000430316	-0.000657051	-0.00272554	-0.000983294	0.000918268	0.00234805	0.00394363	0.00267678	0.00210271	0.0004695	-0.00235605	-0.00423032	-0.000692263	-0.00452581	-0.00111042	0.00176235	0.00585987	0.00651124	0.0039441	0.00188697	0.000322749	-0.00178052	0.00194745	0.00463763	0.00785156	0.00788813	0.00520345	0.00450597	0.00389521	0.00223748	0.00278208	0.00282882	0.00751818	0.0073047	0.0068962	0.00452275	0.0071006	0.00523741	0.00282632	-0.0019872	0.00102956	0.00464103	0.00171566	0.00607406
31	real	0.00930796	0.0103727	0.00301856	0.00917658	0.011863	0.0105015	0.00719919	-0.000273657	0.00428226	0.0108887	0.013496	0.0128856	0.0122527	0.00812669	0.00442862	0.00540998	-0.00383545	0.00276001	0.000539891	0.000224818	0.00673255	0.0136928	0.0113364	0.00755004	0.00290068	0.00490708	-0.000316128	7.44433e-05	0.00371317	0.00847992	0.00816444	0.0111998	0.00498646	0.00333101	-0.0047568	0.00115867	0.00243676	0.00617313	0.00450381	0.0084081	0.00797637	0.00586953	0.00161828	0.000693418	-0.000109185	-0.000205769	0.000465944	0.002428
32	real	0.000656439	0.000516448	0.000782771	0.000736408	0.000443344	0.00023218	0.000263147	0.00102024	0.00114614	0.00150955	6.15802e-05	0.000318818	0.000103375	3.83344e-05	-2.22782e-05	0.0002018	0.000649763	-0.000633619	0.00154886	0.00145879	0.00163442	0.00153332	0.000678114	-0.000266346	-0.000437857	0.000126805	0.00102601	0.00145967	0.00206016	0.00144253	0.00136298	-0.00101048	-0.00108048	-0.00157905	4.43559e-05	-0.000124838	0.000222827	0.00113286	0.00137505	0.00032776	-0.00222773	-0.00205077	-0.00220869	0.000809097	0.000233348	0.000629914	0.001234	0.00149859
33	real	0.00192855	0.00192872	0.00220682	0.00188542	0.00198659	0.00202041	0.00229274	0.00185972	0.00199953	0.00273312	0.00289057	0.00298426	0.00258862	0.0032253	0.00241011	0.0028858	0.000627375	0.0018101	0.00198851	0.00235911	0.00349003	0.00351818	0.00333465	0.00354096	0.00300465	0.00250819	0.00257282	0.00326975	0.0041827	0.00349885	0.0040882	0.00411268	0.00364692	0.00245333	0.00246821	0.00315473	0.00237644	0.00270975	0.0030135	0.00356592	0.0041163	0.00301794	0.00273587	0.000833442	0.00137052	0.00235986	0.000835458	0.000930227
34	real	0.000639168	0.00138498	-0.000947367	0.00348751	0.000838541	0.00156897	0.00319075	-0.00143902	-0.00371658	-0.00186727	0.00516549	0.00239031	0.00394277	0.00196077	0.000893405	0.00358824	-0.00490902	-0.00383994	6.47847e-05	-0.00556072	-0.00191339	0.00235071	0.00193402	0.00151961	0.00151575	0.00426605	-0.00667712	-0.00697556	-0.00791775	0.00313272	0.00251619	0.00148666	0.00231768	-0.00045044	-0.00235706	-0.00640057	-0.00477562	-0.00142565	0.00200661	-0.00593007	0.00183125	-0.00357815	0.00126651	0.00268417	-0.000152117	-0.00454725	-0.00397111	0.00242885
35	real	-0.000933757	-0.00278415	-0.00232108	-0.00141919	-0.00117421	-0.0026011	-0.00377968	2.49999e-05	-0.00161701	-0.00175119	-0.0016519	-0.00128091	-0.00214593	-0.0028315	-0.00404364	-0.00328987	-0.000899444	-0.00326243	-0.00197432	-0.00145361	-0.00559189	-0.00486129	-0.00230012	-0.00158459	-0.00196818	-0.00359143	-0.000453419	-0.000272106	-0.00687996	-0.00317276	-0.00176777	-0.00123498	-0.00268196	-0.00107321	-0.00358048	-0.00169591	-0.00468111	-0.00643592	-0.00209279	-0.0058586	-0.00147824	-0.00198673	-0.00371207	0.000629006	-0.000533865	-0.00134398	0.00251035	-0.00221869
36	real	0.000399251	-0.000400859	0.000307469	0.00173665	0.00121169	0.00120175	-4.22028e-06	0.000387454	0.00154559	0.00178154	0.00194767	0.00137086	0.000665575	-0.000132145	-0.000471273	-0.000208058	0.00059274	0.000212821	0.0017613	0.00331755	0.00255685	0.00214135	0.000832317	0.000492586	-0.000222999	-0.00128943	0.00178801	0.00350579	0.00476806	0.00411045	0.0010362	0.000156398	-0.00056428	-0.00176349	0.00218124	0.00270071	0.0042322	0.0039032	0.00254239	0.00106283	-5.46767e-05	-0.000780643	-0.000636739	0.000397581	0.00237064	0.00263783	0.00186518	0.00387435
37	real	0.00206178	0.00177129	0.00298182	0.0034282	0.00226837	0.00166154	0.000440062	0.00234037	0.00226868	0.00392783	0.00327998	0.00288967	0.00179048	0.00136776	0.000708997	0.000123333	0.00137351	0.000256334	0.00361987	0.00318496	0.00349385	0.0048277	0.00277549	0.00134825	6.36652e-05	0.000296784	0.0012652	0.00400048	0.0026501	0.00530892	0.00244188	0.000210558	-0.00144154	-0.00133204	0.00229119	0.00397016	0.00331469	0.00644876	0.0029021	0.00122682	-0.00133648	-0.00230772	-0.00186909	0.00157703	0.00232884	0.00330372	0.00225083	0.00365475
38	real	0.00254303	-0.000533672	0.00166131	0.00149802	-0.00034147	-0.000133238	0.000145426	0.00261161	0.00250707	0.00352621	0.00219562	0.000719765	0.000558082	0.000522548	0.00054374	0.000245458	0.00285607	-0.00157089	0.00303381	0.00315624	0.00368579	0.00279552	0.00153584	0.00191062	0.00153176	0.00120886	0.00269551	0.00421949	0.00339323	0.00423713	0.00240415	0.00425602	0.00302799	0.000785317	-0.0013274	0.00204841	0.00147877	-0.00046861	0.00176919	0.00228821	0.00246554	0.00352768	0.00189316	-0.00368172	-0.00242985	-0.00135181	-0.00225642	-0.00203953
39	real	0.00788028	0.00736172	0.00548923	0.00936468	0.00783823	0.00763029	0.00611788	0.00635424	0.00578331	0.00844244	0.00923918	0.00639326	0.00670897	0.00548679	0.00561599	0.0025921	0.00321383	-0.00317916	0.00563459	0.00586861	0.00737421	0.00192616	0.00485968	0.00412358	0.00282735	0.00174505	0.00448741	0.00727123	0.00883143	0.0052186	0.00506934	0.00247837	-0.000131465	-0.00133649	0.00464447	0.00781018	0.0106685	0.00950136	0.00617254	0.00326046	0.00245849	0.000652457	-0.0015679	0.000914933	0.00703587	0.00832888	0.00753774	0.00735947
40	real	0.00120516	0.00238957	-0.000256203	0.000613214	0.00368878	0.00340315	0.00166083	0.00157738	0.00180087	0.00240671	0.00367246	0.00460934	0.00208834	0.00214083	0.00181426	0.00147957	-0.000143587	0.000212447	0.00129857	0.00224018	0.00217558	0.00502369	0.00426469	0.00494753	0.00364178	0.00216685	0.00317412	0.00397177	0.00434192	0.00690671	0.00802698	0.00499378	0.0037158	0.00192722	0.0029852	0.00469454	0.00489346	0.00718625	0.00919988	0.0057291	0.00382617	0.00235	0.00100442	0.000435419	0.00166468	0.00337797	0.00486349	0.00664709
41	real	0.000350682	-0.000318067	6.68841e-05	0.000771186	0.000672302	0.000503705	-0.00139236	0.000504079	0.000511358	0.000944855	0.000882079	0.0012827	0.00059683	0.000303601	-0.00105212	-0.00184234	0.000714094	-0.0013055	-0.000119877	0.000392161	0.000770251	0.00150121	0.000850119	0.000352406	-0.000361991	-0.00110641	-0.00159697	0.000221584	0.000434151	0.0014835	0.00173091	0.000223814	0.000726344	5.70996e-05	-0.00143436	-0.000496245	0.000755416	0.000873631	0.00271312	0.000949319	0.000595727	-0.00010261	-0.000153305	-0.000471315	0.000403731	0.000777173	0.0004103	0.00310802
42	real	0.000726982	0.00333479	0.000406316	0.000213693	2.13817e-05	0.00298829	0.00303996	-2.05835e-05	-0.000328913	-0.00146811	-0.000531634	-0.000977793	0.00113192	0.00201142	0.00399866	0.00322378	6.7901e-05	0.00478967	-0.000963098	-0.00231141	-0.00276651	-0.00259034	-0.00130173	-0.000473752	0.00200034	0.0034477	-0.000950927	-0.00269503	-0.00521869	-0.00588725	-0.00273127	-0.00332565	-0.00256811	0.00389209	0.00289897	0.00229834	-0.00355812	-0.00616416	-0.00304106	-0.00291373	-0.00307525	-0.00264872	-0.000508583	0.00335687	0.00357943	0.00264341	0.00490296	0.007114
43	real	0.0038921	0.00283703	0.00164494	0.00464216	0.00262908	0.00146215	0.00135372	0.000278306	0.00103219	0.00494116	0.00228482	0.00367629	0.00241568	0.00292775	0.000444503	0.000837172	0.00129607	0.000692846	-0.000812841	-0.00121689	-0.000475869	0.00202737	0.00314809	0.00145784	0.000450279	0.00197289	-0.00538002	-0.00628296	-0.00305559	8.60557e-05	0.00514479	0.00128532	0.00100141	0.000968537	-0.00909885	-0.00958024	-0.000236149	0.00599245	0.00629445	0.00404246	-0.00022611	0.000256061	-0.0024367	-0.000613622	-0.00596458	-0.00939149	-0.00151365	0.00548307
44	real	0.00519097	0.00170568	0.00681903	0.00477961	0.00113819	0.00152132	-0.000692471	0.00844644	0.00779129	0.00651271	0.00449686	0.00178771	-0.000628205	-0.000368659	-0.00145033	-0.00107803	0.00575285	-0.000577721	0.00438688	0.00624551	0.00770682	0.00456418	0.00314417	-0.00179153	-0.0027056	-0.00118185	0.00779458	0.00705843	0.00739731	0.00883343	0.00531199	-0.000113164	-0.00224372	-0.00413557	0.00199117	0.00531535	0.00662844	0.00631986	0.00978071	0.00812181	-0.00137651	-5.78154e-05	-0.00505987	-0.00266787	-0.00184118	0.00210953	0.00102652	0.00790444
45	real	-6.99275e-05	0.000561979	-0.000116888	-1.74001e-05	6.45179e-05	0.000517975	0.000542302	0.000137695	0.000418388	0.00058869	0.000275399	0.000155337	0.000307258	0.000940703	0.00123102	0.000922187	0.000100438	0.00104645	0.000571734	0.00103758	0.0013061	0.00122782	0.000784108	0.000762592	0.000907578	0.00105738	0.000229376	0.00162773	0.00235302	0.00137634	0.000509002	0.000203098	1.94924e-05	-9.59336e-05	0.000384526	0.00146267	0.00195175	0.00223897	0.00109634	-0.000281284	-0.000904658	-0.00165376	-0.00120932	-6.21749e-05	0.000170604	0.000567884	0.00103868	0.00165034
46	real	0.00140864	0.00319625	0.00156581	0.00251556	0.00367174	0.00300054	0.00292027	0.00195414	0.00178434	0.00246357	0.00300497	0.00403378	0.00337869	0.00248413	0.0023133	0.00445931	0.0012499	0.00350516	0.00175698	0.00283698	0.00360178	0.00425003	0.0029773	0.00185741	0.00184193	0.00342965	0.000934477	0.00175922	0.00346683	0.00383562	0.00392809	0.00056963	0.000418638	0.000276103	0.000744607	0.00175288	0.00302304	0.00403592	0.00248169	0.00169857	0.00016966	-0.000436694	0.000425095	0.00285161	0.00196476	0.00249881	0.00289312	0.00292372
47	real	-0.000644938	-0.00105319	-0.000427482	-0.000633072	-0.000729265	-0.0010468	-0.00199135	-0.00037489	-0.000386745	-0.000544808	-0.000518761	-0.000830871	-0.000907297	-0.00131563	-0.00185819	-0.00238819	0.00042291	-0.00234422	4.86406e-05	-0.000393683	-0.000920125	-0.000584619	-0.000812413	-0.00177656	-0.00227861	-0.00227361	-0.00150368	-0.000322789	-0.00110126	-0.000783628	-0.000265438	-0.00132245	-0.00191002	-0.00114121	-0.00510407	-0.000426155	-0.000976954	0.000240138	0.000916145	0.000802153	0.000114237	0.000875274	0.000724295	-0.000383298	-0.00147025	-0.00152047	-0.000978748	-0.000377713
48	real	-0.00131647	0.000295681	-0.00278636	-0.0012748	0.00016012	0.00108569	0.000178551	-0.00220263	-0.00191206	-0.00147956	-0.000526619	-0.000829991	0.0018829	0.00217784	0.00162145	0.00108513	-0.00237996	-0.00109001	-0.00100936	-0.00081102	-0.000726481	-0.000749493	0.00376561	0.00299569	0.00354255	0.00278638	0.000692957	0.00163444	0.00416703	0.00526605	0.00567685	0.00474292	0.0046902	0.00327473	0.00112248	0.00446964	0.00549388	0.00650406	0.00768044	0.00419574	0.00324644	0.00260856	0.00128557	-0.00123724	0.0016997	0.00605353	0.00419061	0.00790885
49	real	0.000894414	-8.56311e-05	-0.000661863	0.000126687	0.000568194	0.00120356	-0.00102399	-0.000244592	0.000882443	0.00220625	0.00230769	0.0020789	0.00216925	0.00120483	0.000213681	-0.000866268	-0.00126764	-0.00133952	0.000426405	0.00228965	0.00400343	0.00567884	0.00334181	0.00130607	-0.000219927	-0.000160445	0.00185119	0.00335953	0.00730771	0.00631162	0.00427665	0.00159218	0.000317425	-0.000939463	0.00204293	0.00437106	0.00674362	0.00722506	0.00696877	0.00360181	0.0022009	0.000893172	-0.000994286	2.42751e-05	0.00376428	0.00523303	0.0049215	0.00819087
1	shuffled	0.000243875	7.18392e-05	0.00040664	2.25232e-05	1.14691e-05	0.000415	-0.000208112	-0.00045329	0.000841822	0.000876692	0.000156187	-0.000231945	3.50235e-06	-5.1879e-05	-0.000259211	-0.000625464	3.24255e-05	-0.00117742	0.000343926	0.000608535	0.00118254	0.0012741	0.00107926	0.00136079	0.000651666	0.000401006	0.000916255	0.0014779	0.00217333	0.00189647	0.0038422	0.00171269	0.000416203	0.000416346	0.000700963	0.00180307	0.00203622	0.00256022	0.00413864	0.00210735	0.00171878	-0.00035675	0.000190406	-0.000416469	0.00123073	0.00221159	0.00255097	0.00379877
2	shuffled	0.0030113	0.00247266	0.00181924	0.00290338	0.00352278	0.00313022	0.001167	9.68296e-05	0.00170291	0.00234786	0.00352468	0.00377245	0.00371048	0.00291853	0.00167701	0.00113444	-0.000120638	0.0010547	-8.43143e-05	0.000640798	0.00333677	0.00636572	0.0045404	0.00383679	0.00310717	0.00187882	-0.001075	0.000705947	0.00299537	0.00550555	0.00701715	0.0057983	0.00446325	0.00307193	-0.000478639	0.00017803	0.00341122	0.00415974	0.00365383	0.00404266	0.00568694	0.00333256	0.00100079	-0.000338207	-0.000163807	-0.000352341	0.000971807	0.0011598
3	shuffled	0.00276738	0.00191581	0.00564247	-0.00393569	-0.00337157	0.000611406	0.00247081	0.00209594	0.00177172	0.000873523	-0.0066198	-0.003427	0.00109812	0.00191027	0.00229526	0.00581427	0.00347105	0.00999293	0.0016794	-0.000191756	-0.00225054	-0.00206673	0.00301347	0.00467604	0.00276342	0.00441684	-0.00243151	1.85025e-05	-0.00171118	-0.00244112	0.00550552	0.00648893	0.00633726	0.00215057	0.00221279	0.000711915	0.00046203	-0.00556535	-8.5458e-05	0.00404148	0.00459904	0.00375283	0.00012554	0.00587789	0.00393219	-0.00201207	0.00527931	0.00147157
4	shuffled	0.00348053	0.00111167	0.0071698	-0.000367834	0.00484886	-0.00203004	-0.00289897	0.00814589	0.00674392	0.00678185	0.00231602	0.00439605	-0.00282998	-0.0055518	-0.00321551	-0.00155935	0.0107846	0.00164418	0.00630575	0.00420133	0.00480351	0.00392504	-0.00558138	-0.00654701	-0.00269013	-0.00433532	-0.0111553	0.00337683	0.000115493	0.0148931	-0.00805894	-0.00721465	-0.013108	-0.00828483	-0.0026163	0.00138598	0.0042989	0.0117045	0.00760733	-0.00516396	-0.0107508	-0.00828723	-0.0052959	0.000974804	0.00766878	0.00265527	0.00470433	0.00660035
5	shuffled	0.00452483	0.0164966	-0.00651513	0.00199986	0.0147108	0.0185243	0.0175286	-0.0141558	-0.00320374	0.000422383	0.00623302	0.0220342	0.0233417	0.0264252	0.0214827	0.0181472	-0.0169885	0.0145963	-0.02254	-0.00858881	0.00938171	0.0015158	0.0302578	0.0236329	0.0234611	0.0179776	-0.0127928	-0.00676779	-0.00208844	0.00735856	0.0336366	0.0353891	0.0259393	0.0234082	0.0110899	0.00840671	0.0177966	0.0215733	0.014858	0.0136588	0.0174309	0.00907362	0.00205248	0.00467999	0.00879639	0.0112881	0.00817076	0.0127031
6	shuffled	0.00566146	0.00530964	0.00374185	0.00550729	0.00619229	0.00717148	0.00596766	0.00341795	0.000164311	0.00593921	0.00754394	0.00865526	0.00982203	0.00822543	0.00588545	0.00770667	0.00434372	0.00244566	0.00377372	0.0043591	0.00484961	0.0133161	0.00892608	0.0092638	0.00885652	0.00604284	0.0157234	0.00828683	0.00752885	0.015074	0.0215306	0.0160302	0.00573442	0.00140581	0.00799176	0.0104591	0.0146524	0.0131182	0.0144078	0.0109046	0.0135109	0.00547833	0.00427248	-0.000518829	0.00244531	0.00541727	0.00183514	0.00898079
7	shuffled	-0.00704375	-0.00338214	-0.00548795	-0.00407784	-0.00283044	-0.000956854	-0.000117614	-0.00446972	-0.00384521	-0.0035202	-0.00307174	-0.00127556	-0.00126183	0.000310389	-0.000450082	-0.00130763	-0.000334848	-0.00140008	-0.0046952	-0.00446078	-0.00322524	0.000141394	0.00158263	0.00319127	-0.00109487	-0.00145297	-0.00367356	-0.00278934	-0.0037357	0.00633091	0.00454819	0.0046352	0.000210334	0.00115557	-0.0025835	-0.00210776	-0.000597159	0.00815852	0.00416711	0.00405509	0.00238483	0.000300089	-7.38565e-05	-0.00253829	0.000263004	0.00210923	-0.000367466	0.000686315
8	shuffled	-0.000256294	0.000210834	0.000629001	-0.000118056	8.343e-05	0.000430906	0.000301733	0.0011688	0.000489728	0.00179937	0.000462062	0.00167115	0.00192421	0.000593547	0.000348622	-2.65505e-05	0.000686297	-0.000158544	0.000978451	0.00137007	0.00246319	0.00453454	0.00360358	0.00230843	0.000797785	0.000125044	0.000369829	0.00209223	0.00306288	0.00792986	0.00606589	0.00597213	0.00277684	0.000663937	-0.000458665	0.00139182	0.00472336	0.00727924	0.00746007	0.00566623	0.00453546	0.00132154	0.000278061	0.00153911	0.00119664	0.00163431	0.00184619	0.00262834
9	shuffled	0.00394642	0.00334077	0.00377471	0.00270778	0.0036672	0.0028896	0.00226833	0.00350995	0.00296497	0.00348557	0.00367588	0.00371366	0.00303842	0.00224396	0.00218564	0.00260371	0.00281866	0.00114866	0.00287271	0.00318479	0.00354675	0.00352386	0.00264158	0.00094412	0.000494309	0.00116055	0.00329147	0.00302987	0.00369367	0.00358231	0.00198754	-0.000246612	-0.000478225	0.00125619	0.00243585	0.00275166	0.00324648	0.00125111	0.00162596	0.00114223	-0.000489907	-0.00101177	0.000910565	-2.23244e-05	0.000757731	0.000758917	0.00173477	0.00149178
10	shuffled	-0.000347212	0.000714801	-0.00040828	0.000166706	0.000373167	0.000965161	-4.25465e-05	-0.0015139	-0.000159713	0.000488442	0.00142866	0.0010871	0.00150438	0.000862291	-0.000765782	-0.00125335	-0.00202729	-0.00158975	-0.00227783	-0.00104221	0.000373631	0.00346076	0.00212576	0.000711125	-0.000465096	-0.00134423	-0.00209505	-0.00126636	-0.000305055	0.00440459	0.00433097	0.000788685	-0.00266498	-0.000851059	-0.000704375	-0.000479	6.8664e-05	0.00215987	0.00394282	0.00377685	0.000197673	-0.000371445	-0.000136263	0.000771719	0.000691946	0.000731872	-2.54165e-05	0.00194724
11	shuffled	0.00579796	0.00747361	-0.00201868	0.0062124	0.0104195	0.00892934	0.00891844	-0.00598426	-0.00107495	0.00757904	0.0120617	0.0128746	0.015489	0.0126654	0.00771608	0.00128102	-0.000346295	0.00893257	-0.00318028	-0.00734575	0.0078634	0.0173792	0.0185545	0.0184556	0.0111974	-0.00459151	-0.00472874	-0.000612716	0.013096	0.0214626	0.0210387	0.0172341	-0.0033766	0.00140796	0.00110589	0.00505169	0.00775005	0.0155199	0.00789253	-0.00309473	-0.00320023	-0.00338187	0.00254222	-4.57393e-05	-0.00205443	0.00838743	0.0106948	0.00964642
12	shuffled	0.000100888	0.000810245	-9.29299e-05	0.00114907	0.00160588	0.00191241	0.000925089	-0.000765465	0.000148458	0.00177407	0.00203659	0.00324551	0.00272857	0.00245684	0.00141408	0.000546085	-0.000357895	-0.00123376	-0.000342234	0.000223507	0.00203293	0.00544242	0.00436372	0.00376305	0.0026162	0.000203237	0.000954666	0.00323599	0.00316529	0.00611565	0.00550716	0.00331372	0.00237876	0.00155581	0.00219019	0.00339695	0.00600924	0.00643086	0.00595414	0.00291897	0.00135772	0.000675767	-0.000482292	-0.000908725	0.00177733	0.00215841	0.00121965	-0.000220645
13	shuffled	0.000620367	0.00186425	0.000439436	0.000957433	0.00156915	0.00193365	0.00215002	-0.000141728	0.00069574	0.00114356	0.0011791	0.00238188	0.00199225	0.0033421	0.00332387	0.00426653	-0.00048891	0.00274341	0.000281565	0.000663287	0.00146516	0.00170987	0.00551001	0.00480797	0.00352888	0.00293737	0.000186993	0.000222943	0.000401131	0.0018601	0.00819904	0.00626124	0.00580957	0.00360677	0.000229989	-0.000636394	-0.00211375	-0.000264035	0.00082691	0.00539669	0.00580874	0.00520599	0.00258067	0.00117076	-0.00049555	-0.000605236	-0.00158166	-0.000767938
14	shuffled	-0.000617192	-9.00045e-05	-0.00180792	-0.000174665	0.000267228	0.0007015	0.000206495	-0.00168401	-0.00108238	-0.00120167	-0.000380109	-0.000106619	0.000653074	0.000716372	0.000502766	-1.74854e-05	-0.00149359	-0.000363016	-0.00288176	-0.00321183	-0.000962365	-0.000517303	0.00141606	0.000745962	0.00093676	0.000890179	-0.00275794	-0.0030143	-0.00210589	0.000163259	0.00235715	0.00214978	0.00219886	0.00181891	-0.00208908	-0.00121802	0.00021159	0.00196626	0.00249935	0.00204265	0.00252884	0.00244697	0.00255749	-0.00151693	-0.000765814	-0.000165388	4.03871e-05	0.00201355
15	shuffled	8.67717e-06	-0.000139656	-0.00053464	-0.000483877	-3.62114e-05	-0.000216061	-0.00031558	-7.63083e-05	0.000318372	0.000550816	-4.05036e-05	0.000461162	-0.000253023	9.25194e-05	-7.36374e-05	-0.000106536	0.00119474	0.000299862	0.000749912	0.000984356	0.00149322	0.00291511	-0.000242982	4.41352e-05	0.000643818	0.0012662	-4.06931e-05	0.00126162	0.00225738	0.001676	0.00318881	0.00175361	0.00113042	-0.000600433	0.000130639	0.00113474	0.00279393	0.00227409	0.00268667	0.00254514	0.00152284	0.000471908	-5.07328e-05	0.00041781	0.00059845	0.00100422	0.00200653	0.00365118
16	shuffled	-0.00104928	-0.00359544	-0.00107505	-0.00203077	-0.00196282	-0.00378686	-0.00555653	0.000948587	-0.000159614	0.00108293	-0.000285493	-6.83827e-05	-0.00302531	-0.00329853	-0.00299657	-0.00733618	9.63748e-05	-0.00511204	0.00234125	0.00305948	0.00332169	0.00242738	-0.00276483	-0.00329113	-0.00415877	-0.00393895	0.00289074	0.00486641	0.00528042	0.0028661	-0.000536277	-0.0014895	-0.00131853	-0.00103709	0.0022574	0.00397042	0.00525793	0.00453185	0.0051068	0.00488281	0.00127506	0.000670234	0.000436259	0.00035038	0.0024695	0.00204185	0.00254403	0.00194721
17	shuffled	-0.00172538	-0.00139258	-0.000837979	-0.00153996	-0.0012768	-0.00117767	-0.000841415	-0.000305569	-0.000799264	-0.00127381	-0.00203552	-0.00136584	-0.000907272	-0.000298728	-0.000152385	-0.000958711	9.93781e-05	-0.000460837	-0.000544465	-0.000640314	-0.00142165	-0.000867169	0.000272416	0.00118065	0.00110414	0.000394154	-0.00183711	-0.0016384	-0.00176664	0.000472023	0.00100899	0.00240985	0.00214464	0.00148267	-0.00156695	-0.00162299	-0.00130337	0.000309366	0.000625528	0.00159817	0.00227141	0.00223806	0.000960139	0.00107882	-0.000396359	-0.000305161	8.81015e-05	0.00136042
18	shuffled	0.000777206	0.00212222	0.000307446	0.00078136	0.00211175	0.00254651	0.00197732	0.000453554	0.000693918	0.000844592	0.000976657	0.00123235	0.00276528	0.00267725	0.00261373	0.00174582	-0.000732982	0.00198963	-0.000103878	0.000732465	0.000538671	0.000928151	0.00317229	0.00307719	0.00293411	0.00206544	0.00146341	0.00241388	0.00230692	0.00307093	0.00374376	0.00400382	0.00341352	0.00232334	0.000198205	0.00126532	0.00370604	0.00445397	0.00529597	0.00351326	0.00280496	0.00298656	0.00111652	-0.00101625	0.00125366	0.00224234	0.00284472	0.00473782
19	shuffled	0.000920547	0.00127114	-0.000645644	0.00145748	0.00269286	0.00256249	0.000818903	-0.000724359	0.000383158	0.00249542	0.00404529	0.00428428	0.00353194	0.00271701	0.00225082	0.00163716	-0.000968461	0.000245862	0.00114874	0.00084865	0.00373222	0.00535732	0.00363336	0.00353631	0.00365401	0.00133064	0.00353706	0.00238334	0.00329329	0.00398951	0.00648354	0.00438847	0.00367997	0.00241876	0.00292847	0.00225643	0.004012	0.00460238	0.00378518	0.00429025	0.00381023	0.00186015	0.000392186	4.24848e-05	0.00064009	0.00205344	0.000819894	0.00175635
20	shuffled	0.000390758	0.000935422	0.000920884	0.000616271	0.000544076	0.000906594	0.00121875	-9.52332e-05	-6.11616e-05	-0.00063074	-0.000355007	-0.000252965	0.000698436	0.000922045	0.00079663	0.00138119	0.000345909	0.00123609	0.00102976	-0.000110374	-0.000581645	-0.000483408	0.000781741	0.00111095	0.000513639	0.00157594	0.00107518	0.000218565	-0.00109295	-0.00283515	0.00318269	0.000432887	-0.000300577	0.000687903	0.000406865	-0.000192021	-0.00195132	-0.00234698	0.000373882	0.00210116	0.00224652	0.00245616	0.00120195	-0.000341532	-0.00129459	-0.00077579	-0.00225941	-0.00096564
21	shuffled	-0.0121583	-0.00608085	-0.0118627	-0.0110209	-0.00983311	-0.00614991	-0.00358748	-0.010818	-0.0131095	-0.0103286	-0.00558202	-0.00921313	-0.00359304	-0.00408588	-0.00477033	-0.00367527	-0.0159477	-0.00294875	-0.00856033	-0.0124487	-0.00945098	-0.00375892	-0.00498478	-0.00592543	-0.00509828	-0.00516061	-0.0114008	-0.014201	-0.0089574	0.00230075	-0.000358168	-0.00659434	-0.00670626	-0.00749777	-0.00502393	-0.00703908	-0.00394682	0.00303759	0.010103	0.00106822	-0.00626573	-0.00793447	-0.00468377	0.00197717	0.00104009	0.00147378	0.00308196	0.0173305
22	shuffled	0.00194519	0.00227082	0.0012853	0.00324163	0.0019419	0.00431624	0.00203651	0.00306387	0.00582189	0.00503415	0.00210772	0.00181116	0.0036997	0.0026881	0.00317307	0.00166308	0.00274336	-0.00108027	0.00302351	0.0047957	0.0065158	0.00282767	0.00498225	0.0050194	0.00643259	0.00179472	0.00456555	0.00515035	0.00445905	0.00730922	0.00488671	0.00550518	0.00244666	0.0033534	-0.00114162	0.000907234	0.00617533	0.00567468	0.0115488	0.0030026	0.00135783	0.000466377	0.000449448	0.000185148	-0.00511896	0.00145191	-0.000530861	0.006329
23	shuffled	-0.00153426	-0.0019396	-0.00215911	-0.00198296	-0.00201166	-0.00279512	-0.00135483	-0.00205668	-0.00199627	-0.00177248	-0.0015802	-0.00208398	-0.00304463	-0.00249851	-0.0023704	-0.00179253	-0.00112741	-0.00119648	-0.0015726	-0.00114857	-0.00164988	-0.00105122	-0.00288546	-0.00336616	-0.0021863	-0.00112331	-0.000825511	-0.000590481	-0.00201195	-0.000625623	-0.000804735	-0.000735111	-0.00222747	-0.00234541	-0.00057092	-0.001077	4.52099e-05	0.00459733	0.00438732	0.00440025	0.00280524	-0.00221277	-0.00144801	0.000411895	2.92855e-05	0.000370408	0.000344548	0.00408765
24	shuffled	-0.000283613	3.64936e-05	0.000340912	0.000377978	0.000755429	0.00039212	-0.000347527	-0.000138957	0.00107548	0.00120583	0.00110923	0.00147902	0.000613777	0.000823138	0.000598003	0.00040712	0.000249469	0.000496728	3.14935e-05	0.000163819	0.00135801	0.00234233	0.00246461	0.00242169	0.00283778	0.00215898	0.000187945	0.000901968	0.000923635	0.00313169	0.00486718	0.00569827	0.00353744	0.00272063	0.000437545	0.000932115	0.00100402	0.00331947	0.00416439	0.00448355	0.00465071	0.00471292	0.00306344	6.48361e-05	0.000451113	-0.000134671	0.000542438	0.0019628
25	shuffled	-0.00509108	0.00463008	-0.000989054	-0.00827551	-0.00640596	-0.00525399	0.00549968	-0.00135734	-0.00489715	-0.0064327	-0.00774477	-0.00794568	-0.00656128	-0.00681493	-0.0057098	0.00422361	-0.00633617	0.0022887	-0.00365416	-0.00440938	-0.00840019	-0.0133782	-0.0114193	-0.00944525	-0.0107815	-0.00202239	0.00504499	-0.00465388	-0.0110714	-0.0120795	-0.0120412	-0.0163435	-0.0096139	-0.00980138	-0.000533775	-0.00338759	-0.0110496	-0.0136711	-0.0132627	-0.00915192	-0.0103011	-0.0113791	-0.00594746	-0.00248366	-0.00213515	-0.00387237	-0.00725905	-0.0125944
26	shuffled	0.0013311	0.00212657	0.00175145	0.00110944	0.00192298	0.00208435	0.00212406	0.0012783	0.00123768	0.00131806	0.00150457	0.00183791	0.00245493	0.0025898	0.00198269	0.00230441	0.00106851	0.00235654	0.00120253	0.00189313	0.00245195	0.00214703	0.00227752	0.00290749	0.00225289	0.00189078	0.0020129	0.00203926	0.00233887	0.0022097	0.00272618	0.00200132	0.00174451	0.00132997	0.00140191	0.00179679	0.00301468	0.00246632	0.00232734	0.00148816	0.0016999	0.00173736	0.000879372	-0.00131627	0.000454971	0.000512998	0.00152213	0.00255398
27	shuffled	0.00236039	0.00271109	0.000967004	0.00248004	0.00339003	0.00257446	0.00145851	0.000306885	0.00164674	0.0025539	0.00369029	0.00416827	0.00371904	0.00281149	0.00196537	0.00103508	0.000536945	0.00109927	0.000815172	0.00143149	0.00365237	0.00623711	0.00462475	0.00442511	0.0024707	0.00113836	0.0025303	0.00394975	0.00513583	0.00749437	0.00792462	0.00580122	0.0037309	0.00292908	0.00163502	0.0027641	0.00437584	0.0078093	0.00758421	0.00683754	0.00513263	0.00464471	0.00273521	-0.000837728	0.000917616	0.00134545	0.00226142	0.00555209
28	shuffled	-0.00167908	0.000965842	-0.0030953	-0.00240313	-0.00126038	-0.000261548	0.000402554	-0.00117672	-0.00370091	-0.00190286	-0.00161022	-0.0010548	-0.000300229	0.00159699	-0.000558289	0.00172933	-0.000910213	0.000654206	-0.00212586	-0.00213228	-0.00242121	-0.00372805	-0.00153192	0.00218062	0.00239826	0.00188122	-0.00401039	-0.00252106	-0.00321528	-0.00501149	9.24407e-07	0.00067036	0.00180909	0.00164467	-0.00449594	-0.00437796	-0.00305204	-0.000765465	-0.00065282	-0.000848318	0.00157534	0.000829437	-4.8183e-05	-0.00403591	-0.00205469	-0.00250463	-0.00155926	0.00011945
29	shuffled	0.0146904	0.0106414	0.0196436	0.0139552	0.0129323	0.0106026	0.00841962	0.0201965	0.015022	0.00644968	0.00384539	0.012536	0.0140464	0.010965	0.00834945	0.00928281	0.016351	0.00391417	0.0160001	0.0139447	0.00869087	0.00654181	0.00330587	-0.000676515	0.00491277	0.00723759	0.0150362	0.0115372	0.00613259	0.00449409	-0.0106603	0.00262349	0.00608727	0.00167588	0.00504082	0.00469817	0.00576306	0.00171038	-0.00242814	0.00126904	-0.000514987	0.00117888	0.00182598	-0.00195799	-0.000539062	0.00137668	0.000965131	0.00190235
30	shuffled	0.00165166	0.00150412	-0.000438372	0.00174691	0.00138302	0.00127346	0.00191289	-0.00185838	0.00011112	0.00335133	0.00446338	0.00303918	0.00330627	0.00305171	0.00218182	0.000149117	-0.00130212	-0.000847963	-0.00196798	0.000787989	0.0043581	0.00638722	0.0039703	0.00442257	0.00364148	-0.000118028	-0.000881876	0.00224553	0.00491322	0.00461782	0.00710609	0.00646684	0.00321414	0.00198262	6.90959e-05	0.000335178	0.00355957	0.00534321	0.00633354	0.0067908	0.0066418	0.00351567	-0.00111952	0.000663913	0.000297791	0.00109981	0.00284215	0.00321852
31	shuffled	0.0116525	0.00476914	0.0102405	0.0178765	0.00118507	0.000770607	0.00023598	0.00282634	0.0040392	0.0145877	0.0110675	0.0009904	0.00308887	0.00320976	-0.00472669	0.00340583	0.00196363	0.00183749	0.00134654	-0.00247245	-0.00100235	0.0200968	0.00549822	0.00702479	0.00512966	2.0945e-05	-0.00322619	-0.00621451	-0.00284145	0.00846566	0.0152556	0.00921015	0.00913319	0.00274583	0.00411125	-0.00276645	0.00264152	-0.00119594	0.00865257	0.00543902	0.00215058	-0.00593386	-0.00240172	0.00405878	0.00388609	0.00259239	-7.94145e-05	0.00180406
32	shuffled	0.00266081	0.00167701	0.00251082	0.00272794	0.00263221	0.00225132	0.00116428	0.00131024	0.00273066	0.00320822	0.00202314	0.00212249	0.0016492	0.00129071	0.00166013	0.00188442	0.000926582	0.000520195	0.00172913	0.00206185	0.00367415	0.00316343	0.00183339	0.000640359	0.000863472	0.00155368	0.00157318	0.0021839	0.00282439	0.00205556	0.00224901	0.000359645	0.000647753	0.000835383	0.000393763	-7.31912e-05	0.00141579	0.000894166	0.00242564	0.00120449	-0.00212732	-0.0018722	-0.000352246	-0.000756245	-7.30732e-05	0.0005539	0.000326735	0.000505809
33	shuffled	0.00384407	0.00338828	0.0038809	0.00414024	0.00348258	0.0038399	0.00366472	0.00278541	0.00306891	0.00426305	0.0039546	0.00417219	0.00443783	0.00399714	0.00326456	0.00355605	0.00198963	0.00260686	0.00292058	0.00302145	0.00491094	0.00449738	0.00439611	0.00459273	0.0039958	0.00218221	0.00342531	0.00414508	0.00415442	0.00427474	0.00649097	0.00583663	0.00472059	0.00355425	0.00181554	0.00194955	0.00273792	0.00313647	0.00278468	0.00419691	0.00481032	0.00465681	0.00314192	0.000601494	0.000781751	0.000758201	0.000823665	0.00166053
34	shuffled	0.00315688	0.000935844	0.00585507	0.00717994	0.00194007	-0.000502825	-0.000335302	0.00356146	0.00194052	0.00365826	0.00705675	0.0032844	0.00598846	-0.000727875	-0.00172187	-0.00112022	0.00289793	-0.00327882	0.00527112	0.00256546	0.00327637	0.00330703	0.00320101	-0.000525071	-0.000312687	-0.00124429	0.00108094	0.000667124	-0.00540874	0.00696324	0.00731228	-0.00307615	-0.00421152	-0.00384254	0.00176435	0.00261357	0.000376018	-0.00101517	0.00200737	-0.00509695	-0.000586211	0.000455319	-0.0049434	-0.00108372	-0.00291615	0.00150625	-0.00927459	0.00277394
35	shuffled	0.00121206	0.00039243	0.000881985	0.00197765	-0.000654979	0.000242325	0.000789865	0.00350954	0.00463891	-0.000211191	0.000121812	-0.00200778	-0.00304399	0.000656351	0.00253836	0.00221096	0.00396015	0.0027993	0.00280293	0.00395949	0.0018982	-0.00205598	-0.00226874	-0.000233158	0.00238777	0.000139977	0.00139346	0.00242088	-0.00481237	-0.00276309	-0.00558383	-0.000870428	0.000964966	0.00166753	0.00229908	0.000621889	-0.00230623	-0.00510611	-0.00986934	-0.00736285	-0.00224312	-0.00228293	-0.00426914	0.00656184	0.00229938	0.00341347	0.00583976	-0.000458437
36	shuffled	-0.000241213	-0.000116009	0.000370271	0.00152589	0.00133703	0.00132792	0.000659958	0.000354157	0.000318743	0.00120986	0.00166588	0.00187388	0.00125992	0.000177958	-2.08368e-05	0.000235057	0.000639984	0.000861863	0.000784026	0.00154993	0.000249957	0.00126062	0.000828892	0.000263015	-0.000665079	0.000424489	-0.000207179	0.000921634	0.00132455	0.00180239	0.00123748	-0.000164817	-0.000169838	-0.0018021	-0.00134044	0.000179815	0.000886034	0.00257816	0.00256115	0.000671847	-0.000128004	0.000284334	-0.000708504	-0.000684	0.000419593	0.000387458	0.000675725	0.00244182
37	shuffled	-0.00320842	-0.00303164	-0.00316832	-0.00428722	-0.00319487	-0.00361263	-0.00435245	-0.0045691	-0.00200805	-0.00238825	-0.00352607	-0.00259872	-0.00339481	-0.00414157	-0.00381666	-0.00481286	0.00545758	-0.00712469	-0.0024136	-0.00203577	-0.00266263	-0.00072697	-0.00183314	-0.00316482	-0.00373292	-0.00287572	-0.00267834	-0.00153039	-0.00127037	0.00270325	0.00138947	0.00111567	0.000169092	-0.000394784	-5.49745e-05	0.00181913	0.00226535	0.00535219	0.00557238	0.00281498	0.00334149	0.00106391	0.000720219	0.00360885	0.00300316	0.00282534	0.00201588	0.00623592
38	shuffled	0.00479704	0.00105978	0.0042542	0.00457369	0.00184634	0.00169616	0.000804229	0.00401276	0.00240285	0.00546742	0.00553552	0.00371708	0.00226709	0.00194	0.00139149	0.00188748	0.00250585	-0.00049915	0.00328514	0.00506965	0.00717354	0.00609123	0.00370017	0.00391244	0.00327999	0.0016346	0.00429647	0.00645145	0.00714237	0.00595187	0.00528151	0.00249712	0.0022049	0.00297948	0.00353964	0.00427301	0.00633481	0.00353281	0.00383364	0.00194114	-5.34431e-05	-0.000428218	-0.000759405	0.00184937	0.00163158	0.00193533	0.00132672	0.00217031
39	shuffled	-0.000875537	-0.000817267	-0.00111365	0.00171465	-0.000597426	-0.00370289	-0.00300041	-0.0021323	-0.0037417	-0.000736392	0.000393009	-0.000727982	-0.00488734	-0.00514345	-0.00364282	-0.00415742	-0.00222011	-0.000338075	-0.00432529	-0.00416276	-0.00354166	-0.00403512	-0.00457196	-0.00397138	-0.002205	-0.000784714	-0.00275201	-0.000338609	0.000145646	-0.000212781	-0.00149859	0.00246662	0.00228114	0.00308688	8.46264e-05	0.00401474	0.00613816	0.00413662	0.0053328	0.000253001	0.00332342	0.00536257	0.00349622	-0.00106914	0.00250103	0.000953581	0.00683581	0.009034
40	shuffled	0.00286472	0.00270733	0.00124183	0.0027273	0.00267775	0.0029338	0.00242453	0.00121933	0.00155779	0.00325365	0.00416881	0.00376178	0.00253348	0.00246863	0.00219563	0.00221569	7.30062e-05	0.00158742	0.00217893	0.00175428	0.00262291	0.0049783	0.00354177	0.00388988	0.0029288	0.00206821	0.00161596	0.00295034	0.00271419	0.00773367	0.00706946	0.00464449	0.00309747	0.0024256	0.00149061	0.00233355	0.00319449	0.00542143	0.00634161	0.00331142	0.00350373	0.00293294	0.000334381	0.00169205	0.00113149	0.00176852	0.00285216	0.00389867
41	shuffled	0.00132543	0.00282358	-2.56175e-05	0.00146103	0.00253435	0.0033059	0.00257202	-0.000429331	-0.000110582	0.000836268	0.0022527	0.00297869	0.00342601	0.00298387	0.00235224	0.00109185	-0.000435207	0.00191454	-0.000808989	-0.000660639	0.000360858	0.00246014	0.00361476	0.00382258	0.00264094	0.0011442	-0.00198977	-0.0014275	-0.000351966	0.0010794	0.00418636	0.00322658	0.0011949	0.000576328	-0.000184029	-0.00159573	0.000239351	0.000765343	0.0019783	0.00279262	0.00293379	0.00149097	0.000797099	-0.000731546	0.00111159	0.00127148	0.000955292	0.00230323
42	shuffled	0.000776715	-0.000258783	0.00274913	0.00121243	-0.0004588	-0.00120503	-0.00120114	0.00262541	0.00341018	0.000339643	-0.00087215	-0.00260577	-0.00224132	-0.00241541	-0.00144024	-0.00064737	0.00203058	0.00158883	0.0032908	0.00307652	0.000979619	-0.00332201	-0.00558848	-0.00547687	-0.00411274	-0.000536581	0.00338718	0.00189823	0.00165749	-0.00243471	-0.00442311	-0.00596807	-0.00397249	-0.00443071	-0.000598445	0.00174249	0.00104383	-0.00230476	-0.00263106	-0.00312432	-0.00246475	-0.00250395	-0.00148501	0.000135142	0.00160309	0.00186976	0.0042503	0.00772545
43	shuffled	-0.00677014	-0.00499342	-0.00579819	-0.0080301	-0.00704609	-0.00459829	-0.00769079	-0.00283088	-0.00780746	-0.00714974	-0.00789359	-0.00677914	-0.00509509	0.000672084	-0.00515259	-0.00626642	0.002238	-0.00757742	-0.00204885	-0.00368377	-0.00846332	-0.0056658	-0.00535578	-0.00524263	-0.00298658	-0.00411397	-0.000280735	-0.00587337	-0.0119565	-0.00732268	0.000897378	-0.00651665	-0.00282115	0.00233976	-0.001211	-0.00506321	-0.00887065	0.00534899	0.00957321	0.00638617	0.00112695	0.00101448	0.00499548	-0.00390467	-0.00469668	-0.00460051	-0.00338525	0.0089546
44	shuffled	0.00967812	0.00616869	0.00774138	0.012531	0.00790575	0.00784147	0.0107753	0.00572588	0.0126626	0.0136622	0.00466858	0.00296868	0.000762517	-0.000881748	-0.000669647	-0.00120835	0.0121797	-0.00305719	0.00473111	0.00837692	0.00856681	-0.00137099	0.00385134	-0.0029944	-0.003248	-0.00269247	-0.003297	0.00540394	0.00490569	0.00518889	0.0103009	0.00585842	0.00590884	0.00638752	-0.00372867	-0.00221695	-0.000728461	0.00312343	0.0215835	0.0230894	0.0178419	0.0173564	0.00889905	-0.00883413	-0.00702269	-0.00383129	-0.0067191	0.0128747
45	shuffled	0.00075774	0.00123403	0.00042465	0.000503337	0.000700647	0.000817519	0.000302823	-0.00031833	-0.000170683	0.000998361	0.00152971	0.00170222	0.00171901	0.00112944	0.000569266	0.000985553	4.09593e-05	0.000881455	0.00107213	0.00057856	0.00162185	0.00233509	0.00109725	0.00124377	0.0003088	0.000124194	0.00151131	0.00184314	0.00253779	0.00243693	0.00172564	0.000873049	0.000239979	0.000870916	0.000523858	0.00130782	0.0027327	0.00262828	0.00310438	0.00224261	0.00183199	-0.000374906	0.000122694	0.000321009	0.00135707	0.00157277	0.0020323	0.00274232
46	shuffled	-0.00029813	-0.00111578	-0.00116816	-0.000328845	-0.000246436	-0.000182844	-0.000651006	-0.00114868	-0.000614124	0.000237075	0.000403946	0.000702873	-0.000340534	-0.00130564	-0.000931962	3.6787e-05	-0.00161519	-0.0011058	-0.000611857	-1.93819e-05	0.000695173	0.000893712	0.000287393	0.00012139	0.000512486	0.000888142	-0.000978976	0.000889194	0.00150721	0.00275274	0.00360784	0.00178971	0.00214441	0.00131812	-0.000298004	0.000707361	0.00171771	0.0021613	0.00290803	0.00158273	0.00129614	0.00184032	-0.00156749	0.000902522	0.000432869	0.00124434	0.00117178	0.00272813
47	shuffled	-0.00133949	-0.000719719	-0.00107093	-0.00114171	-0.000879047	-9.20148e-05	-0.00155817	-0.00132304	-0.00117541	-0.0012016	-0.00110535	-0.000879412	-0.000722476	-0.000989253	-0.00108635	-0.00172562	-0.000463713	-0.00221796	-0.00220033	-0.00233759	-0.0020939	-0.00111757	2.0057e-05	-0.000648796	-0.0012057	-0.00128814	-0.00280839	-0.00271427	-0.00224845	-0.000348124	0.00139082	-1.75754e-05	-0.000352557	-0.00200396	-0.00227021	-0.00154449	-0.00180366	0.00124342	0.00297763	0.00253556	0.00271367	0.00195692	0.000544155	0.00109758	0.000177441	0.000245425	7.22185e-05	0.00174737
48	shuffled	0.00130867	0.00111752	-0.00199991	0.000385191	0.00151018	0.00148857	0.000802967	-6.61313e-05	-0.00146088	0.000741387	0.00251651	0.00263002	0.0035344	0.00232057	0.00180111	0.0017122	-0.00271496	-0.000112096	-0.00012246	0.000975727	0.00130029	0.0040718	0.00451494	0.00311198	0.00221869	0.00141489	0.000253361	0.00399774	0.00531908	0.00785369	0.00747266	0.00417915	0.00176591	0.00129465	0.00272744	0.00521552	0.00686882	0.0079715	0.0115284	0.00759384	0.00375545	0.00193613	-0.00061231	-0.000531299	0.00263298	0.00502464	0.00466682	0.0102236
49	shuffled	0.000748525	0.0018088	-0.000634001	0.000811358	0.00132028	0.00279997	0.00436886	-0.000229762	-9.05581e-05	0.00195321	0.00164058	0.00282071	0.00456652	0.00421666	0.00463016	0.0053496	-0.000695034	0.00316519	-0.000426595	0.000702889	0.00213492	0.00437124	0.0049171	0.00585765	0.00573055	0.0043343	-0.000328567	0.00266531	0.0028847	0.00427966	0.00611023	0.00521756	0.00451436	0.00261516	0.00113933	0.00293435	0.00474899	0.00477257	0.0074646	0.00539471	0.00337398	0.00130044	-0.00205023	-0.00133998	0.00170529	0.00219555	0.00369474	0.00514457
[truncated: 15 more columns]

## Sheet: -ITI model
Subj	Condition	Fp1	Fp2	AF7	AF3	AFz	AF4	AF8	F7	F5	F3	F1	Fz	F2	F4	F6	F8	F9	F10	FT7	FC5	FC3	FC1	FC2	FC4	FC6	FT8	T7	C5	C3	C1	C2	C4	C6	T8	TP7	CP5	CP3	CP1	CPz	CP2	CP4	CP6	TP8	P9	P7	P5	P3	P1
1	real	0.000755124	0.00048312	0.00138626	0.000578823	0.000271115	-0.000271854	0.000229929	0.00116556	0.00110805	0.000719376	0.00026977	0.000154519	-0.000305352	6.98341e-05	0.000107734	0.000455793	0.00168832	-0.000421704	0.00194262	0.00156751	0.00117449	0.000231305	-5.79432e-06	-0.000620714	-0.000267236	-0.000951307	0.00385243	0.00312998	0.00144807	0.000234395	-0.00219099	-5.21243e-06	1.13245e-05	-0.000117365	0.00222084	0.00357585	0.00166181	0.00042088	-0.000540158	0.000725968	0.00202022	0.00134777	0.00216126	-0.000456067	0.00160041	0.00207307	0.00049157	-0.000258226
2	real	0.00123153	0.00506883	0.000428951	9.13978e-05	0.00237984	0.00286537	0.00259629	-0.000642156	6.61347e-05	-0.00093453	0.000670552	0.0031624	0.00249562	0.0025202	0.00362559	0.00492107	0.000622278	0.00433874	-0.00203412	-0.0029537	-0.00114642	-0.00166139	9.67905e-05	0.00148577	0.00288223	0.00433717	-0.00517876	-0.0054364	-0.00455835	-0.00260651	-0.00271231	-0.00109691	0.00170183	0.00232473	-0.00739728	-0.00830041	-0.00261334	-0.00913751	-0.00587217	-0.00741363	-0.00410059	-0.000562157	0.00464747	-2.43346e-05	-0.004696	-0.00928313	-0.00656336	-0.00319108
3	real	0.00150702	0.00537709	-0.000101814	9.09147e-05	0.00300996	0.00392149	0.00918346	0.000761118	0.00100901	-0.000333175	-0.000367458	0.00272089	0.00292962	0.00561787	0.00857188	0.0114303	0.0010206	0.0134627	4.02151e-05	0.000845294	0.00013132	-0.000701115	0.00492755	0.00602197	0.00804616	0.0129223	-0.00129197	-0.00208078	-0.00171623	-0.00174161	-0.0003046	0.00402346	0.00539486	0.00555158	-0.00315298	-0.00505299	-0.00464765	-0.0042108	-0.00149685	0.00188422	0.000249407	-0.000834493	-0.000587957	0.0046063	-0.000654473	-0.00306782	-0.00268149	-0.000609805
4	real	0.000689814	-0.00306899	0.000193019	0.000883873	0.000435655	-0.00262021	-0.00177283	0.000238923	0.000858211	0.00164964	0.00128471	0.000671561	-0.000735054	-0.00179452	-0.00201071	-0.00275596	0.0012043	-0.00236615	0.000851622	0.000553104	0.00127123	0.000719099	0.00109327	-0.000186285	-0.000309065	-0.0025125	-0.00074691	0.000122582	-0.000321189	0.00113012	0.00208785	-0.000383351	-0.00100736	-0.00113543	-0.000526143	2.53891e-05	-0.000138376	0.00124736	0.00100021	0.00132071	-0.00220867	-0.00160021	0.000188337	-0.00261808	-0.00165805	-0.00147918	-0.00228107	0.000546788
5	real	0.00218431	0.00366085	0.00221043	0.00202824	0.00206299	0.0017594	0.00139695	0.00170717	0.00311022	0.00257634	0.00197323	0.00112925	0.0014045	0.00149598	0.00183663	0.0014289	0.000453207	0.000919106	-0.000192929	0.00116538	0.0014193	0.000921044	0.000548049	0.00145468	0.00171077	0.00128439	0.00211085	0.000725791	0.000496986	0.0014728	9.60709e-05	0.000680709	0.0013587	0.00136996	-0.000951163	-0.00082961	-0.00200598	-0.00211864	-0.00129573	-0.000458296	-0.00197038	-0.000618292	-0.000826692	0.000451226	-0.00245531	-0.00311943	-0.00406707	-0.00109311
6	real	0.00349136	0.00615359	0.000865197	0.00115267	0.00434845	0.0045832	0.0052982	0.0021469	-0.000438842	0.00141821	0.00412784	0.00629895	0.00483019	0.00695719	0.00819951	0.00943987	0.00200213	0.00695654	0.00161623	0.00144791	0.0010739	0.00298999	0.00746451	0.00760359	0.00866666	0.0108067	0.00219979	0.000527814	0.00209509	0.00343754	0.0053057	0.00686261	0.0101688	0.00917735	-0.000312256	0.00141481	0.000661345	0.00286437	0.00208799	-0.00344465	-0.00104982	0.00227383	0.00320744	0.00281029	-0.00113709	0.00131037	-0.00028541	-0.00118198
7	real	-0.00385348	-0.00460344	-0.00318988	-0.002893	-0.00230607	-0.0033844	-0.00346446	-0.0030356	-0.002401	-0.00446563	-0.0043492	-0.00441582	-0.00275301	-0.00349698	-0.00397055	-0.0060179	-0.00137409	-0.0088863	-0.00316774	-0.00323267	-0.00406659	-0.00435104	-0.00845813	-0.00841713	-0.00571907	-0.00514693	0.000459857	-0.00412474	-0.00383687	-0.00404006	-0.0109762	-0.0086926	-0.00862298	-0.00672615	0.00613817	0.00143168	-0.00212359	-0.00901367	-0.0064637	-0.0105665	-0.00744654	-0.00520755	-0.00114888	0.00570286	0.00730234	0.0030161	0.00380948	0.0013454
8	real	0.000401552	0.003932	-0.000849479	-0.000380466	0.0012712	0.00367451	0.0054916	-0.00169116	-0.00135814	-0.000679352	-6.20355e-05	0.00174462	0.00298545	0.00396013	0.00523795	0.00573339	-0.00103328	0.00572231	-0.00132187	-0.00117531	-0.00125456	0.00167562	0.00317274	0.00418896	0.00534676	0.00667288	-0.00152245	-0.000951317	-0.000447793	0.00104534	0.00243493	0.000718045	0.00360592	0.00567997	-0.000963212	-0.00223382	-0.00011486	0.00255231	0.00157637	0.000598166	-0.000954359	-0.000908106	-0.000270101	0.00163948	0.000153361	-0.000185283	0.000526287	0.000243995
9	real	-0.00274727	-0.0026086	-0.00290669	-0.00319267	-0.00318901	-0.00244679	-0.000367813	-0.00311871	-0.00297818	-0.0036754	-0.00331136	-0.0036874	-0.00366008	-0.00375402	-0.00311825	-0.00154676	-0.00201584	-0.000743276	-0.00311013	-0.00289076	-0.00392424	-0.00300857	-0.00519602	-0.00463715	-0.00353392	-0.00101059	-0.00189505	-0.00277853	-0.00348121	-0.00315209	-0.00449932	-0.00403779	-0.00198113	0.000558237	0.000580456	-0.00126425	-0.00241152	-0.00257866	-0.00330939	-0.00385891	-0.0020337	2.71285e-05	0.000659522	0.00136018	0.00124066	-0.000374113	0.000227267	-0.00123583
10	real	0.00234623	0.00158167	0.00196302	0.00262247	0.00336224	0.00141902	-0.000970179	0.00250749	0.00194799	0.00228804	0.00174727	0.00153239	-0.00075079	-0.000235148	0.00157626	0.00107983	0.0020014	-0.000492196	0.00271524	0.00180582	0.00202023	0.000723816	-0.00144649	-8.09355e-05	-0.000376702	-6.71979e-05	3.83754e-05	-0.00078921	-0.00207855	0.00014957	-0.00276231	-0.00136737	-0.00326582	-0.00317181	-0.00180698	-0.0018229	-0.00349826	-0.000241484	-0.00245581	-0.00420954	-0.00620434	-0.00568072	-0.00317599	-0.00109367	-0.00353812	-0.00443659	-0.00369434	-0.00273817
11	real	-0.00407009	-0.00405825	0.00277389	-0.000306514	-0.00215587	-0.00397835	-0.00132084	0.00250079	0.00283307	0.00105442	-0.00251099	-0.00346072	-0.0026324	-0.00297383	-0.00338489	4.25827e-05	0.00349347	0.00277359	0.00204104	0.000447376	0.000627534	-0.00239378	-0.00319127	-0.00309074	-0.00119748	0.000328298	-0.00210072	0.000206928	-0.0012754	-0.00716032	-0.00195259	-0.00352742	0.000750565	-0.000688941	-0.00198358	-0.00539266	-0.0054366	-0.00806451	-0.00504329	0.000773068	-0.000853831	-0.000883476	0.00127001	0.00122328	-0.00135492	-0.00349661	0.00186679	-0.00327414
12	real	0.00302106	0.00487194	0.00146585	0.00182996	0.00484259	0.00344951	0.00126804	0.00192469	0.00045639	0.00165653	0.00369654	0.00433096	0.00303598	0.00335936	0.00255054	0.00354623	0.00174742	0.0060515	0.00245464	0.00252375	0.00254378	0.0037142	0.00413449	0.00214818	0.000527196	0.00134841	0.0041883	0.00385455	0.00259303	0.00511232	0.000680136	-0.000908088	-0.00173582	-0.00054282	0.000312103	0.00362266	0.00449943	0.00124424	0.00100437	0.000319365	-0.0017553	-0.00298052	-0.00372491	-0.00487402	-0.00036497	0.000970111	-0.00051483	-0.00216059
13	real	-4.62792e-06	0.000216417	0.000388428	0.000237554	0.0013581	0.000356112	-0.00186473	0.00105277	0.000464228	3.98373e-05	0.000211126	0.000967133	0.00159124	0.00218536	0.0017801	-0.00170051	0.00131629	-0.00121586	0.00137677	0.000738963	-0.000131103	-0.000142396	0.00386928	0.00112006	0.00112149	-0.00120402	0.000928505	-0.000936041	-0.00123742	-7.53555e-05	0.00139387	-0.000324493	-0.000887739	-0.00526421	-0.000168437	-0.000558587	0.000397737	-0.00150956	-0.000957407	-0.000648327	-1.98545e-06	-0.00196153	-0.00347795	0.000284582	-0.000258935	-0.000771022	-0.000600184	0.000998696
14	real	0.00158559	0.00129244	0.00119613	0.00126226	0.0015641	0.00124645	0.000877228	0.00202842	0.00152159	0.00205895	0.00146679	0.00158855	0.000810078	0.00100454	0.000602471	-0.00062636	0.00175611	0.000180535	0.00183033	0.0021184	0.00200318	0.00170824	0.00151004	0.000651096	0.000492637	0.000203192	0.00262533	0.00135295	0.00198712	0.00281245	-0.000316249	5.09766e-05	-0.00119672	-0.000260904	0.00192202	0.00321576	0.00218789	0.00190842	-0.000123819	-0.000556052	-0.000738241	-0.00127632	-0.00137156	-2.82677e-05	0.00125057	0.00132287	0.00136218	0.00131286
15	real	0.00110199	0.00234938	0.000421577	0.000157494	0.00149418	0.00174978	0.00119229	9.92165e-05	0.00023754	0.000357856	0.000630102	0.00153643	0.00131446	0.00231606	0.00261585	0.00231134	0.00067558	0.000271635	0.000398788	-4.93413e-06	5.34341e-05	0.00102612	0.00153729	0.00219335	0.00332936	0.00305234	0.00151927	0.000590267	-0.000428481	-0.000251686	0.000853197	0.00231958	0.00259598	0.00084176	0.0012843	0.00123129	-0.0014172	-0.000792901	-0.000642776	-0.000765802	0.000269403	0.000671149	0.00102361	0.000647076	0.00249946	0.00130818	0.00080272	-9.80936e-05
16	real	-0.0021961	-0.00176876	-0.000967931	-0.00197855	-0.00244657	-0.0022669	-0.00222749	-0.00198634	-0.000997842	-0.00204008	-0.00245957	-0.00230755	-0.0022037	-0.00202526	-0.00231315	-0.00115016	-0.000929002	-0.0013831	-0.00126843	-0.00130991	-0.002202	-0.00244736	-0.002308	-0.000844738	-0.00147735	-0.0017363	0.000364138	-0.00124654	-0.00126533	-0.00107505	-0.000917098	-0.000318156	0.000462458	0.00058247	-0.000144804	0.000347838	-9.41133e-05	0.00352201	0.00229875	0.0034408	0.00191141	0.00164959	0.000358783	0.00114494	0.00107513	0.000835627	0.00219383	0.00210387
17	real	0.00183725	-2.35302e-05	0.00173486	0.00199339	0.00076251	7.38652e-06	0.000799553	0.00110566	0.00173521	0.00145494	0.00139994	0.000947961	0.00141898	0.000175158	0.000303848	0.00035634	0.00150903	0.000868914	0.00132839	0.000896374	0.00154057	0.00221071	0.00132906	0.00028725	0.000407545	0.000672276	0.00153643	0.000751605	0.00129279	0.00475205	0.00210793	-0.000114719	-0.000483554	0.000289904	0.000802912	0.00140001	0.00235097	0.00179328	0.00235332	0.00181885	-0.000555421	6.02413e-05	-6.6492e-05	-0.000630112	0.00143771	0.000565695	0.00103175	-0.000373545
18	real	0.000260369	0.00414479	0.000233627	0.000153201	0.0041431	0.00355067	0.00340639	0.000489083	0.000233165	0.000508455	-0.000194494	-0.00023209	0.00307774	0.00368206	0.00339498	0.00339207	0.000548032	0.00245462	-0.000303178	-0.000263683	-0.000199107	-0.000267909	0.00368042	0.00313851	0.00394071	0.00274571	0.00122102	0.000200927	-8.16338e-05	0.000630384	0.00336395	0.0042548	0.00502525	0.00434769	8.74499e-05	0.00100772	0.000890267	0.000770064	0.000736839	7.53669e-05	0.000755709	0.00152094	0.0011623	-0.00205823	0.00078837	0.000772877	0.00116592	0.000929382
19	real	-0.00115259	-0.000303481	-0.00106859	-0.000990202	-0.00137263	-0.00184385	-0.00153986	-0.0012119	-0.00142125	-0.00133091	-0.00196154	-0.00193421	-0.00192211	-0.00102096	-0.000631198	-0.000338452	-0.000459562	-0.00123433	-0.000893331	-0.00112116	-0.00128518	-0.00185601	-0.0016461	-0.000906547	-0.000241133	-0.000915658	-0.00268674	-0.0012858	-0.00114831	-0.0015939	-0.00100471	-0.00152654	-0.00131661	-0.00122099	0.000632362	0.000568265	-0.000877571	-0.000192771	-0.000337779	-3.24825e-06	-0.00133517	-0.00020446	-0.00123525	0.000445544	0.00138067	0.00125318	0.000583011	-3.39423e-05
20	real	-0.00563462	-0.00182577	-0.00215379	-0.00274871	-0.004086	-0.00154834	-0.00217025	-0.00610883	-0.00604587	-0.00729311	-0.00751763	-0.00677886	0.00076508	-1.33002e-05	-0.000357913	0.00057584	-0.00566644	0.00232657	-0.0028763	-0.00690489	-0.00969494	-0.00930764	0.00200151	0.00199945	0.000966272	0.00227045	-0.00467962	-0.00533835	-0.00662416	-0.00486457	0.00446161	0.00104364	-0.000829646	0.0041774	-6.17149e-05	0.00107452	-0.00187412	0.00223781	0.00315872	0.003404	0.000215091	0.00154979	-0.00173457	0.00145676	0.00198018	0.00431693	0.00346218	0.00279599
21	real	-0.0111618	-0.0196722	-0.00479598	-0.00789306	-0.0196513	-0.020136	-0.0198286	-0.00773845	-0.00856637	-0.010228	-0.0143495	-0.0227265	-0.0187606	-0.0206721	-0.0227093	-0.0270766	-0.00507413	-0.0216673	-0.00794103	-0.0116046	-0.0132078	-0.0131756	-0.018638	-0.0159848	-0.0194898	-0.0229899	-0.0133168	-0.0121321	-0.0174204	-0.0148462	-0.0129068	-0.0142898	-0.0159296	-0.0160774	-0.00290459	-0.0122564	-0.0161678	-0.0123612	-0.0087618	-0.00889526	-0.011985	-0.0136083	-0.00869632	0.00119277	-0.00235938	-0.00228913	-0.00272112	0.00267126
22	real	-0.00198142	-0.00561729	0.000446653	-0.000991803	-0.00323001	-0.00448102	-0.00623274	0.000835254	0.000641095	0.000770262	-0.000617237	-0.00445464	-0.00389983	-0.0043859	-0.00411651	-0.00688286	0.00213431	-0.00621758	0.00216116	0.00181282	0.00422788	-0.00108858	-0.00374621	-0.00258986	-0.00338666	-0.00635031	0.00200359	0.00243314	0.00109243	0.000881602	-0.0030476	-0.00110415	-0.00244203	-0.00268228	0.00158757	0.00312727	0.00172191	-0.000510931	-0.00122708	-0.00131727	0.00107432	0.000650486	-0.000418953	-0.00275668	0.00336454	0.00114565	0.00153388	-0.000272388
23	real	0.000293342	0.00086725	-0.000319406	5.14232e-06	7.7673e-05	0.000617067	0.00155958	-0.000519364	-0.00113702	-0.000907672	-0.00106253	-0.000501915	-0.000559842	0.00015274	0.000216551	0.000533256	-0.000549818	0.000391186	-0.00108953	-0.00177009	-0.00179648	-0.000941484	0.00058737	-0.000604636	-5.86706e-05	0.000134512	-0.00156345	-0.00177155	-0.000683312	-0.000816968	-4.26645e-06	4.67157e-06	-0.000137527	0.000602187	-0.000854383	-0.0002349	-0.000841867	-0.00194505	-0.000840965	0.00110751	0.00160735	-0.000141556	0.00213325	-0.00165682	-0.000106872	-0.000254172	0.000317461	-0.000484405
24	real	-0.000397502	-0.000871401	-0.00149236	-0.00122884	0.000660477	-0.000982437	-0.00138737	-0.00131121	-0.00203259	-0.000886578	-6.61116e-05	0.00178296	3.01478e-06	-0.000273851	-0.00137648	-0.00244766	-0.00146679	-0.00197341	-0.000949954	-0.00159656	-0.000421991	0.000686393	0.00190353	0.00186644	-0.00197351	-0.00280943	5.13227e-05	0.000152024	0.00154777	0.00132571	0.00221405	0.00222228	0.00160974	0.000931229	-0.00113193	0.000951397	0.00186493	0.00234467	0.00346681	0.00227426	0.00139594	0.00112304	0.000142946	-0.00174966	-0.000767971	0.000126114	0.000934291	-1.38099e-05
25	real	0.00250868	-0.00181214	0.00545305	0.00413205	-0.00214583	-0.00172602	-0.0021606	0.00628161	0.0055878	0.00300069	0.00325801	-0.00143011	0.000327423	-0.000993006	-0.0016734	-0.000323966	0.00567558	-0.00653499	0.00827304	0.00658305	0.00529754	0.00147339	1.12709e-05	5.49924e-05	0.00152784	0.00118834	0.0141122	0.010767	0.00587587	0.00532329	-0.000206044	0.000411486	0.000166978	0.000595897	0.0117085	0.0140926	0.00839758	0.0071514	0.00410625	0.00289596	0.000212944	-0.000717964	-0.00332515	0.00247356	0.0100349	0.0091823	0.00903503	0.00390242
26	real	-0.000463119	0.000762183	-0.000214451	-1.8339e-05	0.000353429	0.000920351	0.00077565	-0.000159131	0.000327963	0.000308789	-3.24357e-05	0.000540264	0.000911789	0.000381284	0.000587707	0.000623746	-6.88571e-05	0.000703314	0.000239732	0.000392742	0.000133774	3.06273e-05	0.00107062	0.000155081	0.0011193	0.0011404	0.00178226	0.00123411	-0.00017194	0.000179264	0.000236828	-3.63903e-06	0.000270261	0.000553962	0.000455272	0.00100209	0.000143327	0.00138859	0.00118215	0.0018941	0.00121103	0.00132354	5.50117e-05	0.000650103	-0.000202844	-0.000433286	0.000110586	-0.00032799
27	real	0.00142892	0.00181125	-0.000640376	-7.18303e-05	0.00187899	0.000972363	0.00192727	-0.00119969	-0.00106643	-0.000976191	0.000152644	0.000555335	0.000425942	0.000538215	0.000790223	0.000948901	-0.00122027	0.000834898	-0.00144207	-0.00187706	-0.000633638	0.000403052	-0.000101015	-6.94473e-05	0.000364603	-0.000203379	0.000553369	-7.93131e-05	-0.00019544	0.00159391	0.00157917	0.00197479	0.00292651	0.00252829	0.00128197	0.0013385	0.00125799	0.00111112	0.00100568	0.00292766	0.00568648	0.00546683	0.00296257	0.00233281	0.00205934	0.00211278	0.00239174	0.00128697
28	real	0.00524302	0.00719204	0.00420657	0.00456418	0.00628115	0.00778291	0.00939942	0.00322502	0.00208452	0.00348832	0.00454629	0.00582069	0.0059843	0.00867042	0.0115046	0.00789337	0.00415283	0.00807337	0.00297296	0.00164784	0.00166715	0.000852365	0.00576358	0.00686654	0.00797335	0.00945911	0.00114926	0.00173643	0.00328483	0.00138612	0.00386855	0.00818641	0.00744726	0.00745142	-1.90388e-05	0.00311549	0.00223389	0.00305972	0.0037384	0.00437809	0.0059861	0.00558367	0.00655636	-0.00480646	-0.00117305	0.000449438	0.00112555	0.00151671
29	real	0.00288356	0.00324486	0.000672184	0.00113204	0.00295913	0.00354726	0.00295387	0.00125315	0.00114817	0.0018887	0.000870584	0.00191027	0.00341055	0.00235976	0.00237241	0.00177462	0.00158276	-0.00206198	0.00167318	0.00188941	0.00199571	0.000269376	0.00115181	0.000484175	0.000750778	0.000197837	0.0026987	0.00228264	0.00112781	0.00265922	-0.00083647	-0.000181496	0.00017389	0.000707203	0.00148248	0.0020156	0.000759312	0.00160865	-6.28111e-05	0.00036249	-6.83322e-05	0.000106288	0.00107745	0.000104293	-0.000153916	0.000648451	0.000811885	0.0019589
30	real	0.000681934	-0.00129911	0.000518248	0.000675899	-0.000270948	-0.00114335	-0.00140765	0.00132828	-0.000415684	0.00068642	-0.000222221	0.000270977	-0.00160225	9.85727e-06	-0.00103981	-0.00174381	0.0008826	-0.00255719	0.000779103	0.000300245	0.00155719	0.001198	0.000310072	-5.57181e-06	0.00018506	-0.00219341	0.00154474	0.00517487	0.00578737	0.00346008	0.00173005	0.00117166	0.0021926	0.000581822	0.00525214	0.00603128	0.0057698	0.00259733	0.00308339	0.00440887	0.00407321	0.0033042	0.00249782	-0.000933265	0.0022302	0.00316737	0.000742497	0.000545053
31	real	-0.00605968	-0.00558755	-0.00772367	-0.00630552	-0.00306623	-0.00498545	-0.00492629	-0.00627776	-0.00564914	-0.0075569	-0.00553586	-0.00192069	-0.00278496	-0.00296385	-0.00429498	-0.0034938	-0.00561632	-0.00324203	-0.00646859	-0.004133	-0.00160239	-0.00489195	2.85286e-05	-0.000186274	0.000517785	-0.00127574	-0.00507415	-0.00505263	-0.000965192	0.000443024	0.002059	0.0064414	0.00255807	0.00312279	-0.00315917	-0.00437496	-0.00112314	0.00247656	0.00664055	0.00739498	0.00503465	0.00167558	-0.0028667	-0.00632322	-0.00320543	-0.0010185	-0.00240321	0.00117146
32	real	0.000755421	0.00164389	-2.48404e-05	-0.000184172	0.00124199	0.00146342	0.00138121	-0.000336151	-0.000772919	-0.000169847	0.000341173	0.00142563	0.00127798	0.00160555	0.00166834	0.0016576	7.95489e-05	0.00152632	-0.000835384	-0.000305569	-0.000144855	0.000664545	0.00170165	0.000903148	0.000790836	0.00153428	-0.000607103	-0.000504246	0.000367987	0.000231645	0.00154012	0.00112002	0.00132769	0.000929569	-0.000543424	-0.000497365	-0.000185545	0.000920816	-0.000201515	0.000453771	0.000258066	0.00142718	-0.000719384	0.00109214	-0.00072139	-0.000435373	-0.00067728	0.00089251
33	real	0.012138	0.0120927	0.0101942	0.0108901	0.0122239	0.0115317	0.01098	0.011005	0.0100496	0.0110936	0.012157	0.0125402	0.00884918	0.00681518	0.00845392	0.0106832	0.0101413	0.00987909	0.0128359	0.0115999	0.0126388	0.0115565	0.0110963	0.0101532	0.00957114	0.00922046	0.0109707	0.012315	0.0128788	0.00991969	0.00922618	0.00800509	0.00736506	0.00820433	0.00501867	0.00805837	0.00625269	0.00654859	0.00666744	0.00688568	0.00143132	0.00574918	0.00325372	0.000205641	-0.00214096	0.00251808	-0.000811608	0.00122219
34	real	-0.0008874	-0.000155436	-0.000224289	-0.00101392	-0.000250626	-0.00123685	-0.00157477	-0.0020561	-0.000970706	-0.00126682	-0.00364319	-0.00285007	-0.00430723	-0.00119802	-0.000266197	-0.000680251	0.00121003	0.000686082	0.00238745	8.71168e-05	-0.00108262	-0.00477317	-0.00327523	-0.00144159	-0.000327141	-0.00320895	0.00218142	0.00379315	0.00484807	-0.00818422	-0.00677499	-0.00346571	-0.00128686	0.00263712	0.00274887	0.000589771	-0.00181293	-0.00554338	-0.00794356	0.00278447	-0.00650286	0.00926979	-0.0049858	-0.000825764	0.00214301	-0.000378212	0.00323552	-0.00569854
35	real	-0.00764062	-0.00617758	-0.00996202	-0.00991913	-0.00528639	-0.00453763	-0.00830994	-0.00779525	-0.00496625	-0.00634438	-0.00488589	-0.00304657	-0.00456617	-0.0011647	-0.000153952	0.00452566	-0.0065692	-0.00518964	-0.00557538	-0.00829039	-0.00920852	-0.00336857	-0.00141731	0.000721448	0.000260197	-0.00634589	0.000131547	-0.0033881	-0.00301736	-0.000899796	0.000306052	0.00219643	0.00185136	-1.76005e-05	0.00268098	0.00391014	0.00157767	0.000866232	0.00255716	6.26893e-05	0.00514999	0.000301896	0.00258034	-0.00183621	0.000605307	0.0014567	0.000261607	-0.00245266
36	real	-0.00131876	-0.00305844	0.000684141	-0.000397777	-0.000285469	-0.00221462	-0.00384553	0.00022113	0.000480052	-0.00010287	-0.000280868	-0.000570194	-0.00271539	-0.00328321	-0.00447162	-0.00497784	0.000750335	-0.00438593	-4.06664e-05	-0.000313364	0.000386518	1.11347e-05	-0.00276616	-0.00364207	-0.0054382	-0.00790745	0.00141392	0.00146937	0.00143711	0.00233564	-0.00267131	-0.00412259	-0.00652928	-0.00839905	0.00272128	0.00416314	0.00474425	0.00466567	-0.000273491	-0.00206696	-0.00332173	-0.00337775	-0.00423426	-0.000670082	0.00318377	0.00430347	0.004108	0.00271092
37	real	0.000822628	0.00233953	0.00286293	0.000625354	0.00154728	0.00288292	0.0034236	0.0015779	0.00105102	0.000729822	0.00145657	0.00113684	0.00211824	0.00348799	0.00484072	0.00526732	0.000157318	0.00496178	0.00233934	0.000622966	0.0011649	0.00106657	0.0019151	0.00351997	0.00460092	0.00577786	0.00553436	0.00291611	0.00187727	0.00237084	0.00214312	0.00273474	0.00446091	0.00421021	0.0034731	0.0040008	0.00299897	0.00293159	0.00198263	0.00189393	0.00126004	0.0014232	0.000499364	0.000157392	0.00138408	0.00280064	0.001392	0.00169191
38	real	0.00661543	0.00216674	0.00468705	0.00479295	0.00325474	0.00342819	0.00313846	0.00339809	0.00388111	0.00527952	0.00508674	0.00348583	0.00356231	0.00200529	0.00279	0.00269354	0.00258831	5.20376e-05	0.00451784	0.00474277	0.00504834	0.00349851	0.000112632	-0.000254843	0.000483127	0.00346255	0.00556029	0.00663704	0.00391703	0.00243448	-0.00167425	0.000895241	0.000277241	0.00137355	-0.000141518	0.00452596	0.00440775	0.00300824	0.000764117	-0.000266369	-0.0020108	-0.00139852	-0.00069756	-0.00233217	-0.000414303	0.00232028	-0.000629402	0.00191681
39	real	-0.00402453	-0.00142329	-0.00451233	-0.00581371	-0.00460944	-0.00610159	0.000396237	-0.00475859	-0.00454284	-0.00561338	-0.00653519	-0.00889661	-0.00823133	-0.00545711	-0.000709926	0.00358573	-0.00385664	0.00358672	-0.00503146	-0.00800511	-0.00818866	-0.0106625	-0.00685994	-0.00552109	-0.000489476	0.00300451	-0.004254	-0.00259846	-0.00273562	-0.00180297	-0.00554268	-0.00359746	0.00124527	0.000694909	-0.000709623	0.00102449	-0.00059877	0.00455572	0.000402294	-0.000626395	-6.49374e-05	0.00128505	0.000528323	-0.000277941	-0.00137516	0.00126714	0.000585874	0.00123699
40	real	-0.00124668	-0.0021569	-0.00105561	-0.00185858	-0.00128309	-0.00174841	-0.0024891	0.000681819	0.000178832	-0.000245568	-0.00164363	-0.00172523	-0.00187505	-0.000831674	-0.00170967	-0.00315327	0.000376241	-0.00193032	0.000661867	0.00117141	0.00135096	8.14204e-05	-0.00029299	9.32337e-05	-2.13055e-05	-0.00304702	0.00441798	0.00341019	0.00311136	0.00342758	0.00286577	0.000787886	0.00052058	-0.000414039	0.00334646	0.00537509	0.00419658	0.00873275	0.00533769	0.00258903	-5.57153e-05	0.000294585	-0.00107461	0.00110814	0.00232487	0.00335652	0.00559721	0.00696115
41	real	0.000516328	0.000227292	0.000575438	0.000346182	0.000636285	0.000108557	-0.0010188	0.000520705	4.24648e-05	0.000234418	0.0006449	0.00102607	-4.63201e-05	-0.000187034	-0.000747376	-0.00119485	0.00056216	-0.00126746	0.0013709	0.00136323	0.00069841	0.000243413	0.00010989	-0.00015725	-0.000647011	-0.0016642	0.00286182	0.00401912	0.00216592	0.00264401	0.000182987	-7.1153e-05	-0.00129625	-0.000420827	0.00257771	0.00397149	0.00360032	0.00395369	0.000165587	0.00259859	0.00118471	0.0016196	0.000161691	-0.000229795	0.00283931	0.00365675	0.00215928	0.00229554
42	real	-0.00625968	-0.00152209	-0.00804539	-0.00900409	-0.00679369	-0.00262115	7.76571e-05	-0.00747846	-0.00845935	-0.00963822	-0.00820788	-0.00683304	-0.0066203	-0.00105528	0.00111595	0.00152386	-0.00413358	0.0022299	-0.00637698	-0.00702362	-0.00909332	-0.00832271	-0.00262205	-0.00135258	0.000387703	0.00226323	-0.00497804	-0.00477668	-0.00665693	-0.00480889	-0.00172006	-0.0021444	-0.00112345	0.00170338	-0.00585568	-0.00690881	-0.00754031	-0.00488347	-0.0027337	-0.000180299	-0.00281991	-0.00324329	-0.00393625	-0.00343975	-0.00489626	-0.00567948	-0.00485991	7.45247e-05
43	real	-0.00535785	-0.00623314	-0.00324676	-0.00372233	-0.00279862	-0.00693889	-0.00827119	-0.00453715	-0.00611651	-0.00532211	-0.00437935	-0.00300324	-0.00755028	-0.0108022	-0.010376	-0.00653844	-0.00782898	-0.00419984	-0.0082519	-0.00577647	-0.0086422	-0.00625418	-0.0107863	-0.0116368	-0.00765048	-0.00487479	-0.00162256	-0.00119036	-0.00243405	-0.00254669	-0.00434895	-0.00905085	-0.00720005	-0.00235382	0.000653585	0.00378706	0.00338673	0.00527197	0.000993265	0.00136665	-0.00522547	-0.00432434	0.000815298	-0.000168821	-0.000625084	0.00270671	0.00542965	-0.000320268
44	real	0.00243762	0.00240425	0.00315882	0.00514344	0.00392098	0.00505226	0.00536444	0.00302493	0.00458711	0.00421429	0.00392515	0.00237972	0.00470181	0.00407982	0.00443976	0.00306097	0.00104384	0.00575428	0.000341585	0.000461896	0.00266502	0.000467318	0.000808309	0.000755001	0.00149339	0.0053901	-0.00232834	-0.00270527	-0.00178127	-0.00221408	-0.00170848	-0.00159794	-0.00412544	-0.0037594	-0.00027825	-0.0027075	-0.00294868	-0.00450925	-0.00341755	-0.00480326	-0.0035397	-0.00313593	-0.00400104	0.00569346	0.00194723	-0.00033465	0.00141848	0.000581645
45	real	0.00309072	0.00530548	0.00364695	0.00267229	0.00355373	0.00568519	0.00714471	0.00264934	0.002294	0.00149509	0.00152137	0.00192423	0.00350483	0.00474251	0.00602701	0.00618657	0.00175584	0.00640339	6.61665e-05	0.000693158	0.001004	-0.000528082	0.00305212	0.00452635	0.00591305	0.00653649	0.000597389	-1.74355e-05	-0.00141042	-0.000985884	0.000407978	0.00274274	0.00266297	0.00453963	0.000140846	-0.000755404	-0.00190522	-0.00193772	-0.00209307	-0.000301323	-0.000596114	-4.44741e-05	-0.00126988	0.00223139	0.00136887	-0.000982186	-0.00263906	-0.00246808
46	real	0.000581692	0.00166343	3.77315e-05	4.46782e-05	0.00108403	0.0011209	0.000521858	-0.000216652	-0.000235941	-0.000103026	0.000574094	0.000764406	0.000123833	0.00170178	0.000965766	-8.59801e-05	-0.000559149	0.000211389	0.000280933	2.03501e-05	0.000307316	0.00115136	0.00207001	0.00317717	0.00299345	0.00158303	0.00169348	0.000998864	0.000484892	0.00203741	0.00224566	0.00301906	0.00316447	0.00301116	0.000695083	0.00153136	0.00174228	0.0040771	0.0049689	0.0042919	0.00220486	0.00205066	-0.000477071	0.000377627	0.00057599	0.000614801	0.00194263	0.00241398
47	real	-0.00147105	-0.000934797	-0.0019177	-0.00223032	-0.00205538	-0.00149695	9.10251e-05	-0.00175507	-0.00133461	-0.00115596	-0.000956073	-0.00127402	-0.000916658	-7.06929e-05	0.000344377	0.000973365	0.000336505	0.000154183	0.000434976	0.00038348	-0.000493714	-0.000242578	0.000270719	0.000608695	0.0005816	0.00143778	0.00204646	0.00203452	0.000623194	0.000271211	0.00239849	0.00291202	0.00388182	0.00192817	-0.00188237	0.00109337	0.00165773	-0.000700226	0.00319805	0.00408929	0.00540136	0.00670705	0.00393529	-0.00180475	-0.000788352	-5.48602e-05	-0.000557128	0.000165308
48	real	-0.000629408	0.000914321	-0.00139699	-0.000365481	-0.000383803	0.00103398	0.000358934	-0.00117659	-0.000596345	-0.000334662	0.000528481	0.00110531	0.00182942	0.00250803	0.00234902	0.00204244	-0.000878155	0.00067599	-0.00118421	-0.00021491	-0.000141934	0.000813901	0.00480786	0.00344008	0.00404188	0.00313141	0.0014322	0.00178943	0.00305122	0.00589775	0.00285195	0.00299078	0.00252809	0.00230369	0.0028269	0.00307291	0.00333672	0.0041324	0.00189385	0.00128821	0.000358135	-6.65392e-05	-0.00139024	0.000668203	0.00123493	0.00150633	0.00210463	0.00186466
49	real	-0.00159402	-0.0037116	-0.00272055	-0.00186038	-0.00236681	-0.00204612	-0.00274934	-0.00350423	-0.00151608	-0.000543626	-0.000504564	-0.00106892	-0.000770446	-0.00150946	-0.00155438	-0.00336999	-0.00389136	-0.00330176	-0.00156362	-0.000997895	8.36611e-05	0.00251635	0.00129121	-0.00127512	-0.0023717	-0.0038962	0.00126639	0.00114266	0.00253555	0.00338315	0.00199516	-0.000318106	-0.00179816	-0.00481246	0.00373302	0.00504283	0.00386012	0.00539883	0.00430595	0.00308242	0.00186633	-5.46178e-06	-0.00804005	-0.00373163	0.0062136	0.00613479	0.00601541	0.00572587
1	shuffled	-0.000834848	0.000708726	-0.00129089	-0.00103713	-0.000466188	0.000311191	0.000870277	-0.00166541	-0.00124616	-0.00139263	-0.000727516	-0.000330438	-0.000234508	0.000310881	0.000135392	0.000123378	-0.00112891	0.000549699	-0.000474175	-0.000344216	-0.00036048	0.00011789	0.000840504	0.00119711	0.000100364	0.000406642	5.17012e-05	0.00168895	0.000263036	0.000582257	0.00133415	0.00254472	0.00207946	0.00166143	0.00145124	0.0017168	0.00144346	0.00180487	0.00229624	0.00210019	0.00452313	0.00430157	0.00268056	-0.000310116	0.00146544	0.000971462	0.000228902	-0.000555052
2	shuffled	0.00195326	0.00137939	0.000823925	0.00163153	0.00159293	0.00137793	0.00198516	0.000124964	9.43537e-05	7.95785e-05	0.00381396	0.00286827	0.000797443	0.00101047	0.000739107	0.00171166	-0.00116027	0.00227358	-0.00143881	-0.000649746	0.00125259	-0.000353009	0.000335768	0.000981343	0.00101703	0.000323169	-0.00285654	-0.00203093	-0.00187573	-0.00100307	-0.00171895	-0.000561229	0.00104898	0.0021126	-0.00443058	-0.00474935	-0.0016358	-0.00325442	-0.000498683	-0.00205769	-0.000375072	0.00265505	0.00100552	-0.00110036	-0.00176714	-0.00257015	-0.00375383	-0.00369085
3	shuffled	0.00263641	0.0040687	0.00319944	0.00175231	0.00443352	0.00439063	0.00385002	0.000567021	-0.00131297	-0.00190959	-0.00329393	0.00366275	0.00521688	0.00373516	0.00401768	0.00308696	0.00306877	-0.00035869	0.00206478	-0.000780511	-0.000757097	-0.000595229	0.00536848	0.00519204	0.00644326	-0.00180318	-0.00189191	-0.00320658	-0.00212476	0.000661592	0.0036935	0.00379019	-0.00201471	-0.000559505	-0.00738373	-0.00276406	-0.00116628	-0.00152038	-0.000534239	0.00233934	0.0011715	-0.00227411	-0.00467369	-0.0108742	-0.00831799	-0.00333031	-0.00886222	-0.00818112
4	shuffled	-0.000172833	-0.00809417	0.00218932	-0.000548929	0.000373139	-0.00512697	-0.00749608	0.00403751	-0.000235948	0.000678665	0.00251383	0.00237168	0.00111225	-0.00368059	-0.00427034	-0.00523237	0.00869807	-0.0083457	0.00129065	0.00182129	0.00197179	0.000685786	0.00444694	0.00148999	0.000733079	-0.00354225	-0.00199376	0.000224536	0.00130919	-0.00304385	0.00744973	0.00225896	0.00255868	0.00407379	-0.0115878	-0.00378636	-0.00251613	-0.00531483	-0.000908535	0.00508148	0.00333642	0.00330774	0.00499056	-0.00583807	-0.00735972	-0.0113654	-0.0149285	-0.0101286
5	shuffled	-0.000924995	-0.000142903	0.000283906	0.000271524	-0.000729851	-0.00124229	-0.000435722	0.000641718	0.00150802	0.00154324	0.000561734	-0.000774987	-0.00106836	-0.00160535	-0.00143176	-0.00174808	-0.000600172	0.000151672	0.00113657	0.00217687	0.00240191	0.00224474	0.000347213	-0.000516137	-0.00116176	-0.00146698	0.00233201	0.00216569	0.00204236	0.00181627	0.000801998	0.000707954	-0.000149781	-0.000520062	0.00348243	0.00435978	0.00692911	-0.000480879	-0.00333734	-0.000970392	0.00188489	0.000239569	0.000653175	0.00504279	0.00562419	0.00702536	0.00102928	-0.00422436
6	shuffled	-0.00314757	-0.000992693	-0.00306889	-0.00398212	-0.00373594	-0.00286818	0.00243925	-0.0012345	-0.00379009	-0.00729856	-0.00311129	-0.000830691	-0.00369578	-0.00273884	-0.00223437	-0.000616858	0.00135167	0.00686699	0.0016917	-0.00053148	-0.00421952	-0.00193553	-0.00211098	-0.00299342	-0.00308122	-0.00269465	0.0033668	0.00220609	-0.0017332	-0.00309667	-0.00217217	-0.00299257	-0.00463963	-7.73541e-05	0.0101376	0.00431463	-0.00029584	-0.00343461	0.000102675	0.000943661	-0.000593164	-0.0042819	-0.0024839	0.00182394	0.00457467	-0.00317493	-0.00246954	-0.00152182
7	shuffled	-0.010467	-0.0108448	-0.013062	-0.010811	-0.00834752	-0.00942896	-0.0121281	-0.015587	-0.0107449	-0.0111735	-0.0108869	-0.0103271	-0.0114071	-0.0102718	-0.00725736	-0.0111687	-0.0100963	-0.00749086	-0.0145111	-0.00824262	-0.0133167	-0.0132997	-0.012232	-0.0105749	-0.00992885	-0.00540301	0.00122112	-0.00476943	-0.00449121	-0.00374581	-0.00976052	-0.0084546	-0.00695278	-0.00716265	0.010356	0.00599229	0.00463614	-0.00172309	0.000734136	-0.00291896	0.000927296	-0.00224387	-0.000117567	-0.00150121	0.00835758	0.00937011	0.0124642	0.010322
8	shuffled	3.24423e-05	0.00187572	-0.00149707	-3.16629e-06	0.00117797	0.00159301	0.0027856	-0.002321	-0.000783339	-0.000280345	0.000335444	0.00109664	0.00143005	0.00154545	0.00296199	0.00373251	-0.00123927	0.00387393	-0.00136552	-0.00158627	-0.000914265	0.000949685	0.000793735	0.00113467	0.00205566	0.00160892	-0.00247579	-0.00166779	-0.00132566	0.000706112	0.000879973	-0.00442087	-0.0024983	0.000669611	-0.00447663	-0.00310695	-0.00145594	0.00132986	0.00317914	0.00335613	-0.00158039	-0.00360249	-0.00390593	-0.00194381	-0.0033506	-0.00353221	-0.00442404	0.000367567
9	shuffled	0.000839783	0.000162175	0.000946584	0.0010989	0.000794159	0.000643118	0.000811013	-0.00010781	0.000518293	0.00108933	0.000339141	-0.000433776	-0.000586408	-0.000580052	-0.000125979	0.000773001	5.97381e-05	0.000511106	0.00066798	-0.000147468	0.000788206	0.000188127	-0.0014291	-0.00123002	-0.000220091	-0.00070143	0.000741472	0.000369071	0.000895942	0.00119987	-0.00223515	-0.00150975	-0.0021018	-0.00256204	0.000506441	0.000540242	0.000646221	0.000297654	-0.000894131	-0.00196864	-0.00333272	-0.00367454	-0.00200214	-0.00158205	-0.000690894	0.00014632	-0.0014325	0.000799161
10	shuffled	0.00487689	0.00542948	0.00450079	0.00367827	0.00455842	0.00539277	0.00452497	0.00264904	0.00840105	0.00384037	0.00416462	0.00412366	3.54282e-06	-0.00151562	0.00135226	0.00109739	0.00441482	0.000291043	0.000576955	0.000164304	8.26005e-06	0.000724089	-0.00196965	-0.0030829	-0.00154499	0.00493579	0.00326553	0.0020081	0.000246671	0.00161415	-0.00910335	-0.0079475	0.000466803	0.00387628	0.009546	0.00664909	0.00532433	0.00152695	-0.00356528	-0.00394341	-0.006058	-0.00414566	0.0011587	0.00588701	0.00469073	0.00881984	0.00578196	0.00426822
11	shuffled	0.00466275	0.00683474	0.00220465	0.00412806	0.00408028	0.00428723	0.000835708	0.000238859	0.00168884	0.004683	0.00654569	0.00455507	0.00545088	0.00244895	0.00435239	0.00257638	0.00143552	0.00584786	-0.00186276	0.00131028	0.00195818	0.00289415	0.0075017	0.00435097	0.00253161	0.00504354	0.00187193	-0.0028153	-0.000356972	0.000945599	0.00762177	0.00733536	0.00234672	0.00328098	-0.00491331	-0.00624944	-0.0111467	-0.000475522	0.00220319	0.0049854	0.00269458	0.00551794	0.0136726	0.0076931	-0.00447032	-0.00854156	-0.00190626	-0.00497658
12	shuffled	0.00164569	0.00191863	0.00164601	0.000282545	0.00124032	0.000764613	0.00136501	0.00140601	0.00138526	-0.000132834	0.000110961	0.0002666	-0.000603757	-0.000553982	-0.00106996	0.000188263	-0.000295517	0.00695675	0.00170034	0.00254245	0.00128291	0.00094304	9.60748e-07	-9.77538e-05	-0.00112747	0.000961175	0.00422217	0.00791428	0.00243786	0.000318276	0.00122918	0.00188131	0.00188632	0.00129961	0.00579685	0.00668343	0.00559782	6.17342e-07	-0.000519965	0.00247484	0.0031761	0.00135541	0.000125654	0.00181168	0.00412783	0.00283032	0.00191969	0.0011354
13	shuffled	-0.00166495	-6.94496e-05	-0.00219038	-0.00160471	-0.000290551	-0.000197263	-0.000778803	-0.00183545	-0.000949281	-0.00193298	-0.00158177	-0.00126436	0.000654362	-0.000366122	-0.000241477	-0.000658617	-0.000614438	6.59962e-05	-0.00181673	-0.00178795	-0.00276429	-0.0020593	-0.00040908	-0.00181025	-0.0014238	-0.000992099	-0.0018514	-0.00341911	-0.0035958	-0.00326379	-0.00187629	0.00315745	-0.00123876	-0.000604208	-0.00208163	-0.00220197	-0.000269301	-0.00400338	-0.00286616	-0.00120588	0.00157079	-0.00011218	0.000568785	-0.000574393	-0.000908623	-0.0016392	-0.000155874	0.000662824
14	shuffled	0.00110828	0.00190724	-3.17235e-05	0.00110397	0.00130657	0.00127963	0.0019105	0.000560853	0.000496817	0.00196838	0.0023806	0.00199976	0.000633618	0.000299205	0.000502894	7.41205e-05	-0.000711493	0.00205009	-8.11481e-05	0.00093269	0.00159626	0.00212552	0.000271261	0.000289278	-0.000251195	8.27466e-06	-0.000577275	3.57109e-05	0.002104	0.00197028	-0.000760381	-0.00170952	-0.00176612	-0.000276097	-0.00102533	0.000547966	0.00254658	0.00155756	-0.000517863	-0.00300061	-0.0027959	-0.00306576	-0.00169399	-0.00019411	-0.000423102	1.75846e-06	0.00162723	-0.000733566
15	shuffled	0.000662852	0.00313451	-0.000269051	0.000288812	0.000986702	0.00129889	0.00129828	-0.000116858	-0.000430896	9.21023e-05	0.00102839	0.000783435	0.000859618	0.00166545	0.00282649	0.00385538	0.00104904	0.00249982	-0.000110172	-0.000224043	-0.000577055	-0.000179079	0.000950915	0.00163579	0.00396275	0.00375879	8.03382e-05	-0.000314604	-0.00105887	-0.000712868	-0.000440978	0.00160099	0.00227334	0.00085912	-0.000421583	-0.000672417	-0.00253417	-0.00182456	-0.000969512	0.000398051	0.000405105	0.00285686	-3.3524e-05	0.000588628	0.000630266	-0.000584829	-0.000371926	-0.00139765
16	shuffled	-0.00102318	-0.00271663	-0.000996078	-0.000962622	-0.002162	-0.00317194	-0.00456008	0.00083315	0.000765538	0.00159632	0.000124707	-0.000599171	-0.00308607	-0.00231121	-0.00295316	-0.00618175	-0.000256664	-0.00334691	0.00205846	0.00295802	0.00197637	0.00136232	-0.00263749	-0.0019163	-0.00432352	-0.0035405	0.00364166	0.00498985	0.00531841	0.00213329	-0.00056715	-0.00125593	-0.00137704	-0.000612888	0.00278133	0.00442044	0.0052025	0.00477569	0.00252858	0.0033778	0.00132736	5.05758e-05	-0.000156731	0.00110497	0.00259064	0.00300842	0.00250873	-0.000873552
17	shuffled	0.00466947	0.00448335	0.00399464	0.00571908	0.00455379	0.00330663	0.00474673	0.00351928	0.00313266	0.0048947	0.00552829	0.00439821	0.00297557	0.00224721	0.00268162	0.00384978	0.0026082	0.00433731	-0.000276224	0.00147446	0.00292587	0.00323931	0.00143854	-0.000967495	-0.00119472	0.000707546	-0.000537529	-0.00128242	-0.000216396	0.00260367	-0.00213976	-0.00476587	-0.00413389	-0.00200948	-0.00262368	-0.00135752	7.56728e-05	0.00145242	0.000826318	-0.00363342	-0.00507174	-0.0052473	-0.00311169	-0.000663124	-0.000522623	1.38698e-05	0.00177814	0.000345257
18	shuffled	-0.00013303	0.00223001	-0.000377687	-0.000461105	0.00295624	0.00164765	0.00169104	-0.000438045	-0.00089923	-0.000628072	-0.000941827	-0.000469676	0.00242805	0.00218553	0.00193246	0.00244072	0.000156598	0.00225928	-0.000277301	-0.00106948	0.000139983	-0.000430868	0.00224687	0.00247489	0.00312143	0.00029286	0.00157529	0.000344833	5.03426e-05	0.0006047	0.00263145	0.00320434	0.00314017	0.0045145	-0.000261319	-0.000294571	0.000183005	-0.000509672	-7.5945e-05	0.000297449	-0.000507845	-0.000141291	0.00202431	-0.00306117	-0.000978411	-0.00197934	-0.00188618	-0.00271293
19	shuffled	-3.56822e-05	0.00126975	-0.000471972	-0.000441858	-0.000136532	0.000425488	0.00115675	-0.00133688	-0.000160709	-0.000155932	0.000159248	-0.000355026	-0.000528586	-0.000344392	5.86147e-05	0.000497182	-2.45696e-05	-0.00165777	0.000363883	-0.00148969	-0.00103414	-0.000368673	0.000635981	-0.000165242	-0.000988117	-0.00111104	-0.000425101	-0.000805446	-0.0012844	-0.000431579	0.000166978	-0.000621597	-0.00112408	-0.000870583	0.00416137	0.000323472	-0.000894392	-0.000140192	0.0010431	0.000210055	-0.00156496	-0.00312933	-0.0032742	0.00053235	0.00246774	0.00249475	0.00156176	0.000690425
20	shuffled	-0.00608499	-0.00160536	-0.00615157	-0.00530757	-0.00424375	-0.000866097	-0.000710746	-0.00448081	-0.00359517	-0.00437445	-0.00558555	-0.00488551	-0.00149389	-0.000797781	-0.0010886	-0.00206498	-0.00202871	-0.000863102	-0.000881598	-0.00356779	-0.00498809	-0.00425419	0.0002192	-0.000241995	-0.00119935	5.72249e-05	-0.00146486	-0.00239111	-0.00203203	-0.00207176	0.00089569	0.00217502	0.00187622	0.00048351	0.00216039	0.00192772	0.00129716	0.00033006	0.00244006	-0.000492177	0.00171385	-4.70107e-05	0.00199098	-0.000566084	0.00220043	-3.7181e-05	0.00364904	0.00262185
21	shuffled	-0.0115298	-0.00796317	-0.00760327	-0.0113317	-0.0112112	-0.00866582	-0.00892427	-0.0112595	-0.0142255	-0.0107723	-0.0117353	-0.0154401	-0.00696328	-0.0122773	-0.0145503	-0.0144577	-0.0129513	-0.0164837	-0.00760246	-0.0166885	-0.0142865	-0.0102155	-0.0119383	-0.010463	-0.0100373	-0.0111896	-0.00957468	-0.021082	-0.0165194	-0.00881448	-0.0096792	-0.0113801	-0.0112831	-0.00852645	-0.00122772	-0.0146756	-0.018137	-0.0158309	-0.00660263	-0.0110418	-0.0122558	-0.00964949	-0.00635958	0.00644765	0.0028575	-0.00411054	-0.012665	-0.0122144
22	shuffled	0.00215423	-0.00195068	-0.000850552	0.00229877	-0.00212605	-0.00100155	-0.00229823	0.00579339	0.00570672	0.00342495	-0.000171406	-0.00255549	-0.00132592	-0.00193826	-0.000542675	-0.00295549	0.00396637	0.00094005	0.00360575	0.00632187	0.00945532	0.00187825	0.00132366	0.00110109	-0.0054295	-0.000379508	0.00280085	0.00523322	0.00566313	0.00385773	0.00249128	0.00109376	0.000252594	0.00100696	0.00467311	0.00251491	0.00642702	0.00276781	0.00236364	0.00300282	0.00254839	0.00294427	0.00139888	0.00908149	0.00918789	0.00469134	0.00432645	-0.000148484
23	shuffled	0.0010588	0.00105241	0.000863058	0.00113866	0.00103908	0.00106699	0.00109176	0.00116824	0.000371922	0.000702756	0.00035736	0.00014796	0.000359339	0.00134395	0.00209692	0.00274188	0.00101437	0.00131059	0.000392611	0.00078496	0.000478499	-0.00119066	0.000516467	0.000354883	0.00268231	0.00242931	-0.000517917	-0.000168789	-0.000812483	-0.000710089	0.00194941	0.000663991	0.000785189	0.00118564	-0.0021685	-0.00149344	-0.00142975	-0.00274624	0.000564654	0.0031545	0.00142807	-3.07696e-05	1.46579e-05	-0.000758748	-0.0016961	-0.00320851	-0.00458037	-0.00307828
24	shuffled	-0.00251451	-0.00143871	-0.00451724	-0.00278769	-0.00064992	-0.00152426	-0.000844061	-0.0034694	-0.00317053	-0.00233899	-0.00112812	-0.000127791	-0.00169967	-0.00173358	-0.00164023	-0.00212225	-0.00209321	6.03426e-07	-0.000471087	-0.000806019	-0.00222608	-0.00335252	-0.000613473	-0.00104858	-4.18386e-05	0.000607218	0.00246532	0.00071334	-0.001783	-0.00316714	-0.000877216	0.000454124	0.0015149	0.00257413	-0.00238914	-0.000604787	-0.00217967	-0.0014892	-0.00117317	0.0011843	0.000105615	0.000596697	0.000776431	0.000746306	-0.00107655	-0.00201371	-0.00384809	-0.00408678
25	shuffled	0.00482211	-0.00165985	0.00234318	0.00512026	0.00380225	0.00234399	0.00304376	0.00423221	0.00755964	0.00650233	0.00245208	0.00070856	0.00048429	0.00266923	0.00084258	0.00259523	0.00832876	-0.0051893	5.03905e-05	0.00590311	0.00539362	0.000946544	0.000525838	0.00310419	0.00386269	0.000921657	0.00346908	0.00663358	0.00520234	0.00394799	-0.00396182	0.00126743	0.00333214	0.00628783	0.000939327	0.00261186	0.00850198	0.00516661	-0.00150388	-0.0052175	0.00253454	-0.000775651	0.00206577	-0.000889579	0.00325818	0.000621684	-0.000274186	-0.00730835
26	shuffled	0.0017075	0.0023202	0.00131171	0.00183944	0.00214184	0.00211638	0.001958	0.000640542	0.000853851	0.00151572	0.00157317	0.00196648	0.00270525	0.00202495	0.00179914	0.00224087	0.000610958	0.00195214	0.00114281	0.00132333	0.000477617	0.00175505	0.00201186	0.00117326	0.00198209	0.00147103	0.00108828	0.00213677	0.00117835	0.00193223	0.000677825	0.00122935	0.00149461	0.00162962	0.00111195	0.00096431	0.00239985	0.00234773	0.00131709	0.00153858	0.000804896	0.000956315	0.000622721	0.000115745	0.000926677	0.000888743	0.00104503	0.00058621
27	shuffled	0.00103474	-0.000441276	0.000181252	-0.000143238	-0.000564482	-0.00127273	0.000491937	-0.000887764	-5.32676e-05	-0.000180422	0.00136925	-0.000393114	-0.00165006	-0.000950464	0.000957696	0.0015019	-0.00111256	0.00154983	-0.00211933	-0.000812422	0.000129461	-0.00058645	-0.0013298	-0.000427002	-0.000847211	0.00146809	-0.00012866	-0.000144861	0.00017089	-0.000367757	0.00114778	0.00149253	0.00256098	0.00129174	8.74554e-05	-0.000380411	0.00151205	-0.00209095	0.000502961	0.00186738	0.00513277	0.0036948	0.00415045	0.00111052	0.000926178	0.000137248	-0.000525281	-0.00237367
28	shuffled	0.0023837	0.00169073	-0.000512864	0.00163889	0.00164875	0.000640545	0.00106613	-0.000507707	-0.00175566	-0.000778509	0.00127761	0.000729786	0.000215294	0.000816333	0.00240842	0.00371084	-0.00243013	0.00312756	-5.31966e-05	0.000485539	0.00130172	-0.000614729	-0.000444433	0.00061434	0.00288964	-0.000318524	0.00153531	0.000427163	0.00279946	0.00133902	-0.00168077	-0.000812721	-0.000835755	0.00221025	0.000125592	0.000292947	0.00205259	0.00106777	-0.000248933	-0.000764122	-0.00136022	-0.00134419	-0.00163969	0.00326463	0.000372724	-4.984e-05	0.00595203	0.000374837
29	shuffled	0.00565646	0.00457002	0.00406177	0.00326341	0.00320773	0.00424	0.00402531	0.00349117	0.00240331	0.00280414	0.000132732	-0.000367583	0.00277869	0.00143724	0.00238629	0.00309359	0.00109866	-0.0021994	0.0030787	0.00427794	0.00342888	-0.00169095	-0.000388398	-0.000471599	0.000658944	0.00107807	0.00208003	0.00193623	0.00127075	0.000560268	-0.00245336	-0.00187924	-0.000624349	0.00192692	0.000976695	0.00125792	0.000605879	-0.00143076	-0.00150229	-0.00044312	-0.000504694	-0.000513742	0.00229307	8.71065e-05	-0.000255957	-0.000815973	0.000972285	2.14567e-05
30	shuffled	-0.00821004	-0.00996231	-0.0091608	-0.0108939	-0.00958662	-0.00830526	-0.00675824	-0.00783502	-0.00899807	-0.0109783	-0.00719892	-0.0102576	-0.0113094	-0.00857213	-0.00381214	-0.0059193	-0.00928968	-0.00749947	-0.00654192	-0.00771642	-0.00549425	-0.00665093	-0.00536408	-0.00414719	-0.00114591	-0.00423116	-0.00420283	0.000513778	0.00108504	-0.00196046	3.51897e-05	0.00384736	0.00385857	0.00503232	0.0013937	0.00167925	0.00301716	0.00388689	0.00499054	0.00670107	0.00774914	0.00538677	0.00415125	-0.00307594	0.000143757	-0.00184881	-0.00125335	0.00160703
31	shuffled	-0.00329882	-0.00051966	-0.000104347	-0.00331351	-0.000297046	0.000240464	0.000795238	0.00203813	-0.00313598	-0.00326805	-0.00578308	0.000100241	-0.00190144	-0.00027605	0.00118839	-0.00131055	0.00459146	0.00425609	0.00422714	-0.000861711	-0.00069812	-0.00381792	-0.00463338	-0.00214512	-0.00184112	-0.000396691	0.00513268	0.000714569	-0.00206184	-0.00343446	-0.00366896	-0.00515436	-0.00414122	-0.000981399	-0.00138509	0.00315746	-0.000205069	0.00430944	0.000816469	-0.00269187	-0.00400094	-0.00603556	0.000368064	-0.00217174	-0.00135337	0.00418459	0.00574264	0.00882369
32	shuffled	0.00214064	0.00194264	0.00157945	0.0018133	0.00203253	0.0018256	0.0026397	0.00136084	0.000184951	0.000865792	0.00385053	0.00312491	0.00293365	0.00264281	0.0019569	0.00206768	0.00106934	0.00308967	0.00170533	0.00174141	0.00288796	0.00295897	0.00323242	0.00302725	0.00210446	0.00125455	0.00126372	0.00134967	0.00278653	0.00221749	0.0028816	0.00290562	0.00216269	0.00215771	0.00219718	0.000590203	0.00150713	0.00240443	0.00058541	0.00172159	0.000477298	3.75908e-05	0.000282741	0.00118755	9.35362e-05	-5.49418e-05	0.00128438	0.00133811
33	shuffled	0.00105613	0.00156535	0.00975852	-0.000901045	-0.000973304	0.00208499	0.00560327	0.0115577	0.00735564	0.00180208	-0.000461212	-0.00115219	0.000448836	0.000981663	0.00229719	0.00499721	0.0130834	0.00785821	0.0212776	0.0139007	0.00723182	0.00383553	0.000864109	-0.00048716	0.000683847	0.00423125	0.0130842	0.0163017	0.00878605	0.000819267	-0.00219881	-0.00482676	-0.00410146	-0.000473578	0.0185427	0.0129367	0.00534001	-0.00528344	-0.00560219	-0.00532502	-0.00477001	-0.00629893	-0.00178666	0.00404545	0.00537012	0.00776394	-0.000458385	-0.00603415
34	shuffled	-0.00431039	-0.000742947	-0.00388558	-0.00360355	-7.8487e-05	0.00015978	-0.00285226	-0.00170011	-0.00574269	-0.00258711	-0.0037257	-0.000240581	-0.000372591	-0.00172055	-0.00343745	-0.00285375	-0.00778549	0.00463582	-0.00981336	-0.010392	-0.0066531	0.00021342	0.00412609	0.000916406	-0.00161329	-0.00113939	-0.00823756	-0.0121943	-0.00463423	-0.00328317	0.00346962	0.00463336	0.00151634	-0.00543924	-0.0128981	-0.0156903	-0.0103246	-0.00188139	0.00725675	0.00289349	0.0079931	-0.00694101	0.00391375	0.000758173	-0.0129904	-0.0120444	-0.0100291	0.00324918
35	shuffled	-0.00099832	-0.0055876	0.00151191	-0.00106157	-0.00402051	-0.00270811	-0.0046888	0.00616133	-0.000525166	-0.00244326	-0.00747953	-0.00349004	0.000114127	0.00208268	0.000473803	0.00287889	0.00211474	-0.0015172	0.00680541	0.00211923	-0.000418362	-0.00266153	-0.00282338	0.00203845	0.000862536	0.00128003	0.00396896	0.00802383	0.00282707	-0.00180364	-0.0028748	-0.00124684	0.000403998	0.00194921	0.00967743	0.00754592	0.00682704	-0.00236786	-0.00401036	-0.00543557	-0.00260736	-0.00217437	0.000749845	0.0085728	0.00583164	0.00544809	-0.00599109	0.00148277
36	shuffled	-0.00102804	-0.00171099	0.00197423	0.000683572	-0.000280779	-0.000825711	-0.00110338	0.001127	0.00103941	0.000577606	0.00113018	9.37916e-05	-0.00274753	-0.00275122	-0.00310229	-0.00551233	0.000806472	-0.00290022	0.00109697	-0.000165697	0.00149278	0.000869756	-0.00214055	-0.00249074	-0.00540045	-0.00484876	0.00256133	0.00253823	0.00371591	0.00306812	-0.00209952	-0.00463279	-0.00438094	-0.0064948	0.00321977	0.00415475	0.00568369	0.00385423	-0.000757366	-0.00313665	-0.00334745	-0.00165188	-0.00151278	0.00172771	0.00259404	0.00270593	0.00418408	0.000665465
37	shuffled	-0.00197473	-8.99655e-05	-0.00134163	-0.00371371	-0.00198241	-0.00137016	-0.000112745	-0.0028846	-0.00127361	-0.00212816	-0.00180141	-0.00244175	-0.00425753	-0.00290842	-0.000720155	-0.000130546	0.00114045	-0.000784521	-0.00105803	-0.00223296	-0.00301731	-0.00177971	-0.00324073	-0.004847	-0.00246499	-0.000549971	0.000507359	0.000434213	-0.00162071	-0.00115366	-0.00590793	-0.00557334	-0.00416827	-0.00275455	0.00249882	0.00289578	-0.000607314	0.00058844	-0.00150913	-0.00444796	-0.00443085	-0.0059575	-0.00414984	0.00225637	0.0020092	-0.00163676	-0.00246717	-0.00245945
38	shuffled	0.00480741	0.000237801	0.0034661	0.00398421	0.000269353	-0.00045415	-9.27864e-05	0.00238374	0.00170398	0.0044372	0.00513025	0.00136603	0.000142758	-0.000992293	-0.000333964	0.00202476	0.00113906	0.00163184	0.00209413	0.00446801	0.00560842	0.00304372	-0.00173459	-0.00199313	-2.35957e-05	9.6089e-06	0.00447706	0.00582291	0.00544173	0.00279062	0.000222411	-0.00112583	-0.00101969	0.00113286	0.00159676	0.0037069	0.00464891	0.0040434	0.00436004	0.00144933	-0.00022454	-0.00149083	-0.00108413	0.00224307	0.00138558	0.00140863	-4.49131e-05	0.0032493
39	shuffled	0.000491713	-0.000169726	0.00436703	-0.00232391	-0.00914717	-0.00763153	0.000844268	1.65099e-05	-3.29661e-05	-0.00405241	-0.00661679	-0.016988	-0.0130498	-0.0113457	-0.00795205	-0.000162376	0.00193638	0.00690539	5.75942e-05	-0.00231834	-0.0103863	-0.0190717	-0.0117068	-0.0117494	-0.0103999	-0.00696339	0.00167866	-0.000515125	-0.00420246	-0.0111381	-0.0112085	-0.00914909	-0.00937176	-0.00396038	-0.00521914	-0.000153993	-0.00183499	-0.00385234	-0.00583316	-0.00564909	-0.00434202	-0.00630671	-0.0073342	-0.00582572	-0.00485424	-0.00602635	-0.00438243	-0.00697949
40	shuffled	0.00137199	-0.000995755	0.000957398	0.00195131	-4.84256e-05	-0.0009285	-0.00121341	0.000998023	0.000686117	0.00179308	0.00311155	0.00103307	0.000201368	-0.00049798	-0.00131777	-0.00180528	7.9262e-05	-0.00186547	0.00070507	0.0018779	0.0040375	0.00256333	0.00104903	0.000794795	0.000549663	-0.00130926	0.00163085	0.00269329	0.00352197	0.0045743	0.00418121	0.00269952	0.0017928	0.00171367	0.00187073	0.00324175	0.00409968	0.00665831	0.00534626	0.00489839	0.00261485	0.00322718	0.00113318	0.00204977	0.00284446	0.00306731	0.00407172	0.00700434
41	shuffled	-0.00138692	-0.000152676	-0.00147431	-0.00152687	-0.000764619	-0.00074307	-0.000188517	-0.00208276	-0.00102491	-0.000993287	-0.000434072	-0.000225016	-0.00122606	-0.00134088	-0.0015975	-0.00111381	-0.00161717	0.000767886	-0.000921116	-0.000121941	-0.000703748	-0.000970171	-0.00140803	-0.00246453	-0.00223981	-0.000805572	0.00154127	0.00281362	0.00118686	0.00127975	-0.00079958	-0.00160526	-0.00150373	-0.00108336	0.00286374	0.00359085	0.00501848	0.00316066	-0.000834547	0.000570039	-3.1429e-05	-0.000881536	-0.000688374	-7.05208e-05	0.00202176	0.00250071	0.000645224	0.000127594
42	shuffled	-0.0055281	-0.000139864	-0.00584225	-0.00631819	-0.00488024	-0.00116034	0.00143139	-0.00622929	-0.00404558	-0.00407247	-0.00407309	-0.00415674	-0.00423548	-0.000859642	-0.000677162	0.00162852	-0.00462646	0.00642251	-0.00755125	-0.00440154	-0.00391999	-0.00466681	-0.00181586	-0.000906757	-0.000876185	-0.000188604	-0.00602494	-0.00865229	-0.00487287	-0.00296957	-0.00202283	0.000488479	-0.000163906	0.0018028	-0.0101112	-0.00988735	-0.00563547	0.000114586	-0.000899311	-0.00419459	-0.0016988	-0.000386212	0.000364262	-0.00569285	-0.00833328	-0.00665941	-0.00633658	-0.000864124
43	shuffled	0.00454294	-0.00198208	0.0054199	0.003273	0.00149106	-0.000962382	0.000450229	0.00680507	0.00511008	0.00527505	0.00303338	0.0026508	0.00189379	-0.000972715	-0.00217279	-0.000865496	0.0111698	0.00264539	0.00920955	0.00923988	0.00581913	0.00326213	-0.000803859	-0.00220366	-0.00214911	-0.000878353	0.00362815	0.0042094	0.0063044	0.000701532	0.000831635	-0.00289786	-0.00234521	0.00073046	-0.00194284	0.00310496	0.0062658	0.00069989	-0.00141711	-0.000908267	-0.00467945	-0.00469272	0.00207446	0.00368481	0.0067967	0.00565882	0.00720104	0.000743936
44	shuffled	0.000148305	0.000134262	-0.000151736	0.00010379	0.000936363	-0.000200464	0.00091761	0.00154437	0.000792183	0.00183134	0.000490884	-0.00117854	-0.000501524	-0.00103327	-0.000993271	0.000909803	0.00179987	-0.00242115	0.00324019	0.00119393	0.00139819	0.00235656	0.00142757	-0.00103743	-0.00215153	-0.00393978	0.00630918	-0.00083401	0.00248263	0.00420735	0.00182589	0.000506637	-0.000718782	-0.002865	-0.000437358	-0.000194974	-0.00201414	-0.000544163	0.00374782	0.00130576	0.00242742	-0.00294913	-0.00850947	-0.00432393	-0.00538593	-0.00491975	-0.00266066	-0.00826465
45	shuffled	0.00131572	0.00157616	-0.000318692	0.00166436	0.00167548	0.00236116	0.0015317	-2.71466e-05	0.00149733	0.00135034	0.00192168	0.00114707	0.000869316	0.00279969	0.00225792	0.00349662	-0.000121658	0.00130082	-0.00140228	-0.00145946	-0.0017758	-0.00123403	0.00104209	-0.000482405	0.000418788	0.00113365	-0.00238936	-0.00277772	-0.00290261	-0.00124286	-0.00201761	-0.00212674	-0.00164769	-0.000130144	-0.00371413	-0.00251971	-0.002078	-0.000337477	-0.000387113	-0.00187106	-0.00175143	-0.00576874	-0.000374251	-0.00331042	-0.00349294	-0.00384621	-0.00146302	-0.0020095
46	shuffled	-0.00261086	-0.00270853	-0.00221246	-0.00352772	-0.00366825	-0.00366855	-0.0026136	-0.00143983	-0.0035873	-0.00347587	-0.00238501	-0.00364128	-0.00443739	-0.00322081	-0.00352346	-0.00403177	-0.00172413	0.000546204	-0.00302822	-7.27923e-05	-0.00176415	-0.0017717	-0.00416477	-0.00205	-0.00134999	-0.00375041	0.00129598	0.000930904	0.00100686	-0.00214379	-0.00246595	-0.00179776	-0.00160802	-0.000722685	-0.00162024	4.22694e-05	0.00223646	0.00373551	-0.000113795	0.000679894	-0.00110628	-0.00115632	0.00205279	-0.00202953	-0.00155429	-0.00120525	-7.03137e-05	6.85992e-05
47	shuffled	-0.00261036	0.000595772	-0.0031063	-0.00365121	-0.00106469	-0.00034403	0.000586696	-0.00442727	-0.00358456	-0.00381348	-0.0017589	-0.000742345	-9.25396e-05	4.05206e-05	-5.35988e-05	0.000279197	-0.00338063	0.000841886	-0.00341426	-0.00326947	-0.00194074	-0.000837099	0.00153973	0.00131899	0.00027302	-0.00129478	-0.00222863	-0.00125734	-0.000345502	-0.000639402	0.00284693	0.000873817	-3.84914e-05	-0.000693765	-0.00290028	0.00065173	0.00239041	0.00197677	0.00480007	0.00288595	0.000480896	0.000893608	-0.00090578	-0.00179426	8.12602e-05	0.00275969	0.00157483	0.00300702
48	shuffled	0.00175231	0.00174235	0.00226406	0.00224567	0.00107967	0.00199306	0.0017811	0.00306951	0.00122744	0.0017789	0.00250629	0.00375008	0.00319569	0.00215676	0.00183927	0.00176005	0.00345744	0.00011002	0.00181768	0.00232008	0.00286162	0.00342243	0.00548692	0.00278623	0.00200854	0.0017841	0.00323451	0.00528129	0.00497597	0.00423915	-0.00163943	0.000722963	0.0018188	0.00221933	0.000918154	0.00247321	0.00339827	0.0025573	-0.00015758	0.000103343	-0.000497989	0.000434898	0.000318705	-0.00162287	-0.00104906	8.7269e-05	-0.00105969	0.00348245
49	shuffled	-0.000257817	9.76258e-05	-0.00320668	-0.00311722	-0.000258499	-0.000433304	-0.000323496	-0.00141405	-0.00410403	0.000638055	0.000193605	0.000799646	0.00133046	0.00132349	3.97808e-05	2.44312e-05	-0.00342367	-0.00162825	-0.00191351	-0.00253073	-0.000158656	0.00344211	0.00354485	0.0019553	0.000317563	-0.0008614	-0.00222408	-0.00224653	0.000366419	0.00075939	0.00485966	0.00326927	0.000769893	-0.00287199	-0.00195751	-0.00162073	0.000898823	-0.00067469	0.0063961	0.0076947	0.00336759	0.00265866	-0.00470038	0.00200794	-0.000335311	-0.00262629	0.00263073	0.00261372
[truncated: 15 more columns]
