# Supplementary material for: Human newborns form musical predictions based on rhythmic but not melodic structure
Source: PLoS Biol. 2026 Feb 5;24(2):e3003600. doi: 10.1371/journal.pbio.3003600 (PMC12875487; doi:10.1371/journal.pbio.3003600)
Supplement: S7 Data — Surprise associated with timing, length of preceding IOI, as well as length of the subsequent IOIs for each note of all melodies). (XLSX) [file pbio.3003600.s013.xlsx]

## Sheet: Sheet1
melid	ioi	so	cond	ioi_next	so_level
1	0.15	4.90689	Real	0.15	high
1	0.15	0.40569	Real	0.15	high
1	0.15	0.308947	Real	0.15	high
1	0.15	0.186409	Real	0.15	high
1	0.15	0.132713	Real	0.15	high
1	0.15	0.12606	Real	0.15	high
1	0.15	0.125908	Real	0.15	high
1	0.15	0.0911682	Real	0.15	low
1	0.15	0.0915374	Real	0.15	low
1	0.15	0.0721936	Real	0.15	low
1	0.15	0.0723257	Real	0.15	low
1	0.15	0.0720556	Real	0.15	low
1	0.15	0.0725358	Real	0.15	low
1	0.15	0.0721686	Real	0.15	low
1	0.15	0.0592622	Real	0.15	low
1	0.15	0.0591856	Real	0.15	low
1	0.15	0.0594746	Real	0.15	low
1	0.15	0.0597852	Real	0.15	low
1	0.15	0.0599863	Real	0.15	low
1	0.15	0.049607	Real	0.15	low
1	0.15	0.049724	Real	0.15	low
1	0.15	0.049838	Real	0.15	low
1	0.15	0.0499385	Real	0.15	low
1	0.15	0.0495076	Real	0.15	low
1	0.15	0.0493698	Real	0.15	low
1	0.15	0.0495334	Real	0.15	low
1	0.15	0.0494846	Real	0.15	low
1	0.15	0.0496421	Real	0.15	low
1	0.15	0.0496783	Real	0.15	low
1	0.15	0.0414212	Real	0.15	low
1	0.15	0.0414246	Real	0.15	low
1	0.15	0.0415366	Real	0.15	low
1	0.15	0.0416459	Real	0.15	low
1	0.15	0.0417552	Real	0.15	low
1	0.15	0.0418651	Real	0.15	low
1	0.15	0.0348065	Real	0.15	low
1	0.15	0.034889	Real	0.15	low
1	0.15	0.0349687	Real	0.15	low
1	0.15	0.0350484	Real	0.15	low
1	0.15	0.035129	Real	0.15	low
1	0.15	0.0352034	Real	0.15	low
1	0.15	0.035156	Real	0.15	low
1	0.15	0.0353002	Real	0.15	low
1	0.15	0.0353678	Real	0.15	low
1	0.15	0.0351844	Real	0.15	low
1	0.15	0.0352429	Real	0.15	low
1	0.15	0.0351732	Real	0.15	low
1	0.15	0.0352259	Real	0.15	low
1	0.15	0.0352782	Real	0.15	low
1	0.15	0.0353277	Real	0.15	low
1	0.15	0.035128	Real	0.15	low
1	0.15	0.0351709	Real	0.15	low
1	0.15	0.0352148	Real	0.15	low
1	0.15	0.035008	Real	0.15	low
1	0.15	0.0350453	Real	0.15	low
1	0.15	0.0349579	Real	0.15	low
1	0.15	0.0349925	Real	0.15	low
1	0.15	0.0350271	Real	0.15	low
1	0.15	0.0350612	Real	0.15	low
1	0.15	0.0350957	Real	0.15	low
1	0.15	0.0348789	Real	0.15	low
1	0.15	0.034907	Real	0.15	low
1	0.15	0.0349355	Real	0.15	low
1	0.15	0.0349645	Real	0.15	low
1	0.15	0.0349925	Real	0.15	low
1	0.15	0.0350211	Real	0.15	low
1	0.15	0.0350505	Real	0.15	low
1	0.15	0.0350787	Real	0.15	low
1	0.15	0.0351844	Real	0.15	low
1	0.15	0.0352166	Real	0.15	low
1	0.15	0.0289078	Real	0.15	low
1	0.15	0.0289343	Real	0.15	low
1	0.15	0.0226914	Real	0.15	low
1	0.15	0.0227115	Real	0.15	low
1	0.15	0.0227314	Real	0.15	low
1	0.15	0.022752	Real	0.15	low
1	0.15	0.0227724	Real	0.15	low
1	0.15	0.0227895	Real	0.15	low
1	0.15	0.0228069	Real	0.15	low
1	0.15	0.0228244	Real	0.15	low
1	0.15	0.0228419	Real	0.15	low
1	0.15	0.0228595	Real	0.15	low
1	0.15	0.0228767	Real	0.15	low
1	0.15	0.0228945	Real	0.15	low
1	0.15	0.0229122	Real	0.15	low
1	0.15	0.0229297	Real	0.15	low
1	0.15	0.022947	Real	0.15	low
1	0.15	0.0229644	Real	0.15	low
1	0.15	0.0229821	Real	0.15	low
1	0.15	0.0229997	Real	0.15	low
1	0.15	0.0230174	Real	0.15	low
1	0.15	0.0230353	Real	0.15	low
1	0.15	0.0230539	Real	0.15	low
1	0.15	0.0230713	Real	0.15	low
1	0.15	0.0230888	Real	0.15	low
1	0.15	0.0231066	Real	0.15	low
1	0.15	0.0231245	Real	0.15	low
1	0.15	0.0231422	Real	0.15	low
1	0.15	0.0231599	Real	0.15	low
1	0.15	0.0231786	Real	0.15	low
1	0.15	0.0231938	Real	0.15	low
1	0.15	0.0232088	Real	0.15	low
1	0.15	0.0232239	Real	0.15	low
1	0.15	0.0232388	Real	0.15	low
1	0.15	0.0232537	Real	0.15	low
1	0.15	0.0232687	Real	0.15	low
1	0.15	0.0232841	Real	0.15	low
1	0.15	0.0232988	Real	0.15	low
1	0.15	0.0233142	Real	0.15	low
1	0.15	0.0233296	Real	0.15	low
1	0.15	0.0233448	Real	0.15	low
1	0.15	0.0233598	Real	0.15	low
1	0.15	0.0233748	Real	0.15	low
1	0.15	0.0233899	Real	0.15	low
1	0.15	0.0234053	Real	0.15	low
1	0.15	0.0234205	Real	0.15	low
1	0.15	0.0234358	Real	0.15	low
1	0.15	0.0234513	Real	0.15	low
1	0.15	0.0234667	Real	0.15	low
1	0.15	0.023482	Real	0.15	low
1	0.15	0.0234971	Real	0.15	low
1	0.15	0.0233209	Real	0.15	low
1	0.15	0.0233334	Real	0.15	low
1	0.15	0.0233454	Real	0.15	low
1	0.15	0.0233576	Real	0.15	low
1	0.15	0.023371	Real	0.15	low
1	0.15	0.0233832	Real	0.15	low
1	0.15	0.0233953	Real	0.15	low
1	0.15	0.0234076	Real	0.15	low
1	0.15	0.0234197	Real	0.15	low
1	0.15	0.023432	Real	0.15	low
1	0.15	0.0234445	Real	0.15	low
1	0.15	0.0234569	Real	0.15	low
1	0.15	0.0234694	Real	0.15	low
1	0.15	0.0234818	Real	0.15	low
1	0.15	0.0234939	Real	0.15	low
1	0.15	0.0235063	Real	0.15	low
1	0.15	0.0235186	Real	0.15	low
1	0.15	0.023531	Real	0.15	low
1	0.15	0.0235433	Real	0.15	low
1	0.15	0.0235562	Real	0.15	low
1	0.15	0.023569	Real	0.15	low
1	0.15	0.0235811	Real	0.15	low
1	0.15	0.0235931	Real	0.15	low
1	0.15	0.0236061	Real	0.15	low
1	0.15	0.0236184	Real	0.15	low
1	0.15	0.0236308	Real	0.15	low
1	0.15	0.0236434	Real	0.15	low
1	0.15	0.0236566	Real	0.15	low
1	0.15	0.0236688	Real	0.15	low
1	0.15	0.0236813	Real	0.15	low
1	0.15	0.023694	Real	0.15	low
1	0.15	0.0237064	Real	0.15	low
1	0.15	0.0237188	Real	0.15	low
1	0.15	0.0237315	Real	0.15	low
1	0.15	0.0237446	Real	0.15	low
1	0.15	0.0237573	Real	0.15	low
1	0.15	0.02377	Real	0.15	low
1	0.15	0.0237821	Real	0.15	low
1	0.15	0.0237949	Real	0.15	low
1	0.15	0.0238076	Real	0.15	low
1	0.15	0.023821	Real	0.15	low
1	0.15	0.0238338	Real	0.15	low
1	0.15	0.0238465	Real	0.15	low
1	0.15	0.0238593	Real	0.15	low
1	0.15	0.0238719	Real	0.15	low
1	0.15	0.0238849	Real	0.15	low
1	0.15	0.0238975	Real	0.15	low
1	0.15	0.0239108	Real	0.15	low
1	0.15	0.0239232	Real	0.15	low
1	0.15	0.0239361	Real	0.15	low
1	0.15	0.0239488	Real	0.15	low
1	0.15	0.0239617	Real	0.15	low
1	0.15	0.0239748	Real	0.15	low
1	0.15	0.0239878	Real	0.15	low
1	0.15	0.0240008	Real	0.15	low
1	0.15	0.0240134	Real	0.15	low
1	0.15	0.0240265	Real	0.15	low
1	0.15	0.0240394	Real	0.15	low
1	0.15	0.0240529	Real	0.15	low
1	0.15	0.0240656	Real	0.15	low
1	0.15	0.0240784	Real	0.15	low
1	0.15	0.0240913	Real	0.15	low
1	0.15	0.0241044	Real	0.15	low
1	0.15	0.0241173	Real	0.15	low
1	0.15	0.024131	Real	0.15	low
1	0.15	0.0241439	Real	0.15	low
1	0.15	0.0241568	Real	0.15	low
1	0.15	0.0241697	Real	0.15	low
1	0.15	0.0241827	Real	0.15	low
1	0.15	0.0241964	Real	0.15	low
1	0.15	0.0242095	Real	0.15	low
1	0.15	0.0242225	Real	0.15	low
1	0.15	0.0242352	Real	0.15	low
1	0.15	0.0242493	Real	0.15	low
1	0.15	0.0242626	Real	0.15	low
1	0.15	0.0242757	Real	0.15	low
1	0.15	0.0242889	Real	0.15	low
1	0.15	0.024302	Real	0.15	low
1	0.15	0.0243156	Real	0.15	low
1	0.15	0.0243285	Real	0.15	low
1	0.15	0.024342	Real	0.15	low
1	0.15	0.0243552	Real	0.15	low
1	0.15	0.0243684	Real	0.15	low
1	0.15	0.0243821	Real	0.15	low
1	0.15	0.0243952	Real	0.15	low
1	0.15	0.0244085	Real	0.15	low
1	0.15	0.0244218	Real	0.15	low
1	0.15	0.0244356	Real	0.15	low
1	0.15	0.0244487	Real	0.15	low
1	0.15	0.0244622	Real	0.15	low
1	0.15	0.0244755	Real	0.15	low
1	0.15	0.0244892	Real	0.15	low
1	0.15	0.0245025	Real	0.15	low
1	0.15	0.0245158	Real	0.15	low
1	0.15	0.0245293	Real	0.15	low
1	0.15	0.0245432	Real	0.15	low
1	0.15	0.0245565	Real	0.15	low
1	0.15	0.02457	Real	0.15	low
1	0.15	0.0245836	Real	0.15	low
1	0.15	0.0245976	Real	0.15	low
1	0.15	0.0246107	Real	0.15	low
1	0.15	0.0251523	Real	0.15	low
1	0.15	0.0251699	Real	0.15	low
1	0.15	0.0205999	Real	0.15	low
1	0.15	0.0206158	Real	0.15	low
1	0.15	0.020631	Real	0.15	low
1	0.15	0.0206465	Real	0.15	low
1	0.15	0.0206619	Real	0.15	low
1	0.15	0.0206774	Real	0.15	low
1	0.15	0.020693	Real	0.15	low
1	0.15	0.0207094	Real	0.15	low
1	0.15	0.020725	Real	0.15	low
1	0.15	0.0207405	Real	0.15	low
1	0.15	0.0207562	Real	0.15	low
1	0.15	0.0207713	Real	0.15	low
1	0.15	0.0207873	Real	0.15	low
1	0.15	0.0208025	Real	0.15	low
1	0.15	0.0208189	Real	0.15	low
1	0.15	0.0208348	Real	0.15	low
1	0.15	0.0208508	Real	0.15	low
1	0.15	0.0208664	Real	0.15	low
1	0.15	0.0208822	Real	0.15	low
1	0.15	0.0208981	Real	0.15	low
1	0.15	0.020914	Real	0.15	low
1	0.15	0.0209299	Real	0.15	low
1	0.15	0.0209459	Real	0.15	low
1	0.15	0.0209619	Real	0.15	low
1	0.15	0.0209778	Real	0.15	low
1	0.15	0.0209943	Real	0.15	low
1	0.15	0.02101	Real	0.15	low
1	0.15	0.0210259	Real	0.15	low
1	0.15	0.0210421	Real	0.15	low
1	0.15	0.0210581	Real	0.15	low
1	0.15	0.0210742	Real	0.15	low
1	0.15	0.0210911	Real	0.15	low
1	0.15	0.0211069	Real	0.15	low
1	0.15	0.0211231	Real	0.15	low
1	0.15	0.0211392	Real	0.15	low
1	0.15	0.0211555	Real	0.15	low
1	0.15	0.0211718	Real	0.15	low
1	0.15	0.0211879	Real	0.15	low
1	0.15	0.0212052	Real	0.15	low
1	0.15	0.0212212	Real	0.15	low
1	0.15	0.0212378	Real	0.15	low
1	0.15	0.0212538	Real	0.15	low
1	0.15	0.0212707	Real	0.15	low
1	0.15	0.021287	Real	0.15	low
1	0.15	0.0213035	Real	0.15	low
1	0.15	0.0213203	Real	0.15	low
1	0.15	0.0213367	Real	0.15	low
1	0.15	0.0213532	Real	0.15	low
1	0.15	0.0213697	Real	0.15	low
1	0.15	0.0213863	Real	0.15	low
1	0.15	0.0214031	Real	0.15	low
1	0.15	0.0214201	Real	0.15	low
1	0.15	0.0214365	Real	0.15	low
1	0.15	0.0214532	Real	0.15	low
1	0.15	0.0214699	Real	0.15	low
1	0.15	0.0214865	Real	0.15	low
1	0.15	0.0215036	Real	0.15	low
1	0.15	0.0215205	Real	0.15	low
1	0.15	0.0215373	Real	0.15	low
1	0.15	0.0215541	Real	0.15	low
1	0.15	0.0215708	Real	0.15	low
1	0.15	0.0215879	Real	0.15	low
1	0.15	0.0216054	Real	0.15	low
1	0.15	0.0216224	Real	0.075	low
1	0.075	8.46943	Real	0.075	high
1	0.075	0.22109	Real	0.15	high
1	0.15	1.99199	Real	0.15	high
1	0.15	0.487632	Real	0.45	high
1	0.45	5.934	Real	0.15	high
1	0.15	0.780071	Real	1.35	high
1	1.35	14.361	Real	0.15	high
1	0.15	14.0892	Real	0.15	high
1	0.15	0.393583	Real	0.15	high
1	0.15	0.293993	Real	0.15	high
1	0.15	0.174571	Real	0.15	high
1	0.15	0.123924	Real	0.15	high
1	0.15	0.117347	Real	0.15	high
1	0.15	0.117063	Real	0.15	high
1	0.15	0.0845744	Real	0.15	low
1	0.15	0.0848678	Real	0.15	low
1	0.15	0.0669239	Real	0.15	low
1	0.15	0.0670175	Real	0.15	low
1	0.15	0.0667291	Real	0.15	low
1	0.15	0.0671561	Real	0.15	low
1	0.15	0.0667814	Real	0.15	low
1	0.15	0.0548257	Real	0.15	low
1	0.15	0.0547358	Real	0.15	low
1	0.15	0.0549915	Real	0.15	low
1	0.15	0.0552668	Real	0.15	low
1	0.15	0.0554389	Real	0.15	low
1	0.15	0.0458375	Real	0.15	low
1	0.15	0.0459348	Real	0.15	low
1	0.15	0.0460297	Real	0.15	low
1	0.15	0.0461131	Real	0.15	low
1	0.15	0.045697	Real	0.15	low
1	0.15	0.0455577	Real	0.15	low
1	0.15	0.045703	Real	0.15	low
1	0.15	0.0456478	Real	0.15	low
1	0.15	0.0457877	Real	0.15	low
1	0.15	0.0458146	Real	0.15	low
1	0.15	0.038171	Real	0.15	low
1	0.15	0.0381691	Real	0.15	low
1	0.15	0.0382678	Real	0.15	low
1	0.15	0.0383641	Real	0.15	low
1	0.15	0.0384615	Real	0.15	low
1	0.15	0.0385595	Real	0.15	low
1	0.15	0.0320552	Real	0.15	low
1	0.15	0.0321287	Real	0.15	low
1	0.15	0.0321986	Real	0.15	low
1	0.15	0.0322707	Real	0.15	low
1	0.15	0.0323412	Real	0.15	low
1	0.15	0.0324085	Real	0.15	low
1	0.15	0.0323611	Real	0.15	low
1	0.15	0.032486	Real	0.15	low
1	0.15	0.0325458	Real	0.15	low
1	0.15	0.0323745	Real	0.15	low
1	0.15	0.0324267	Real	0.15	low
1	0.15	0.0323612	Real	0.15	low
1	0.15	0.0324082	Real	0.15	low
1	0.15	0.0324559	Real	0.15	low
1	0.15	0.0325005	Real	0.15	low
1	0.15	0.0323138	Real	0.15	low
1	0.15	0.0323536	Real	0.15	low
1	0.15	0.0323931	Real	0.15	low
1	0.15	0.0322014	Real	0.15	low
1	0.15	0.0322358	Real	0.15	low
1	0.15	0.032154	Real	0.15	low
1	0.15	0.032186	Real	0.15	low
1	0.15	0.0322181	Real	0.15	low
1	0.15	0.0322499	Real	0.15	low
1	0.15	0.0322827	Real	0.15	low
1	0.15	0.0320804	Real	0.15	low
1	0.15	0.0321072	Real	0.15	low
1	0.15	0.0321347	Real	0.15	low
1	0.15	0.0321612	Real	0.15	low
1	0.15	0.032189	Real	0.15	low
1	0.15	0.0322162	Real	0.15	low
1	0.15	0.0322431	Real	0.15	low
1	0.15	0.0322702	Real	0.15	low
1	0.15	0.0323623	Real	0.15	low
1	0.15	0.0323929	Real	0.15	low
1	0.15	0.026584	Real	0.15	low
1	0.15	0.0266093	Real	0.15	low
1	0.15	0.0264922	Real	0.15	low
1	0.15	0.0265114	Real	0.15	low
1	0.15	0.0265307	Real	0.15	low
1	0.15	0.02655	Real	0.15	low
1	0.15	0.0265695	Real	0.15	low
1	0.15	0.0265867	Real	0.15	low
1	0.15	0.026603	Real	0.15	low
1	0.15	0.0266202	Real	0.15	low
1	0.15	0.0266369	Real	0.15	low
1	0.15	0.0266537	Real	0.15	low
1	0.15	0.026671	Real	0.15	low
1	0.15	0.0266881	Real	0.15	low
1	0.15	0.026705	Real	0.15	low
1	0.15	0.0267218	Real	0.15	low
1	0.15	0.0267386	Real	0.15	low
1	0.15	0.0267556	Real	0.15	low
1	0.15	0.0267733	Real	0.15	low
1	0.15	0.02679	Real	0.15	low
1	0.15	0.026807	Real	0.15	low
1	0.15	0.0268241	Real	0.15	low
1	0.15	0.0268412	Real	0.15	low
1	0.15	0.0268592	Real	0.15	low
1	0.15	0.0268763	Real	0.15	low
1	0.15	0.0268935	Real	0.15	low
1	0.15	0.0269108	Real	0.15	low
1	0.15	0.026928	Real	0.15	low
1	0.15	0.0269456	Real	0.15	low
1	0.15	0.0269625	Real	0.15	low
1	0.15	0.0269775	Real	0.15	low
1	0.15	0.026992	Real	0.15	low
1	0.15	0.0270067	Real	0.15	low
1	0.15	0.0270216	Real	0.15	low
1	0.15	0.0270364	Real	0.15	low
1	0.15	0.0270511	Real	0.15	low
1	0.15	0.0270659	Real	0.15	low
1	0.15	0.0270808	Real	0.15	low
1	0.15	0.0270964	Real	0.15	low
1	0.15	0.0271109	Real	0.15	low
1	0.15	0.0271254	Real	0.15	low
1	0.15	0.0271406	Real	0.15	low
1	0.15	0.027155	Real	0.15	low
1	0.15	0.0271706	Real	0.15	low
1	0.15	0.0271856	Real	0.15	low
1	0.15	0.0272001	Real	0.15	low
1	0.15	0.0272149	Real	0.15	low
1	0.15	0.0272304	Real	0.15	low
1	0.15	0.027246	Real	0.15	low
1	0.15	0.0272607	Real	0.15	low
1	0.15	0.0272757	Real	0.15	low
1	0.15	0.0271479	Real	0.15	low
1	0.15	0.0271604	Real	0.15	low
1	0.15	0.0271728	Real	0.15	low
1	0.15	0.0271852	Real	0.15	low
1	0.15	0.0271973	Real	0.15	low
1	0.15	0.0272096	Real	0.15	low
1	0.15	0.0272227	Real	0.15	low
1	0.15	0.0272348	Real	0.15	low
1	0.15	0.027247	Real	0.15	low
1	0.15	0.0272591	Real	0.15	low
1	0.15	0.0272718	Real	0.15	low
1	0.15	0.0272848	Real	0.15	low
1	0.15	0.0272968	Real	0.15	low
1	0.15	0.0273094	Real	0.15	low
1	0.15	0.0273216	Real	0.15	low
1	0.15	0.0273342	Real	0.15	low
1	0.15	0.0273474	Real	0.15	low
1	0.15	0.0273594	Real	0.15	low
1	0.15	0.0273718	Real	0.15	low
1	0.15	0.0273844	Real	0.15	low
1	0.15	0.0273974	Real	0.15	low
1	0.15	0.0274097	Real	0.15	low
1	0.15	0.0274223	Real	0.15	low
1	0.15	0.0274348	Real	0.15	low
1	0.15	0.0274471	Real	0.15	low
1	0.15	0.0274606	Real	0.15	low
1	0.15	0.0274729	Real	0.15	low
1	0.15	0.0274857	Real	0.15	low
1	0.15	0.0274983	Real	0.15	low
1	0.15	0.0275111	Real	0.15	low
1	0.15	0.0275237	Real	0.15	low
1	0.15	0.0275363	Real	0.15	low
1	0.15	0.0275488	Real	0.15	low
1	0.15	0.0275621	Real	0.15	low
1	0.15	0.0275748	Real	0.15	low
1	0.15	0.0275873	Real	0.15	low
1	0.15	0.0276	Real	0.15	low
1	0.15	0.0276127	Real	0.15	low
1	0.15	0.0276256	Real	0.15	low
1	0.15	0.0276382	Real	0.15	low
1	0.15	0.0276512	Real	0.15	low
1	0.15	0.0276642	Real	0.15	low
1	0.15	0.0276768	Real	0.15	low
1	0.15	0.0276895	Real	0.15	low
1	0.15	0.0277027	Real	0.15	low
1	0.15	0.0277153	Real	0.15	low
1	0.15	0.0277282	Real	0.15	low
1	0.15	0.0277409	Real	0.15	low
1	0.15	0.0277542	Real	0.15	low
1	0.15	0.0277671	Real	0.15	low
1	0.15	0.0277796	Real	0.15	low
1	0.15	0.027793	Real	0.15	low
1	0.15	0.0278055	Real	0.15	low
1	0.15	0.0278184	Real	0.15	low
1	0.15	0.0278319	Real	0.15	low
1	0.15	0.0278451	Real	0.15	low
1	0.15	0.0278583	Real	0.15	low
1	0.15	0.0278711	Real	0.15	low
1	0.15	0.0278839	Real	0.15	low
1	0.15	0.027897	Real	0.15	low
1	0.15	0.0279101	Real	0.15	low
1	0.15	0.027923	Real	0.15	low
1	0.15	0.0279361	Real	0.15	low
1	0.15	0.0279493	Real	0.15	low
1	0.15	0.0279624	Real	0.15	low
1	0.15	0.0279753	Real	0.15	low
1	0.15	0.0279885	Real	0.15	low
1	0.15	0.0280016	Real	0.15	low
1	0.15	0.0280146	Real	0.15	low
1	0.15	0.0280279	Real	0.15	low
1	0.15	0.0280411	Real	0.15	low
1	0.15	0.0280539	Real	0.15	low
1	0.15	0.0280676	Real	0.15	low
1	0.15	0.0280808	Real	0.15	low
1	0.15	0.0280937	Real	0.15	low
1	0.15	0.0281073	Real	0.15	low
1	0.15	0.0281202	Real	0.15	low
1	0.15	0.0281335	Real	0.15	low
1	0.15	0.0281471	Real	0.15	low
1	0.15	0.0281599	Real	0.15	low
1	0.15	0.0281738	Real	0.15	low
1	0.15	0.0281868	Real	0.15	low
1	0.15	0.0282005	Real	0.15	low
1	0.15	0.0282138	Real	0.15	low
1	0.15	0.0282271	Real	0.15	low
1	0.15	0.0282404	Real	0.15	low
1	0.15	0.0282536	Real	0.15	low
1	0.15	0.0282672	Real	0.15	low
1	0.15	0.0282803	Real	0.15	low
1	0.15	0.0282939	Real	0.15	low
1	0.15	0.0283072	Real	0.15	low
1	0.15	0.0283207	Real	0.15	low
1	0.15	0.028334	Real	0.15	low
1	0.15	0.0283478	Real	0.15	low
1	0.15	0.0283613	Real	0.15	low
1	0.15	0.0283744	Real	0.15	low
1	0.15	0.028388	Real	0.15	low
1	0.15	0.0284021	Real	0.15	low
1	0.15	0.0284151	Real	0.15	low
1	0.15	0.0284286	Real	0.15	low
1	0.15	0.0284421	Real	0.15	low
1	0.15	0.0289043	Real	0.15	low
1	0.15	0.0289212	Real	0.15	low
1	0.15	0.0253005	Real	0.15	low
1	0.15	0.0253153	Real	0.15	low
1	0.15	0.0253298	Real	0.15	low
1	0.15	0.0253438	Real	0.15	low
1	0.15	0.0253592	Real	0.15	low
1	0.15	0.0253739	Real	0.15	low
1	0.15	0.0253886	Real	0.15	low
1	0.15	0.0254031	Real	0.15	low
1	0.15	0.0254181	Real	0.15	low
1	0.15	0.0254328	Real	0.15	low
1	0.15	0.0254473	Real	0.15	low
1	0.15	0.0254623	Real	0.15	low
1	0.15	0.0254769	Real	0.15	low
1	0.15	0.0254918	Real	0.15	low
1	0.15	0.0255065	Real	0.15	low
1	0.15	0.0255214	Real	0.15	low
1	0.15	0.025536	Real	0.15	low
1	0.15	0.0255508	Real	0.15	low
1	0.15	0.025566	Real	0.15	low
1	0.15	0.0255809	Real	0.15	low
1	0.15	0.0255958	Real	0.15	low
1	0.15	0.025611	Real	0.15	low
1	0.15	0.0256258	Real	0.15	low
1	0.15	0.0256405	Real	0.15	low
1	0.15	0.0256559	Real	0.15	low
1	0.15	0.0256708	Real	0.15	low
1	0.15	0.0256856	Real	0.15	low
1	0.15	0.025701	Real	0.15	low
1	0.15	0.0257161	Real	0.15	low
1	0.15	0.0257307	Real	0.15	low
1	0.15	0.0257461	Real	0.15	low
1	0.15	0.0257609	Real	0.15	low
1	0.15	0.0257764	Real	0.15	low
1	0.15	0.0257917	Real	0.15	low
1	0.15	0.0258067	Real	0.15	low
1	0.15	0.0258218	Real	0.15	low
1	0.15	0.0258373	Real	0.15	low
1	0.15	0.0258524	Real	0.15	low
1	0.15	0.0258676	Real	0.15	low
1	0.15	0.0258829	Real	0.15	low
1	0.15	0.0258984	Real	0.15	low
1	0.15	0.0259135	Real	0.15	low
1	0.15	0.0259287	Real	0.15	low
1	0.15	0.025944	Real	0.15	low
1	0.15	0.0259594	Real	0.15	low
1	0.15	0.0259746	Real	0.15	low
1	0.15	0.0259904	Real	0.15	low
1	0.15	0.0260055	Real	0.15	low
1	0.15	0.026021	Real	0.15	low
1	0.15	0.0260362	Real	0.15	low
1	0.15	0.0260515	Real	0.15	low
1	0.15	0.0260672	Real	0.15	low
1	0.15	0.0260824	Real	0.15	low
1	0.15	0.0260986	Real	0.15	low
1	0.15	0.0261135	Real	0.15	low
1	0.15	0.0261292	Real	0.15	low
1	0.15	0.0261447	Real	0.15	low
1	0.15	0.0261609	Real	0.15	low
1	0.15	0.0261768	Real	0.15	low
1	0.15	0.0261924	Real	0.15	low
1	0.15	0.0262076	Real	0.15	low
1	0.15	0.0262233	Real	0.15	low
1	0.15	0.0262392	Real	0.15	low
1	0.15	0.0262547	Real	0.075	low
1	0.075	7.94663	Real	0.075	high
1	0.075	0.212126	Real	0.15	high
1	0.15	2.4993	Real	0.15	high
1	0.15	0.463371	Real	0.45	high
1	0.45	3.31222	Real	0.15	high
1	0.15	0.664301	Real	0.15	high
1	0.15	2.22267	Real	0.15	high
1	0.15	0.291268	Real	0.15	high
1	0.15	0.274639	Real	0.15	high
1	0.15	0.0905456	Real	0.15	low
1	0.15	0.100628	Real	0.15	high
1	0.15	0.100729	Real	0.15	high
1	0.15	0.078787	Real	0.15	low
1	0.15	0.0741921	Real	0.15	low
1	0.15	0.0618348	Real	0.15	low
1	0.15	0.0622182	Real	0.15	low
1	0.15	0.0603972	Real	0.15	low
1	0.15	0.0607484	Real	0.15	low
1	0.15	0.0690955	Real	0.15	low
1	0.15	0.0503872	Real	0.15	low
1	0.15	0.05039	Real	0.15	low
1	0.15	0.0506078	Real	0.15	low
1	0.15	0.0508422	Real	0.15	low
1	0.15	0.0510093	Real	0.15	low
1	0.15	0.0422148	Real	0.15	low
1	0.15	0.0423154	Real	0.15	low
1	0.15	0.0424141	Real	0.15	low
1	0.15	0.0425033	Real	0.15	low
1	0.15	0.0467273	Real	0.15	low
1	0.15	0.0424075	Real	0.15	low
1	0.15	0.0425349	Real	0.15	low
1	0.15	0.042515	Real	0.15	low
1	0.15	0.0426386	Real	0.15	low
1	0.15	0.0426769	Real	0.15	low
1	0.15	0.0355402	Real	0.15	low
1	0.15	0.0355506	Real	0.15	low
1	0.15	0.0356379	Real	0.15	low
1	0.15	0.0357232	Real	0.15	low
1	0.15	0.035809	Real	0.15	low
1	0.15	0.0358951	Real	0.15	low
1	0.15	0.0298708	Real	0.15	low
1	0.15	0.0299354	Real	0.15	low
1	0.15	0.0299981	Real	0.15	low
1	0.15	0.0300611	Real	0.15	low
1	0.15	0.0301243	Real	0.15	low
1	0.15	0.030184	Real	0.15	low
1	0.15	0.0301538	Real	0.15	low
1	0.15	0.0302633	Real	0.15	low
1	0.15	0.0303169	Real	0.15	low
1	0.15	0.0301877	Real	0.15	low
1	0.15	0.030235	Real	0.15	low
1	0.15	0.0301896	Real	0.15	low
1	0.15	0.0302321	Real	0.15	low
1	0.15	0.030275	Real	0.15	low
1	0.15	0.0324219	Real	0.15	low
1	0.15	0.0302723	Real	0.15	low
1	0.15	0.0303086	Real	0.15	low
1	0.15	0.0303452	Real	0.15	low
1	0.15	0.0301896	Real	0.15	low
1	0.15	0.0302217	Real	0.15	low
1	0.15	0.0301576	Real	0.15	low
1	0.15	0.0301875	Real	0.15	low
1	0.15	0.0302177	Real	0.15	low
1	0.15	0.0302478	Real	0.15	low
1	0.15	0.0319675	Real	0.15	low
1	0.15	0.0301906	Real	0.15	low
1	0.15	0.0302166	Real	0.15	low
1	0.15	0.0302422	Real	0.15	low
1	0.15	0.0302678	Real	0.15	low
1	0.15	0.0302938	Real	0.15	low
1	0.15	0.0303194	Real	0.15	low
1	0.15	0.0303455	Real	0.15	low
1	0.15	0.0303718	Real	0.15	low
1	0.15	0.0304553	Real	0.15	low
1	0.15	0.0304838	Real	0.15	low
1	0.15	0.0250177	Real	0.15	low
1	0.15	0.0250411	Real	0.15	low
1	0.15	0.0249407	Real	0.15	low
1	0.15	0.0249595	Real	0.15	low
1	0.15	0.0249787	Real	0.15	low
1	0.15	0.0249979	Real	0.15	low
1	0.15	0.0250166	Real	0.15	low
1	0.15	0.0250336	Real	0.15	low
1	0.15	0.0250504	Real	0.15	low
1	0.15	0.0250679	Real	0.15	low
1	0.15	0.0250847	Real	0.15	low
1	0.15	0.0251018	Real	0.15	low
1	0.15	0.0251185	Real	0.15	low
1	0.15	0.0251357	Real	0.15	low
1	0.15	0.0251529	Real	0.15	low
1	0.15	0.0251701	Real	0.15	low
1	0.15	0.0251869	Real	0.15	low
1	0.15	0.025204	Real	0.15	low
1	0.15	0.0252212	Real	0.15	low
1	0.15	0.0252383	Real	0.15	low
1	0.15	0.0252555	Real	0.15	low
1	0.15	0.0252726	Real	0.15	low
1	0.15	0.0252899	Real	0.15	low
1	0.15	0.0253071	Real	0.15	low
1	0.15	0.0253244	Real	0.15	low
1	0.15	0.0253416	Real	0.15	low
1	0.15	0.0253588	Real	0.15	low
1	0.15	0.0253761	Real	0.15	low
1	0.15	0.0253936	Real	0.15	low
1	0.15	0.0254111	Real	0.15	low
1	0.15	0.0254262	Real	0.15	low
1	0.15	0.0254421	Real	0.15	low
1	0.15	0.0254572	Real	0.15	low
1	0.15	0.0254722	Real	0.15	low
1	0.15	0.0254872	Real	0.15	low
1	0.15	0.0255026	Real	0.15	low
1	0.15	0.0255178	Real	0.15	low
1	0.15	0.0255332	Real	0.15	low
1	0.15	0.0255484	Real	0.15	low
1	0.15	0.0255636	Real	0.15	low
1	0.15	0.0255789	Real	0.15	low
1	0.15	0.0255941	Real	0.15	low
1	0.15	0.0256096	Real	0.15	low
1	0.15	0.025625	Real	0.15	low
1	0.15	0.0256402	Real	0.15	low
1	0.15	0.0256554	Real	0.15	low
1	0.15	0.0256712	Real	0.15	low
1	0.15	0.0256867	Real	0.15	low
1	0.15	0.025702	Real	0.15	low
1	0.15	0.0257176	Real	0.15	low
1	0.15	0.0257332	Real	0.15	low
1	0.15	0.0256236	Real	0.15	low
1	0.15	0.0256367	Real	0.15	low
1	0.15	0.0256499	Real	0.15	low
1	0.15	0.0256631	Real	0.15	low
1	0.15	0.0256761	Real	0.15	low
1	0.15	0.0256896	Real	0.15	low
1	0.15	0.0257028	Real	0.15	low
1	0.15	0.0257158	Real	0.15	low
1	0.15	0.0257292	Real	0.15	low
1	0.15	0.0257424	Real	0.15	low
1	0.15	0.0257556	Real	0.15	low
1	0.15	0.0257689	Real	0.15	low
1	0.15	0.0257822	Real	0.15	low
1	0.15	0.0257956	Real	0.15	low
1	0.15	0.0258088	Real	0.15	low
1	0.15	0.0258221	Real	0.15	low
1	0.15	0.0258357	Real	0.15	low
1	0.15	0.0258488	Real	0.15	low
1	0.15	0.0258623	Real	0.15	low
1	0.15	0.0258756	Real	0.15	low
1	0.15	0.025889	Real	0.15	low
1	0.15	0.0259025	Real	0.15	low
1	0.15	0.0259159	Real	0.15	low
1	0.15	0.0259294	Real	0.15	low
1	0.15	0.0259428	Real	0.15	low
1	0.15	0.0259562	Real	0.15	low
1	0.15	0.0259697	Real	0.15	low
1	0.15	0.0259832	Real	0.15	low
1	0.15	0.0259968	Real	0.15	low
1	0.15	0.0260103	Real	0.15	low
1	0.15	0.0260238	Real	0.15	low
1	0.15	0.0260374	Real	0.15	low
1	0.15	0.0260511	Real	0.15	low
1	0.15	0.026065	Real	0.15	low
1	0.15	0.0260786	Real	0.15	low
1	0.15	0.0260919	Real	0.15	low
1	0.15	0.0261055	Real	0.15	low
1	0.15	0.0261192	Real	0.15	low
1	0.15	0.0261329	Real	0.15	low
1	0.15	0.0261465	Real	0.15	low
1	0.15	0.0261601	Real	0.15	low
1	0.15	0.0261739	Real	0.15	low
1	0.15	0.0261875	Real	0.15	low
1	0.15	0.0262012	Real	0.15	low
1	0.15	0.026215	Real	0.15	low
1	0.15	0.0262288	Real	0.15	low
1	0.15	0.0262426	Real	0.15	low
1	0.15	0.0262564	Real	0.15	low
1	0.15	0.0262701	Real	0.15	low
1	0.15	0.026284	Real	0.15	low
1	0.15	0.0262978	Real	0.15	low
1	0.15	0.0263117	Real	0.15	low
1	0.15	0.0263255	Real	0.15	low
1	0.15	0.0263394	Real	0.15	low
1	0.15	0.0263533	Real	0.15	low
1	0.15	0.0263672	Real	0.15	low
1	0.15	0.0263811	Real	0.15	low
1	0.15	0.026395	Real	0.15	low
1	0.15	0.026409	Real	0.15	low
1	0.15	0.0264229	Real	0.15	low
1	0.15	0.0264369	Real	0.15	low
1	0.15	0.0264511	Real	0.15	low
1	0.15	0.0264651	Real	0.15	low
1	0.15	0.026479	Real	0.15	low
1	0.15	0.0264931	Real	0.15	low
1	0.15	0.026507	Real	0.15	low
1	0.15	0.0265211	Real	0.15	low
1	0.15	0.0265352	Real	0.15	low
1	0.15	0.0265493	Real	0.15	low
1	0.15	0.0265635	Real	0.15	low
1	0.15	0.0265776	Real	0.15	low
1	0.15	0.0265917	Real	0.15	low
1	0.15	0.0266059	Real	0.15	low
1	0.15	0.0266199	Real	0.15	low
1	0.15	0.0266342	Real	0.15	low
1	0.15	0.0266484	Real	0.15	low
1	0.15	0.0266626	Real	0.15	low
1	0.15	0.0266769	Real	0.15	low
1	0.15	0.0266911	Real	0.15	low
1	0.15	0.0267054	Real	0.15	low
1	0.15	0.0267197	Real	0.15	low
1	0.15	0.0267339	Real	0.15	low
1	0.15	0.0267483	Real	0.15	low
1	0.15	0.0267626	Real	0.15	low
1	0.15	0.0267769	Real	0.15	low
1	0.15	0.0267912	Real	0.15	low
1	0.15	0.0268057	Real	0.15	low
1	0.15	0.02682	Real	0.15	low
1	0.15	0.0268348	Real	0.15	low
1	0.15	0.0268491	Real	0.15	low
1	0.15	0.0268636	Real	0.15	low
1	0.15	0.0268779	Real	0.15	low
1	0.15	0.0268926	Real	0.15	low
1	0.15	0.0269068	Real	0.15	low
1	0.15	0.0269213	Real	0.15	low
1	0.15	0.0269358	Real	0.15	low
1	0.15	0.0269504	Real	0.15	low
1	0.15	0.0269648	Real	0.15	low
1	0.15	0.0269793	Real	0.15	low
1	0.15	0.0269939	Real	0.15	low
1	0.15	0.0270085	Real	0.15	low
1	0.15	0.0274201	Real	0.15	low
1	0.15	0.0288589	Real	0.15	low
1	0.15	0.0242758	Real	0.15	low
1	0.15	0.0242927	Real	0.15	low
1	0.15	0.0243096	Real	0.15	low
1	0.15	0.0243268	Real	0.15	low
1	0.15	0.0243437	Real	0.15	low
1	0.15	0.0243607	Real	0.15	low
1	0.15	0.0243779	Real	0.15	low
1	0.15	0.0243952	Real	0.15	low
1	0.15	0.0244123	Real	0.15	low
1	0.15	0.0244298	Real	0.15	low
1	0.15	0.0244469	Real	0.15	low
1	0.15	0.0244641	Real	0.15	low
1	0.15	0.0244822	Real	0.15	low
1	0.15	0.0244992	Real	0.15	low
1	0.15	0.0245165	Real	0.15	low
1	0.15	0.024534	Real	0.15	low
1	0.15	0.0245513	Real	0.15	low
1	0.15	0.0245689	Real	0.15	low
1	0.15	0.0245862	Real	0.15	low
1	0.15	0.0246035	Real	0.15	low
1	0.15	0.0246211	Real	0.15	low
1	0.15	0.0246385	Real	0.15	low
1	0.15	0.0246559	Real	0.15	low
1	0.15	0.0246738	Real	0.15	low
1	0.15	0.0246914	Real	0.15	low
1	0.15	0.0247088	Real	0.15	low
1	0.15	0.0247265	Real	0.15	low
1	0.15	0.0247441	Real	0.15	low
1	0.15	0.0247616	Real	0.15	low
1	0.15	0.0247792	Real	0.15	low
1	0.15	0.024797	Real	0.15	low
1	0.15	0.0248148	Real	0.15	low
1	0.15	0.0248325	Real	0.15	low
1	0.15	0.0248503	Real	0.15	low
1	0.15	0.0248689	Real	0.15	low
1	0.15	0.0248867	Real	0.15	low
1	0.15	0.0249045	Real	0.15	low
1	0.15	0.0249223	Real	0.15	low
1	0.15	0.0249406	Real	0.15	low
1	0.15	0.0249585	Real	0.15	low
1	0.15	0.0249763	Real	0.15	low
1	0.15	0.0249943	Real	0.15	low
1	0.15	0.0250126	Real	0.15	low
1	0.15	0.0250303	Real	0.15	low
1	0.15	0.0250483	Real	0.15	low
1	0.15	0.0250668	Real	0.15	low
1	0.15	0.0250847	Real	0.15	low
1	0.15	0.0251028	Real	0.15	low
1	0.15	0.025121	Real	0.15	low
1	0.15	0.0251392	Real	0.15	low
1	0.15	0.0251575	Real	0.15	low
1	0.15	0.0251756	Real	0.15	low
1	0.15	0.0251939	Real	0.15	low
1	0.15	0.0252126	Real	0.15	low
1	0.15	0.0252308	Real	0.15	low
1	0.15	0.0252491	Real	0.15	low
1	0.15	0.0252676	Real	0.15	low
1	0.15	0.0252866	Real	0.15	low
1	0.15	0.0253051	Real	0.15	low
1	0.15	0.0253235	Real	0.15	low
1	0.15	0.0253419	Real	0.15	low
1	0.15	0.0253605	Real	0.15	low
1	0.15	0.0253791	Real	0.15	low
1	0.15	0.0253977	Real	0.15	low
1	0.15	0.0254162	Real	0.15	low
1	0.15	0.0218567	Real	0.15	low
1	0.15	0.0218779	Real	0.15	low
1	0.15	0.0218993	Real	0.15	low
1	0.15	0.0219206	Real	0.15	low
1	0.15	0.0219419	Real	0.15	low
1	0.15	0.0219635	Real	0.15	low
1	0.15	0.0219851	Real	0.15	low
1	0.15	0.0220066	Real	0.15	low
1	0.15	0.0220289	Real	0.15	low
1	0.15	0.0220505	Real	0.15	low
1	0.15	0.0220721	Real	0.15	low
1	0.15	0.0220939	Real	0.15	low
1	0.15	0.0221159	Real	0.15	low
1	0.15	0.0221376	Real	0.15	low
1	0.15	0.0221593	Real	0.15	low
1	0.15	0.0221814	Real	0.15	low
1	0.15	0.0222031	Real	0.15	low
1	0.15	0.0222254	Real	0.15	low
1	0.15	0.0222473	Real	0.15	low
1	0.15	0.0222691	Real	0.15	low
1	0.15	0.0222914	Real	0.15	low
1	0.15	0.0223138	Real	0.15	low
1	0.15	0.0223361	Real	0.15	low
1	0.15	0.0223582	Real	0.15	low
1	0.15	0.0223805	Real	0.15	low
1	0.15	0.0224028	Real	0.15	low
1	0.15	0.0214464	Real	0.15	low
1	0.15	0.0214532	Real	0.15	low
1	0.15	0.0214605	Real	0.15	low
1	0.15	0.0214673	Real	0.15	low
1	0.15	0.0214741	Real	0.15	low
1	0.15	0.0214809	Real	0.15	low
1	0.15	0.0214877	Real	0.15	low
1	0.15	0.0214945	Real	0.15	low
1	0.15	0.0215014	Real	0.15	low
1	0.15	0.021508	Real	0.15	low
1	0.15	0.0215152	Real	0.15	low
1	0.15	0.0215219	Real	0.15	low
1	0.15	0.0215288	Real	0.15	low
1	0.15	0.0215355	Real	0.15	low
1	0.15	0.0215425	Real	0.15	low
1	0.15	0.0215493	Real	0.15	low
1	0.15	0.0215563	Real	0.15	low
1	0.15	0.0215631	Real	0.15	low
1	0.15	0.0215698	Real	0.15	low
1	0.15	0.0215766	Real	0.15	low
1	0.15	0.0215836	Real	0.15	low
1	0.15	0.0215907	Real	0.15	low
1	0.15	0.0215975	Real	0.15	low
1	0.15	0.0216045	Real	0.15	low
1	0.15	0.0216113	Real	0.15	low
1	0.15	0.0216183	Real	0.15	low
1	0.15	0.0216252	Real	0.15	low
1	0.15	0.0216322	Real	0.15	low
1	0.15	0.021639	Real	0.15	low
1	0.15	0.021646	Real	0.15	low
1	0.15	0.021653	Real	0.15	low
1	0.15	0.0216599	Real	0.15	low
1	0.15	0.0216667	Real	0.15	low
1	0.15	0.0216736	Real	0.15	low
1	0.15	0.0216805	Real	0.15	low
1	0.15	0.0216875	Real	0.15	low
1	0.15	0.0216943	Real	0.15	low
1	0.15	0.0217012	Real	0.15	low
1	0.15	0.0217081	Real	0.15	low
1	0.15	0.0217153	Real	0.15	low
1	0.15	0.0217224	Real	0.15	low
1	0.15	0.0217293	Real	0.15	low
1	0.15	0.0217361	Real	0.15	low
1	0.15	0.0217432	Real	0.15	low
1	0.15	0.0217502	Real	0.15	low
1	0.15	0.0217573	Real	0.15	low
1	0.15	0.0217641	Real	0.15	low
1	0.15	0.0217712	Real	0.15	low
1	0.15	0.0217781	Real	0.15	low
1	0.15	0.0217851	Real	0.15	low
1	0.15	0.0217922	Real	0.15	low
1	0.15	0.0217992	Real	0.15	low
1	0.15	0.0218064	Real	0.15	low
1	0.15	0.0218133	Real	0.15	low
1	0.15	0.0218204	Real	0.15	low
1	0.15	0.0218274	Real	0.15	low
1	0.15	0.0218345	Real	0.15	low
1	0.15	0.0218415	Real	0.15	low
1	0.15	0.0218485	Real	0.15	low
1	0.15	0.0218557	Real	0.15	low
1	0.15	0.0218627	Real	0.15	low
1	0.15	0.0218698	Real	0.15	low
1	0.15	0.0218774	Real	0.15	low
1	0.15	0.0218845	Real	0.15	low
1	0.15	0.0218916	Real	0.15	low
1	0.15	0.0218986	Real	0.15	low
1	0.15	0.0219057	Real	0.15	low
1	0.15	0.0219129	Real	0.15	low
1	0.15	0.0219199	Real	0.15	low
1	0.15	0.0219273	Real	0.15	low
1	0.15	0.0219342	Real	0.15	low
1	0.15	0.0219412	Real	0.15	low
1	0.15	0.0219485	Real	0.15	low
1	0.15	0.0219556	Real	0.15	low
1	0.15	0.0219626	Real	0.15	low
1	0.15	0.0219699	Real	0.15	low
1	0.15	0.021977	Real	0.15	low
1	0.15	0.0219841	Real	0.15	low
1	0.15	0.0219913	Real	0.15	low
1	0.15	0.0219984	Real	0.15	low
1	0.15	0.0220055	Real	0.15	low
1	0.15	0.0220126	Real	0.15	low
1	0.15	0.0220198	Real	0.15	low
1	0.15	0.022027	Real	0.15	low
1	0.15	0.0220341	Real	0.15	low
1	0.15	0.0220414	Real	0.15	low
1	0.15	0.0220485	Real	0.15	low
1	0.15	0.0220555	Real	0.15	low
1	0.15	0.0220628	Real	0.15	low
1	0.15	0.0220699	Real	0.15	low
1	0.15	0.0220772	Real	0.15	low
1	0.15	0.0220843	Real	0.15	low
1	0.15	0.0220916	Real	0.15	low
1	0.15	0.0220988	Real	0.15	low
1	0.15	0.0221061	Real	0.15	low
1	0.15	0.0221132	Real	0.15	low
1	0.15	0.0221205	Real	0.15	low
1	0.15	0.0221277	Real	0.15	low
1	0.15	0.022135	Real	0.15	low
1	0.15	0.0221422	Real	0.15	low
1	0.15	0.0221495	Real	0.15	low
1	0.15	0.0221567	Real	0.15	low
1	0.15	0.0221639	Real	0.15	low
1	0.15	0.0221715	Real	0.15	low
1	0.15	0.0221787	Real	0.15	low
1	0.15	0.0221859	Real	0.15	low
1	0.15	0.0221931	Real	0.15	low
1	0.15	0.0222005	Real	0.15	low
1	0.15	0.0222076	Real	0.15	low
1	0.15	0.0222149	Real	0.15	low
1	0.15	0.0222222	Real	0.15	low
1	0.15	0.0222296	Real	0.15	low
1	0.15	0.022237	Real	0.15	low
1	0.15	0.0239886	Real	0.15	low
1	0.15	0.0240431	Real	0.15	low
1	0.15	0.0240423	Real	0.15	low
1	0.15	0.0240418	Real	0.15	low
1	0.15	0.024041	Real		low
2	0.3	4.90689	Real	0.15	high
2	0.15	4.43441	Real	0.15	high
2	0.15	0.360061	Real	0.15	low
2	0.15	0.308266	Real	0.15	low
2	0.15	0.174213	Real	0.3	low
2	0.3	4.10483	Real	0.15	high
2	0.15	2.28317	Real	0.15	high
2	0.15	0.244498	Real	0.3	low
2	0.3	2.73853	Real	0.3	high
2	0.3	1.07942	Real	0.3	high
2	0.3	0.446782	Real	0.3	low
2	0.3	0.39551	Real	0.6	low
2	0.6	5.31067	Real	0.6	high
2	0.6	0.654299	Real	0.3	high
2	0.3	3.64382	Real	0.15	high
2	0.15	7.08951	Real	0.15	high
2	0.15	0.376365	Real	0.3	low
2	0.3	3.32636	Real	0.3	high
2	0.3	0.661854	Real	0.3	high
2	0.3	0.515656	Real	0.3	high
2	0.3	0.36062	Real	0.9	low
2	0.9	7.82024	Real	0.15	high
2	0.15	5.60867	Real	0.15	high
2	0.15	0.0863277	Real	0.15	low
2	0.15	0.361136	Real	0.15	low
2	0.15	0.12235	Real	0.15	low
2	0.15	0.0967429	Real	0.15	low
2	0.15	0.0953423	Real	0.15	low
2	0.15	0.0993148	Real	0.15	low
2	0.15	0.0715125	Real	0.15	low
2	0.15	0.0718398	Real	0.15	low
2	0.15	0.057051	Real	0.3	low
2	0.3	6.32804	Real	0.15	high
2	0.15	1.83123	Real	0.15	high
2	0.15	0.130322	Real	0.15	low
2	0.15	0.515434	Real	0.15	high
2	0.15	0.182865	Real	0.15	low
2	0.15	0.18702	Real	0.15	low
2	0.15	0.104459	Real	0.15	low
2	0.15	0.133342	Real	0.15	low
2	0.15	0.0776703	Real	0.15	low
2	0.15	0.07876	Real	0.15	low
2	0.15	0.056146	Real	0.3	low
2	0.3	6.00099	Real	0.15	high
2	0.15	1.36642	Real	0.15	high
2	0.15	0.127034	Real	0.15	low
2	0.15	0.545861	Real	0.15	high
2	0.15	0.177436	Real	0.15	low
2	0.15	0.181957	Real	0.15	low
2	0.15	0.10336	Real	0.15	low
2	0.15	0.132802	Real	0.15	low
2	0.15	0.0770593	Real	0.15	low
2	0.15	0.0784521	Real	0.15	low
2	0.15	0.0560474	Real	0.15	low
2	0.15	0.0683397	Real	0.15	low
2	0.15	0.0568823	Real	0.15	low
2	0.15	0.0628471	Real	0.15	low
2	0.15	0.0575284	Real	0.15	low
2	0.15	0.0655559	Real	0.15	low
2	0.15	0.0472774	Real	0.15	low
2	0.15	0.04747	Real	0.15	low
2	0.15	0.0476766	Real	0.15	low
2	0.15	0.052543	Real	0.15	low
2	0.15	0.0396023	Real	0.15	low
2	0.15	0.039678	Real	0.15	low
2	0.15	0.0397525	Real	0.15	low
2	0.15	0.0398183	Real	0.15	low
2	0.15	0.0395178	Real	0.15	low
2	0.15	0.0394203	Real	0.15	low
2	0.15	0.0395321	Real	0.15	low
2	0.15	0.0394968	Real	0.15	low
2	0.15	0.0396043	Real	0.15	low
2	0.15	0.0410432	Real	0.15	low
2	0.15	0.0328806	Real	0.15	low
2	0.15	0.032879	Real	0.15	low
2	0.15	0.0329552	Real	0.15	low
2	0.15	0.0330293	Real	0.15	low
2	0.15	0.0331041	Real	0.15	low
2	0.15	0.0343834	Real	0.15	low
2	0.15	0.0274853	Real	0.15	low
2	0.15	0.0275414	Real	0.15	low
2	0.15	0.027596	Real	0.15	low
2	0.15	0.0276507	Real	0.15	low
2	0.15	0.0277058	Real	0.15	low
2	0.15	0.0288564	Real	0.15	low
2	0.15	0.0277682	Real	0.525	low
2	0.525	15.987	Real	0.075	high
2	0.075	0.882293	Real	0.3	high
2	0.3	0.594044	Real	0.15	high
2	0.15	3.9192	Real	0.15	high
2	0.15	0.325344	Real	0.15	low
2	0.15	0.312777	Real	0.15	low
2	0.15	0.194111	Real	0.15	low
2	0.15	0.180027	Real	0.15	low
2	0.15	0.116242	Real	0.3	low
2	0.3	4.20358	Real	0.15	high
2	0.15	0.80428	Real	0.15	high
2	0.15	0.123854	Real	0.3	low
2	0.3	2.63884	Real	0.3	high
2	0.3	0.616086	Real	0.15	high
2	0.15	2.25456	Real	0.15	high
2	0.15	0.207255	Real	0.15	low
2	0.15	0.414128	Real	0.15	low
2	0.15	0.13444	Real	0.15	low
2	0.15	0.538667	Real	0.15	high
2	0.15	0.101049	Real	0.15	low
2	0.15	0.139116	Real	0.15	low
2	0.15	0.0734495	Real	0.15	low
2	0.15	0.0900631	Real	0.15	low
2	0.15	0.0596786	Real	0.15	low
2	0.15	0.0684982	Real	0.15	low
2	0.15	0.0606539	Real	0.15	low
2	0.15	0.0669586	Real	0.15	low
2	0.15	0.0613912	Real	0.15	low
2	0.15	0.0521016	Real	0.15	low
2	0.15	0.0508258	Real	0.15	low
2	0.15	0.0510229	Real	0.15	low
2	0.15	0.0512342	Real	0.15	low
2	0.15	0.0559217	Real	0.15	low
2	0.15	0.0429619	Real	0.15	low
2	0.15	0.0430489	Real	0.15	low
2	0.15	0.0431341	Real	0.15	low
2	0.15	0.0432108	Real	0.15	low
2	0.15	0.0429637	Real	0.15	low
2	0.15	0.0428952	Real	0.15	low
2	0.15	0.0430091	Real	0.15	low
2	0.15	0.042993	Real	0.15	low
2	0.15	0.0431036	Real	0.15	low
2	0.15	0.0445608	Real	0.15	low
2	0.15	0.0362605	Real	0.15	low
2	0.15	0.0362703	Real	0.15	low
2	0.15	0.0363484	Real	0.15	low
2	0.15	0.0364249	Real	0.15	low
2	0.15	0.0365018	Real	0.15	low
2	0.15	0.0377837	Real	0.15	low
2	0.15	0.0308164	Real	0.15	low
2	0.15	0.0308741	Real	0.15	low
2	0.15	0.03093	Real	0.15	low
2	0.15	0.0309864	Real	0.15	low
2	0.15	0.0310428	Real	0.15	low
2	0.15	0.0361067	Real	0.15	low
2	0.15	0.0311238	Real	0.15	low
2	0.15	0.0323511	Real	0.15	low
2	0.15	0.0264527	Real	0.15	low
2	0.15	0.026313	Real	0.15	low
2	0.15	0.026351	Real	0.15	low
2	0.15	0.0262957	Real	0.15	low
2	0.15	0.0263303	Real	0.15	low
2	0.15	0.0263654	Real	0.15	low
2	0.15	0.0263987	Real	0.15	low
2	0.15	0.0262483	Real	0.15	low
2	0.15	0.0262779	Real	0.15	low
2	0.15	0.52734	Real	0.15	high
2	0.15	0.026222	Real	0.15	low
2	0.15	0.026249	Real	0.15	low
2	0.15	0.026179	Real	0.15	low
2	0.15	0.0262035	Real	0.15	low
2	0.15	0.0262278	Real	0.15	low
2	0.15	0.0262531	Real	0.15	low
2	0.15	0.0262778	Real	0.15	low
2	0.15	0.0261099	Real	0.15	low
2	0.15	0.026131	Real	0.15	low
2	0.15	0.0261523	Real	0.15	low
2	0.15	0.0261734	Real	0.9	low
2	0.9	12.0278	Real	0.15	high
2	0.15	0.890326	Real	0.15	high
2	0.15	0.112278	Real	0.15	low
2	0.15	0.534546	Real	0.15	high
2	0.15	0.123458	Real	0.15	low
2	0.15	0.0991939	Real	0.15	low
2	0.15	0.0985617	Real	0.15	low
2	0.15	0.108456	Real	0.15	low
2	0.15	0.0753152	Real	0.15	low
2	0.15	0.0756988	Real	0.15	low
2	0.15	0.0607326	Real	0.15	low
2	0.15	0.0643788	Real	0.15	low
2	0.15	0.061041	Real	0.15	low
2	0.15	0.061364	Real	0.15	low
2	0.15	0.061257	Real	0.15	low
2	0.15	0.0505717	Real	0.15	low
2	0.15	0.0505724	Real	0.15	low
2	0.15	0.0507683	Real	0.15	low
2	0.15	0.0509791	Real	0.3	low
2	0.3	5.26136	Real	0.15	high
2	0.15	0.681156	Real	0.15	high
2	0.15	0.121045	Real	0.3	low
2	0.3	2.6341	Real	0.3	high
2	0.3	0.561966	Real	0.15	high
2	0.15	2.41402	Real	0.15	high
2	0.15	0.197272	Real	0.15	low
2	0.15	0.392926	Real	0.15	low
2	0.15	0.130145	Real	0.3	low
2	0.3	3.12959	Real	0.15	high
2	0.15	1.99588	Real	0.15	high
2	0.15	0.209343	Real	0.3	low
2	0.3	2.38305	Real	0.3	high
2	0.3	0.346145	Real	0.15	low
2	0.15	2.54665	Real	0.15	high
2	0.15	0.189387	Real	0.15	low
2	0.15	0.388586	Real	0.15	low
2	0.15	0.127106	Real	0.15	low
2	0.15	0.268823	Real	0.15	low
2	0.15	0.0998561	Real	0.15	low
2	0.15	0.13649	Real	0.15	low
2	0.15	0.0724817	Real	0.15	low
2	0.15	0.088866	Real	0.15	low
2	0.15	0.0592629	Real	0.15	low
2	0.15	0.0677601	Real	0.15	low
2	0.15	0.0602812	Real	0.3	low
2	0.3	5.90767	Real	0.3	high
2	0.3	2.57348	Real	0.15	high
2	0.15	2.91771	Real	0.15	high
2	0.15	0.2034	Real	0.15	low
2	0.15	0.384379	Real	0.15	low
2	0.15	0.124105	Real	0.15	low
2	0.15	0.25298	Real	0.15	low
2	0.15	0.0993183	Real	0.15	low
2	0.15	0.158489	Real	0.15	low
2	0.15	0.0718925	Real	0.3	low
2	0.3	5.67537	Real	0.3	high
2	0.3	1.28687	Real	0.15	high
2	0.15	1.82962	Real	0.15	high
2	0.15	0.192428	Real	0.15	low
2	0.15	0.357879	Real	0.15	low
2	0.15	0.121317	Real	0.3	low
2	0.3	3.12798	Real	0.15	high
2	0.15	0.764509	Real	0.15	high
2	0.15	0.188371	Real	0.3	low
2	0.3	2.18022	Real	0.3	high
2	0.3	0.284862	Real	0.3	low
2	0.3	0.690344	Real	0.3	high
2	0.3	0.364783	Real	0.6	low
2	0.6	4.79906	Real	0.6	high
2	0.6	0.521616	Real	0.3	high
2	0.3	1.48933	Real	0.15	high
2	0.15	2.03261	Real	0.15	high
2	0.15	0.347432	Real	0.3	low
2	0.3	2.88897	Real	0.3	high
2	0.3	0.244378	Real	0.3	low
2	0.3	0.46742	Real	0.3	high
2	0.3	0.334996	Real	0.9	low
2	0.9	4.40761	Real	0.15	high
2	0.15	3.69744	Real	0.15	high
2	0.15	0.0809336	Real	0.15	low
2	0.15	0.295346	Real	0.15	low
2	0.15	0.121172	Real	0.15	low
2	0.15	0.0985763	Real	0.15	low
2	0.15	0.098334	Real	0.15	low
2	0.15	0.102154	Real	0.15	low
2	0.15	0.0756364	Real	0.15	low
2	0.15	0.0760552	Real	0.15	low
2	0.15	0.0612134	Real	0.3	low
2	0.3	5.47969	Real	0.15	high
2	0.15	1.29053	Real	0.15	high
2	0.15	0.115067	Real	0.15	low
2	0.15	0.491817	Real	0.15	high
2	0.15	0.172041	Real	0.15	low
2	0.15	0.181834	Real	0.15	low
2	0.15	0.106708	Real	0.15	low
2	0.15	0.136485	Real	0.15	low
2	0.15	0.0812827	Real	0.15	low
2	0.15	0.0836553	Real	0.15	low
2	0.15	0.0596477	Real	0.3	low
2	0.3	5.22785	Real	0.15	high
2	0.15	1.07914	Real	0.15	high
2	0.15	0.111674	Real	0.15	low
2	0.15	0.475982	Real	0.15	high
2	0.15	0.165453	Real	0.15	low
2	0.15	0.177716	Real	0.15	low
2	0.15	0.10567	Real	0.15	low
2	0.15	0.136004	Real	0.15	low
2	0.15	0.0806083	Real	0.15	low
2	0.15	0.0832636	Real	0.15	low
2	0.15	0.0595157	Real	0.15	low
2	0.15	0.0760396	Real	0.15	low
2	0.15	0.0608418	Real	0.15	low
2	0.15	0.0689191	Real	0.15	low
2	0.15	0.0618448	Real	0.15	low
2	0.15	0.0543864	Real	0.15	low
2	0.15	0.0513118	Real	0.15	low
2	0.15	0.0515123	Real	0.15	low
2	0.15	0.0517272	Real	0.15	low
2	0.15	0.0565358	Real	0.15	low
2	0.15	0.0519743	Real	0.15	low
2	0.15	0.0520941	Real	0.15	low
2	0.15	0.0522117	Real	0.15	low
2	0.15	0.05232	Real	0.15	low
2	0.15	0.0521484	Real	0.15	low
2	0.15	0.0521266	Real	0.15	low
2	0.15	0.0522603	Real	0.15	low
2	0.15	0.0522822	Real	0.15	low
2	0.15	0.0524115	Real	0.15	low
2	0.15	0.0540006	Real	0.15	low
2	0.15	0.0441695	Real	0.15	low
2	0.15	0.0442013	Real	0.15	low
2	0.15	0.0442916	Real	0.15	low
2	0.15	0.0443808	Real	0.15	low
2	0.15	0.0444702	Real	0.15	low
2	0.15	0.0458339	Real	0.15	low
2	0.15	0.0377302	Real	0.15	low
2	0.15	0.0377969	Real	0.15	low
2	0.15	0.0378615	Real	0.15	low
2	0.15	0.0379263	Real	0.15	low
2	0.15	0.0379914	Real	0.15	low
2	0.15	0.039162	Real	0.15	low
2	0.15	0.0381094	Real	0.525	low
2	0.525	7.63145	Real	0.075	high
2	0.075	0.50214	Real	0.3	high
2	0.3	0.397325	Real	0.15	low
2	0.15	1.79596	Real	0.15	high
2	0.15	0.305483	Real	0.15	low
2	0.15	0.30686	Real	0.15	low
2	0.15	0.173899	Real	0.15	low
2	0.15	0.178389	Real	0.15	low
2	0.15	0.115097	Real	0.3	low
2	0.3	3.80001	Real	0.15	high
2	0.15	1.25704	Real	0.15	high
2	0.15	0.108097	Real	0.3	low
2	0.3	2.41547	Real	0.3	high
2	0.3	0.216004	Real	0.15	low
2	0.15	1.34099	Real	0.15	high
2	0.15	0.173199	Real	0.15	low
2	0.15	0.324699	Real	0.15	low
2	0.15	0.117109	Real	0.15	low
2	0.15	0.268329	Real	0.15	low
2	0.15	0.0992319	Real	0.15	low
2	0.15	0.136099	Real	0.15	low
2	0.15	0.0713557	Real	0.15	low
2	0.15	0.0880483	Real	0.15	low
2	0.15	0.0592307	Real	0.15	low
2	0.15	0.0693191	Real	0.15	low
2	0.15	0.0605942	Real	0.15	low
2	0.15	0.0664108	Real	0.15	low
2	0.15	0.0616235	Real	0.15	low
2	0.15	0.052507	Real	0.15	low
2	0.15	0.0512066	Real	0.15	low
2	0.15	0.0514069	Real	0.15	low
2	0.15	0.0516219	Real	0.15	low
2	0.15	0.0564145	Real	0.15	low
2	0.15	0.0518985	Real	0.15	low
2	0.15	0.0520219	Real	0.15	low
2	0.15	0.0521439	Real	0.15	low
2	0.15	0.0522557	Real	0.15	low
2	0.15	0.0521033	Real	0.15	low
2	0.15	0.0520927	Real	0.15	low
2	0.15	0.0522274	Real	0.15	low
2	0.15	0.052257	Real	0.15	low
2	0.15	0.0523874	Real	0.15	low
2	0.15	0.0540459	Real	0.15	low
2	0.15	0.0442367	Real	0.15	low
2	0.15	0.0442729	Real	0.15	low
2	0.15	0.0443657	Real	0.15	low
2	0.15	0.0444564	Real	0.15	low
2	0.15	0.0445478	Real	0.15	low
2	0.15	0.0459713	Real	0.15	low
2	0.15	0.0378881	Real	0.15	low
2	0.15	0.0379564	Real	0.15	low
2	0.15	0.0380229	Real	0.15	low
2	0.15	0.0380896	Real	0.15	low
2	0.15	0.0381571	Real	0.15	low
2	0.15	0.0395175	Real	0.15	low
2	0.15	0.0382832	Real	0.15	low
2	0.15	0.0405484	Real	0.15	low
2	0.15	0.0322507	Real	0.15	low
2	0.15	0.03213	Real	0.15	low
2	0.15	0.0321774	Real	0.15	low
2	0.15	0.0321365	Real	0.15	low
2	0.15	0.0321801	Real	0.15	low
2	0.15	0.0322239	Real	0.15	low
2	0.15	0.0322658	Real	0.15	low
2	0.15	0.0321334	Real	0.15	low
2	0.15	0.0321711	Real	0.15	low
2	0.15	0.0339153	Real	0.15	low
2	0.15	0.0321623	Real	0.15	low
2	0.15	0.0321961	Real	0.15	low
2	0.15	0.0321388	Real	0.15	low
2	0.15	0.0321706	Real	0.15	low
2	0.15	0.0322025	Real	0.15	low
2	0.15	0.0322346	Real	0.15	low
2	0.15	0.0322666	Real	0.15	low
2	0.15	0.0321131	Real	0.15	low
2	0.15	0.0321406	Real	0.15	low
2	0.15	0.0321686	Real	0.15	low
2	0.15	0.0321964	Real	0.9	low
2	0.9	2.62262	Real	0.15	high
2	0.15	0.67488	Real	0.15	high
2	0.15	0.10335	Real	0.15	low
2	0.15	0.434381	Real	0.15	low
2	0.15	0.117539	Real	0.15	low
2	0.15	0.0965161	Real	0.15	low
2	0.15	0.0966364	Real	0.15	low
2	0.15	0.106468	Real	0.15	low
2	0.15	0.0748681	Real	0.15	low
2	0.15	0.0753081	Real	0.15	low
2	0.15	0.0608952	Real	0.15	low
2	0.15	0.0668588	Real	0.15	low
2	0.15	0.0615094	Real	0.15	low
2	0.15	0.0618394	Real	0.15	low
2	0.15	0.0617295	Real	0.15	low
2	0.15	0.0510961	Real	0.15	low
2	0.15	0.0511165	Real	0.15	low
2	0.15	0.0513177	Real	0.15	low
2	0.15	0.0515331	Real	0.3	low
2	0.3	4.88544	Real	0.15	high
2	0.15	0.944054	Real	0.15	high
2	0.15	0.10427	Real	0.3	low
2	0.3	2.41487	Real	0.3	high
2	0.3	0.192509	Real	0.15	low
2	0.15	1.03927	Real	0.15	high
2	0.15	0.163964	Real	0.15	low
2	0.15	0.29104	Real	0.15	low
2	0.15	0.113537	Real	0.3	low
2	0.3	2.84556	Real	0.15	high
2	0.15	0.471025	Real	0.15	high
2	0.15	0.130294	Real	0.3	low
2	0.3	1.36476	Real	0.3	high
2	0.3	0.17353	Real	0.15	low
2	0.15	1.88326	Real	0.15	high
2	0.15	0.156653	Real	0.15	low
2	0.15	0.261863	Real	0.15	low
2	0.15	0.110843	Real	0.15	low
2	0.15	0.277109	Real	0.15	low
2	0.15	0.0981544	Real	0.15	low
2	0.15	0.133725	Real	0.15	low
2	0.15	0.0704012	Real	0.15	low
2	0.15	0.0871507	Real	0.15	low
2	0.15	0.0588045	Real	0.15	low
2	0.15	0.0684564	Real	0.15	low
2	0.15	0.0602063	Real	0.3	low
2	0.3	5.50571	Real	0.3	high
2	0.3	0.66444	Real	0.15	high
2	0.15	0.517675	Real	0.15	high
2	0.15	0.185322	Real	0.15	low
2	0.15	0.237517	Real	0.15	low
2	0.15	0.108103	Real	0.15	low
2	0.15	0.259446	Real	0.15	low
2	0.15	0.0977232	Real	0.15	low
2	0.15	0.139182	Real	0.15	low
2	0.15	0.0698094	Real	0.3	low
2	0.3	5.18897	Real	0.3	high
2	0.3	0.902905	Real	0.15	high
2	0.15	0.35899	Real	0.15	low
2	0.15	0.17611	Real	0.15	low
2	0.15	0.216669	Real	0.15	low
2	0.15	0.105447	Real	0.15	low
2	0.15	0.319017	Real	0.15	low
2	0.15	0.0973671	Real	0.15	low
2	0.15	0.140428	Real	0.15	low
2	0.15	0.0692551	Real	0.3	low
2	0.3	4.81918	Real	0.15	high
2	0.15	2.06884	Real	0.15	high
2	0.15	0.0969573	Real	0.3	low
2	0.3	2.38833	Real	0.3	high
2	0.3	0.158338	Real	0.6	low
2	0.6	4.78978	Real	0.6	high
2	0.6	1.04153	Real	0.3	high
2	0.3	4.03736	Real	0.15	high
2	0.15	4.85833	Real	0.15	high
2	0.15	0.319726	Real	0.3	low
2	0.3	2.34682	Real	0.3	high
2	0.3	0.146722	Real	0.3	low
2	0.3	0.434571	Real	0.3	low
2	0.3	0.314335	Real	0.15	low
2	0.15	5.24629	Real	0.15	high
2	0.15	0.340601	Real	0.15	low
2	0.15	0.200793	Real	0.15	low
2	0.15	0.0879405	Real	0.75	low
2	0.75	11.9189	Real	0.15	high
2	0.15	4.15074	Real	0.15	high
2	0.15	1.02965	Real	0.15	high
2	0.15	0.835325	Real	0.15	high
2	0.15	0.168858	Real	0.15	low
2	0.15	0.123321	Real	0.15	low
2	0.15	0.0969738	Real	0.15	low
2	0.15	0.0966805	Real	0.15	low
2	0.15	0.0766585	Real	0.15	low
2	0.15	0.0768633	Real	0.15	low
2	0.15	0.0637336	Real	0.15	low
2	0.15	0.0638216	Real	0.15	low
2	0.15	0.063379	Real	0.15	low
2	0.15	0.0636869	Real	0.15	low
2	0.15	0.063307	Real	0.15	low
2	0.15	0.0535201	Real	0.15	low
2	0.15	0.0534693	Real	0.15	low
2	0.15	0.0536632	Real	0.15	low
2	0.15	0.0538713	Real	0.15	low
2	0.15	0.0540064	Real	0.15	low
2	0.15	0.0536073	Real	0.15	low
2	0.15	0.0537062	Real	0.15	low
2	0.15	0.0538036	Real	0.15	low
2	0.15	0.053891	Real	0.15	low
2	0.15	0.0536489	Real	0.15	low
2	0.15	0.0535882	Real	0.15	low
2	0.15	0.0537143	Real	0.15	low
2	0.15	0.0537069	Real	0.15	low
2	0.15	0.0538288	Real	0.15	low
2	0.15	0.053874	Real	0.15	low
2	0.15	0.046126	Real	0.15	low
2	0.15	0.0461493	Real	0.15	low
2	0.15	0.0462384	Real	0.15	low
2	0.15	0.046326	Real	0.15	low
2	0.15	0.0464143	Real	0.15	low
2	0.15	0.0465025	Real	0.15	low
2	0.15	0.0399023	Real	0.15	low
2	0.15	0.0399707	Real	0.15	low
2	0.15	0.0400366	Real	0.15	low
2	0.15	0.0401027	Real	0.15	low
2	0.15	0.0401693	Real	0.15	low
2	0.15	0.0402325	Real	0.15	low
2	0.15	0.0402233	Real	0.15	low
2	0.15	0.0403323	Real	0.15	low
2	0.15	0.0341893	Real	0.15	low
2	0.15	0.0340692	Real	0.15	low
2	0.15	0.0341183	Real	0.15	low
2	0.15	0.0340779	Real	0.15	low
2	0.15	0.0341235	Real	0.15	low
2	0.15	0.0341686	Real	0.15	low
2	0.15	0.0342117	Real	0.15	low
2	0.15	0.0340802	Real	0.15	low
2	0.15	0.0341196	Real	0.15	low
2	0.15	0.0341587	Real	0.15	low
2	0.15	0.0340225	Real	0.15	low
2	0.15	0.0340575	Real	0.15	low
2	0.15	0.0340054	Real	0.15	low
2	0.15	0.0340377	Real	0.15	low
2	0.15	0.0340717	Real	0.15	low
2	0.15	0.0341049	Real	0.15	low
2	0.15	0.0341378	Real	0.15	low
2	0.15	0.0339952	Real	0.15	low
2	0.15	0.0340239	Real	0.15	low
2	0.15	0.0340531	Real	0.15	low
2	0.15	0.0340826	Real	0.15	low
2	0.15	0.0341116	Real	0.15	low
2	0.15	0.0277883	Real	0.15	low
2	0.15	0.0278149	Real	0.15	low
2	0.15	0.0278408	Real	0.15	low
2	0.15	0.0279201	Real	0.15	low
2	0.15	0.0279492	Real	0.15	low
2	0.15	0.0223158	Real	0.15	low
2	0.15	0.0223386	Real	0.15	low
2	0.15	0.0222346	Real	0.15	low
2	0.15	0.0222531	Real	0.15	low
2	0.15	0.0222716	Real	0.15	low
2	0.15	0.0222902	Real	0.15	low
2	0.15	0.0223096	Real	0.15	low
2	0.15	0.0223257	Real	0.15	low
2	0.15	0.0223427	Real	0.15	low
2	0.15	0.0223593	Real	0.15	low
2	0.15	0.0223759	Real	0.15	low
2	0.15	0.022393	Real	0.15	low
2	0.15	0.0224097	Real	0.15	low
2	0.15	0.0224269	Real	0.15	low
2	0.15	0.0224446	Real	0.15	low
2	0.15	0.0224613	Real	0.15	low
2	0.15	0.0224782	Real	0.15	low
2	0.15	0.0224949	Real	0.15	low
2	0.15	0.0225117	Real	0.15	low
2	0.15	0.0225289	Real	0.15	low
2	0.15	0.0225461	Real	0.15	low
2	0.15	0.022563	Real	0.15	low
2	0.15	0.0225809	Real	0.15	low
2	0.15	0.0225976	Real	0.15	low
2	0.15	0.0226151	Real	0.15	low
2	0.15	0.0226325	Real	0.15	low
2	0.15	0.0226499	Real	0.15	low
2	0.15	0.022667	Real	0.15	low
2	0.15	0.0226843	Real	0.15	low
2	0.15	0.0227016	Real	0.15	low
2	0.15	0.0227174	Real	0.15	low
2	0.15	0.0227324	Real	0.15	low
2	0.15	0.0227481	Real	0.15	low
2	0.15	0.0227633	Real	0.15	low
2	0.15	0.0227787	Real	0.15	low
2	0.15	0.0227942	Real	0.15	low
2	0.15	0.0228095	Real	0.15	low
2	0.15	0.0228253	Real	0.15	low
2	0.15	0.0228412	Real	0.15	low
2	0.15	0.0228568	Real	0.15	low
2	0.15	0.0228723	Real	0.15	low
2	0.15	0.0228878	Real	0.15	low
2	0.15	0.0229033	Real	0.15	low
2	0.15	0.0229186	Real	0.15	low
2	0.15	0.0229343	Real	0.15	low
2	0.15	0.0229511	Real	0.15	low
2	0.15	0.0229671	Real	0.15	low
2	0.15	0.0229821	Real	0.15	low
2	0.15	0.0229976	Real	0.15	low
2	0.15	0.023013	Real	0.15	low
2	0.15	0.0230296	Real	0.15	low
2	0.15	0.0229162	Real	0.15	low
2	0.15	0.0229301	Real	0.15	low
2	0.15	0.0229436	Real	0.15	low
2	0.15	0.0229574	Real	0.15	low
2	0.15	0.0229712	Real	0.15	low
2	0.15	0.0229849	Real	0.15	low
2	0.15	0.0229987	Real	0.15	low
2	0.15	0.0230126	Real	0.15	low
2	0.15	0.0230266	Real	0.15	low
2	0.15	0.0230405	Real	0.15	low
2	0.15	0.0230539	Real	0.15	low
2	0.15	0.0230679	Real	0.15	low
2	0.15	0.0230818	Real	0.15	low
2	0.15	0.0230955	Real	0.15	low
2	0.15	0.0231096	Real	0.15	low
2	0.15	0.0231239	Real	0.15	low
2	0.15	0.0231376	Real	0.15	low
2	0.15	0.0231519	Real	0.15	low
2	0.15	0.0231657	Real	0.15	low
2	0.15	0.0231796	Real	0.15	low
2	0.15	0.0231935	Real	0.15	low
2	0.15	0.0232077	Real	0.15	low
2	0.15	0.0232223	Real	0.15	low
2	0.15	0.023236	Real	0.15	low
2	0.15	0.0232503	Real	0.15	low
2	0.15	0.023264	Real	0.15	low
2	0.15	0.0232782	Real	0.15	low
2	0.15	0.0232924	Real	0.15	low
2	0.15	0.0233074	Real	0.15	low
2	0.15	0.0233216	Real	0.15	low
2	0.15	0.0233357	Real	0.15	low
2	0.15	0.0233497	Real	0.15	low
2	0.15	0.0233639	Real	0.15	low
2	0.15	0.0233782	Real	0.15	low
2	0.15	0.0233929	Real	0.15	low
2	0.15	0.023407	Real	0.15	low
2	0.15	0.0234211	Real	0.15	low
2	0.15	0.0234354	Real	0.15	low
2	0.15	0.0234498	Real	0.15	low
2	0.15	0.0234646	Real	0.15	low
2	0.15	0.0234788	Real	0.15	low
2	0.15	0.0234931	Real	0.15	low
2	0.15	0.0235075	Real	0.15	low
2	0.15	0.0235217	Real	0.15	low
2	0.15	0.0235362	Real	0.15	low
2	0.15	0.0235511	Real	0.15	low
2	0.15	0.0235654	Real	0.15	low
2	0.15	0.0235798	Real	0.15	low
2	0.15	0.0235941	Real	0.15	low
2	0.15	0.0236087	Real	0.15	low
2	0.15	0.0236238	Real	0.15	low
2	0.15	0.0236381	Real	0.15	low
2	0.15	0.0236528	Real	0.15	low
2	0.15	0.0236673	Real	0.15	low
2	0.15	0.0236826	Real	0.15	low
2	0.15	0.023697	Real	0.15	low
2	0.15	0.0237116	Real	0.15	low
2	0.15	0.0237264	Real	0.15	low
2	0.15	0.023741	Real	0.15	low
2	0.15	0.0237561	Real	0.15	low
2	0.15	0.0237706	Real	0.15	low
2	0.15	0.0237853	Real	0.15	low
2	0.15	0.0238001	Real	0.15	low
2	0.15	0.023815	Real	0.45	low
2	0.45	9.00125	Real	0.15	high
2	0.15	0.563977	Real	0.15	high
2	0.15	0.975267	Real	0.15	high
2	0.15	0.169347	Real	0.15	low
2	0.15	0.160507	Real	0.15	low
2	0.15	0.09309	Real	0.15	low
2	0.15	0.0875374	Real	0.15	low
2	0.15	0.0868659	Real	0.15	low
2	0.15	0.0731895	Real	0.15	low
2	0.15	0.0695694	Real	0.15	low
2	0.15	0.0602115	Real	0.15	low
2	0.15	0.06054	Real	0.15	low
2	0.15	0.0591175	Real	0.15	low
2	0.15	0.0593871	Real	0.15	low
2	0.15	0.0633349	Real	0.15	low
2	0.15	0.0506092	Real	0.3	low
2	0.3	6.41153	Real	0.3	high
2	0.3	1.07033	Real	0.75	high
2	0.75	9.37563	Real	0.15	high
2	0.15	13.2524	Real	0.15	high
2	0.15	0.557231	Real	0.15	high
2	0.15	0.291636	Real	0.15	low
2	0.15	0.159039	Real	0.15	low
2	0.15	0.117415	Real	0.15	low
2	0.15	0.0930027	Real	0.15	low
2	0.15	0.0927709	Real	0.15	low
2	0.15	0.0737474	Real	0.15	low
2	0.15	0.07395	Real	0.15	low
2	0.15	0.0614462	Real	0.15	low
2	0.15	0.0615354	Real	0.15	low
2	0.15	0.0611326	Real	0.15	low
2	0.15	0.061426	Real	0.15	low
2	0.15	0.0610802	Real	0.15	low
2	0.15	0.0517185	Real	0.15	low
2	0.15	0.051675	Real	0.15	low
2	0.15	0.0518015	Real	0.15	low
2	0.15	0.051998	Real	0.15	low
2	0.15	0.052126	Real	0.3	low
2	0.3	6.37327	Real	0.15	high
2	0.15	1.5098	Real	0.15	high
2	0.15	0.0937361	Real	0.15	low
2	0.15	0.601902	Real	0.15	high
2	0.15	0.134847	Real	0.15	low
2	0.15	0.167219	Real	0.15	low
2	0.15	0.0904121	Real	0.15	low
2	0.15	0.113868	Real	0.15	low
2	0.15	0.0734779	Real	0.15	low
2	0.15	0.0766576	Real	0.15	low
2	0.15	0.0566887	Real	0.15	low
2	0.15	0.0676855	Real	0.15	low
2	0.15	0.0578811	Real	0.15	low
2	0.15	0.0665055	Real	0.15	low
2	0.15	0.0589466	Real	0.15	low
2	0.15	0.0597953	Real	0.15	low
2	0.15	0.0503061	Real	0.15	low
2	0.15	0.0504462	Real	0.15	low
2	0.15	0.0506337	Real	0.15	low
2	0.15	0.054884	Real	0.15	low
2	0.15	0.0508626	Real	0.15	low
2	0.15	0.0509302	Real	0.15	low
2	0.15	0.0510358	Real	0.15	low
2	0.15	0.0511339	Real	0.15	low
2	0.15	0.0510158	Real	0.15	low
2	0.15	0.0510126	Real	0.15	low
2	0.15	0.0511282	Real	0.15	low
2	0.15	0.0511582	Real	0.15	low
2	0.15	0.0512705	Real	0.15	low
2	0.15	0.0527353	Real	0.15	low
2	0.15	0.0440693	Real	0.15	low
2	0.15	0.0441053	Real	0.15	low
2	0.15	0.0441886	Real	0.15	low
2	0.15	0.0442711	Real	0.15	low
2	0.15	0.0443529	Real	0.15	low
2	0.15	0.0456519	Real	0.15	low
2	0.15	0.0382631	Real	0.15	low
2	0.15	0.0383271	Real	0.15	low
2	0.15	0.0383897	Real	0.15	low
2	0.15	0.0384524	Real	0.15	low
2	0.15	0.0385153	Real	0.15	low
2	0.15	0.0396586	Real	0.15	low
2	0.15	0.0386407	Real	0.15	low
2	0.15	0.0541485	Real	0.15	low
2	0.15	0.0329569	Real	0.15	low
2	0.15	0.0328572	Real	0.15	low
2	0.15	0.0329043	Real	0.15	low
2	0.15	0.0328735	Real	0.15	low
2	0.15	0.032917	Real	0.15	low
2	0.15	0.0329612	Real	0.15	low
2	0.15	0.0330029	Real	0.15	low
2	0.15	0.0328923	Real	0.15	low
2	0.15	0.0329306	Real	0.15	low
2	0.15	0.0347764	Real	0.15	low
2	0.15	0.032945	Real	0.15	low
2	0.15	0.0329795	Real	0.15	low
2	0.15	0.0329339	Real	0.15	low
2	0.15	0.0329668	Real	0.15	low
2	0.15	0.0329997	Real	0.15	low
2	0.15	0.0330325	Real	0.15	low
2	0.15	0.0330654	Real	0.15	low
2	0.15	0.0329361	Real	0.15	low
2	0.15	0.0329652	Real	0.15	low
2	0.15	0.0329943	Real	0.15	low
2	0.15	0.0330233	Real	0.15	low
2	0.15	0.479849	Real	0.15	high
2	0.15	0.0270589	Real	0.15	low
2	0.15	0.0270855	Real	0.15	low
2	0.15	0.0271118	Real	0.15	low
2	0.15	0.0271888	Real	0.15	low
2	0.15	0.0272177	Real	0.15	low
2	0.15	0.0218197	Real	0.15	low
2	0.15	0.0218425	Real	0.15	low
2	0.15	0.0217434	Real	0.15	low
2	0.15	0.0217631	Real	0.15	low
2	0.15	0.021783	Real	0.15	low
2	0.15	0.0218023	Real	0.15	low
2	0.15	0.0218215	Real	0.15	low
2	0.15	0.0218392	Real	0.15	low
2	0.15	0.0218566	Real	0.15	low
2	0.15	0.0218741	Real	0.15	low
2	0.15	0.0218919	Real	0.15	low
2	0.15	0.0219102	Real	0.15	low
2	0.15	0.0219278	Real	0.15	low
2	0.15	0.0219466	Real	0.15	low
2	0.15	0.0219639	Real	0.15	low
2	0.15	0.0219817	Real	0.15	low
2	0.15	0.0219993	Real	0.15	low
2	0.15	0.0220172	Real	0.15	low
2	0.15	0.0220351	Real	0.15	low
2	0.15	0.022053	Real	0.15	low
2	0.15	0.0220713	Real	0.15	low
2	0.15	0.0220901	Real	0.15	low
2	0.15	0.0221074	Real	0.15	low
2	0.15	0.0221256	Real	0.15	low
2	0.15	0.0221438	Real	0.15	low
2	0.15	0.022162	Real	0.15	low
2	0.15	0.0221799	Real	0.15	low
2	0.15	0.0221982	Real	0.15	low
2	0.15	0.0222162	Real	0.15	low
2	0.15	0.0222357	Real	0.15	low
2	0.15	0.0222517	Real	0.15	low
2	0.15	0.0222683	Real	0.15	low
2	0.15	0.0222841	Real	0.15	low
2	0.15	0.0223005	Real	0.15	low
2	0.15	0.0223171	Real	0.15	low
2	0.15	0.0223342	Real	0.15	low
2	0.15	0.0223507	Real	0.15	low
2	0.15	0.0223675	Real	0.15	low
2	0.15	0.0223841	Real	0.15	low
2	0.15	0.0224007	Real	0.15	low
2	0.15	0.0224172	Real	0.15	low
2	0.15	0.022434	Real	0.15	low
2	0.15	0.0224507	Real	0.15	low
2	0.15	0.0224674	Real	0.15	low
2	0.15	0.0224851	Real	0.15	low
2	0.15	0.0225014	Real	0.15	low
2	0.15	0.0225179	Real	0.15	low
2	0.15	0.0225347	Real	0.15	low
2	0.15	0.0225513	Real	0.15	low
2	0.15	0.0225684	Real	0.15	low
2	0.15	0.0225852	Real	0.15	low
2	0.15	0.0224779	Real	0.15	low
2	0.15	0.0224929	Real	0.15	low
2	0.15	0.0225073	Real	0.15	low
2	0.15	0.0225225	Real	0.15	low
2	0.15	0.0225373	Real	0.15	low
2	0.15	0.022552	Real	0.15	low
2	0.15	0.0225671	Real	0.15	low
2	0.15	0.0225829	Real	0.15	low
2	0.15	0.022598	Real	0.15	low
2	0.15	0.0226132	Real	0.15	low
2	0.15	0.0226278	Real	0.15	low
2	0.15	0.0226432	Real	0.15	low
2	0.15	0.0226583	Real	0.15	low
2	0.15	0.022674	Real	0.15	low
2	0.15	0.0226891	Real	0.15	low
2	0.15	0.0227041	Real	0.15	low
2	0.15	0.0227194	Real	0.15	low
2	0.15	0.0227345	Real	0.15	low
2	0.15	0.0227498	Real	0.15	low
2	0.15	0.0227651	Real	0.15	low
2	0.15	0.0227805	Real	0.15	low
2	0.15	0.0227964	Real	0.15	low
2	0.15	0.0228115	Real	0.15	low
2	0.15	0.0228267	Real	0.15	low
2	0.15	0.022842	Real	0.15	low
2	0.15	0.0228574	Real	0.15	low
2	0.15	0.022873	Real	0.15	low
2	0.15	0.0228887	Real	0.15	low
2	0.15	0.0229044	Real	0.15	low
2	0.15	0.0229195	Real	0.15	low
2	0.15	0.022935	Real	0.15	low
2	0.15	0.0229504	Real	0.15	low
2	0.15	0.0229665	Real	0.15	low
2	0.15	0.0229822	Real	0.15	low
2	0.15	0.0229975	Real	0.15	low
2	0.15	0.0230129	Real	0.15	low
2	0.15	0.023029	Real	0.15	low
2	0.15	0.0230443	Real	0.15	low
2	0.15	0.0230608	Real	0.15	low
2	0.15	0.0230764	Real	0.15	low
2	0.15	0.0230923	Real	0.15	low
2	0.15	0.0231081	Real	0.15	low
2	0.15	0.023124	Real	0.15	low
2	0.15	0.0231397	Real	0.15	low
2	0.15	0.0231554	Real	0.15	low
2	0.15	0.0231713	Real	0.15	low
2	0.15	0.0231871	Real	0.15	low
2	0.15	0.0232031	Real	0.15	low
2	0.15	0.0232193	Real	0.15	low
2	0.15	0.023235	Real	0.15	low
2	0.15	0.0232508	Real	0.15	low
2	0.15	0.0232668	Real	0.15	low
2	0.15	0.023283	Real	0.15	low
2	0.15	0.0232994	Real	0.15	low
2	0.15	0.0233153	Real	0.15	low
2	0.15	0.0233311	Real	0.15	low
2	0.15	0.0233469	Real	0.15	low
2	0.15	0.0233636	Real	0.15	low
2	0.15	0.0233794	Real	0.15	low
2	0.15	0.0233957	Real	0.15	low
2	0.15	0.0234118	Real	0.15	low
2	0.15	0.0234283	Real	0.15	low
2	0.15	0.0234446	Real	0.15	low
2	0.15	0.0234609	Real	0.15	low
2	0.15	0.0234768	Real	0.15	low
2	0.15	0.023363	Real	0.15	low
2	0.15	0.0233772	Real	0.15	low
2	0.15	0.0233913	Real	0.15	low
2	0.15	0.0234056	Real	0.15	low
2	0.15	0.02342	Real	0.15	low
2	0.15	0.023434	Real	0.15	low
2	0.15	0.0234481	Real	0.15	low
2	0.15	0.0234624	Real	0.15	low
2	0.15	0.0234769	Real	0.15	low
2	0.15	0.0234909	Real	0.15	low
2	0.15	0.0235052	Real	0.15	low
2	0.15	0.0235194	Real		low
3	0.428571	4.90689	Real	0.428571	high
3	0.428571	0.351367	Real	0.428571	low
3	0.428571	0.255035	Real	0.428571	low
3	0.428571	0.164197	Real	0.428571	low
3	0.428571	0.111785	Real	0.428571	low
3	0.428571	0.105248	Real	1.71429	low
3	1.71429	8.75576	Real	0.428571	high
3	0.428571	4.12947	Real	0.428571	high
3	0.428571	0.153445	Real	0.428571	low
3	0.428571	0.390752	Real	0.428571	low
3	0.428571	0.172364	Real	0.428571	low
3	0.428571	0.105644	Real	0.428571	low
3	0.428571	0.1405	Real	0.428571	low
3	0.428571	0.089286	Real	0.428571	low
3	0.428571	0.0694422	Real	0.428571	low
3	0.428571	0.0698309	Real	0.428571	low
3	0.428571	0.0581024	Real	0.428571	low
3	0.428571	0.0580441	Real	0.428571	low
3	0.428571	0.0579147	Real	0.857143	low
3	0.857143	6.16837	Real	0.428571	high
3	0.428571	2.43191	Real	0.428571	high
3	0.428571	0.0816885	Real	0.428571	low
3	0.428571	0.736142	Real	0.428571	low
3	0.428571	0.181661	Real	0.428571	low
3	0.428571	0.195645	Real	0.428571	low
3	0.428571	0.0925895	Real	0.857143	low
3	0.857143	4.50505	Real	0.857143	high
3	0.857143	0.707118	Real	0.857143	low
3	0.857143	0.40298	Real	0.428571	low
3	0.428571	3.91722	Real	0.428571	high
3	0.428571	0.170941	Real	0.428571	low
3	0.428571	0.658973	Real	0.428571	low
3	0.428571	0.0831756	Real	0.428571	low
3	0.428571	0.248605	Real	0.428571	low
3	0.428571	0.0769325	Real	0.857143	low
3	0.857143	4.50023	Real	0.857143	high
3	0.857143	0.615389	Real	0.428571	low
3	0.428571	3.09005	Real	0.428571	high
3	0.428571	0.157103	Real	0.428571	low
3	0.428571	0.417424	Real	0.428571	low
3	0.428571	0.103744	Real	0.428571	low
3	0.428571	0.282819	Real	0.428571	low
3	0.428571	0.0760152	Real	0.428571	low
3	0.428571	0.151316	Real	0.428571	low
3	0.428571	0.0639347	Real	1.28571	low
3	1.28571	8.19824	Real	0.214286	high
3	0.214286	6.09744	Real	0.214286	high
3	0.214286	0.0861316	Real	0.214286	low
3	0.214286	0.34934	Real	0.214286	low
3	0.214286	0.123824	Real	0.214286	low
3	0.214286	0.0976248	Real	0.214286	low
3	0.214286	0.0804968	Real	0.214286	low
3	0.214286	0.0807244	Real	0.214286	low
3	0.214286	0.0648881	Real	0.214286	low
3	0.214286	0.0651824	Real	0.214286	low
3	0.214286	0.0544673	Real	0.214286	low
3	0.214286	0.0783693	Real	0.214286	low
3	0.214286	0.0547269	Real	0.214286	low
3	0.214286	0.0549665	Real	0.214286	low
3	0.214286	0.0547081	Real	0.214286	low
3	0.214286	0.0462199	Real	0.214286	low
3	0.214286	0.046235	Real	0.214286	low
3	0.214286	0.0463398	Real	0.214286	low
3	0.214286	0.0464921	Real	1.28571	low
3	1.28571	10.974	Real	0.214286	high
3	0.214286	1.00016	Real	0.214286	high
3	0.214286	0.12134	Real	0.214286	low
3	0.214286	0.484426	Real	0.214286	low
3	0.214286	0.121073	Real	0.214286	low
3	0.214286	0.096303	Real	0.214286	low
3	0.214286	0.0799006	Real	0.214286	low
3	0.214286	0.0801755	Real	0.214286	low
3	0.214286	0.064617	Real	0.214286	low
3	0.214286	0.0649188	Real	0.214286	low
3	0.214286	0.0543475	Real	0.214286	low
3	0.214286	0.0590405	Real	0.214286	low
3	0.214286	0.0546458	Real	0.214286	low
3	0.214286	0.0548855	Real	0.214286	low
3	0.214286	0.0546545	Real	0.214286	low
3	0.214286	0.0462397	Real	0.214286	low
3	0.214286	0.0462628	Real	0.214286	low
3	0.214286	0.0463707	Real	0.214286	low
3	0.214286	0.0465242	Real	0.428572	low
3	0.428572	5.50947	Real	0.214286	high
3	0.214286	1.098	Real	0.214286	high
3	0.214286	0.0979118	Real	0.214286	low
3	0.214286	0.432723	Real	0.214286	low
3	0.214286	0.15914	Real	0.214286	low
[truncated: 9,410 more rows]
