# Supplementary material for: Human newborns form musical predictions based on rhythmic but not melodic structure
Source: PLoS Biol. 2026 Feb 5;24(2):e3003600. doi: 10.1371/journal.pbio.3003600 (PMC12875487; doi:10.1371/journal.pbio.3003600)
Supplement: S8 Data — Difference of EEG prediction accuracy for each infant between the full and the reduced model (Δr values), assessing the unique contribution of high-level musical features (St, Et, Sp, and Ep) obtained from an enculturated IDyOM model trained on an extra music corpus. (XLSX) [file pbio.3003600.s014.xlsx]

## Sheet: Sheet1
sbj	PredAcc Delta	condition	model	melID
1	0.0034835	Real	-mus	o_01
1	0.00039237	Real	-mus	o_02
1	-0.00056525	Real	-mus	o_03
1	-0.00014886	Real	-mus	o_04
1	0.0021563	Real	-mus	o_05
1	0.0040611	Real	-mus	o_06
1	0.0014202	Real	-mus	o_07
1	0.0099951	Real	-mus	o_08
1	0.00096637	Real	-mus	o_09
1	-0.00087343	Real	-mus	o_10
1	-0.0013788	Shuffled	-mus	s_01
1	0.00039698	Shuffled	-mus	s_05
1	0.0079585	Shuffled	-mus	s_08
1	-0.0054002	Shuffled	-mus	s_10
2	0.0008184	Real	-mus	o_01
2	0.0070296	Real	-mus	o_02
2	0.0063387	Real	-mus	o_03
2	0.010949	Real	-mus	o_04
2	0.010842	Real	-mus	o_05
2	-0.00060506	Real	-mus	o_06
2	0.0079411	Real	-mus	o_07
2	0.0068007	Real	-mus	o_08
2	-0.0022426	Real	-mus	o_09
2	0.0070799	Real	-mus	o_10
2	-0.0014304	Shuffled	-mus	s_01
2	0.0046146	Shuffled	-mus	s_05
2	0.01412	Shuffled	-mus	s_08
2	0.0060246	Shuffled	-mus	s_10
3	-0.016583	Real	-mus	o_01
3	-0.0065155	Real	-mus	o_02
3	0.0040412	Real	-mus	o_03
3	0.0078777	Real	-mus	o_04
3	0.0031133	Real	-mus	o_05
3	-0.019593	Real	-mus	o_06
3	0.015027	Real	-mus	o_07
3	-0.009489	Real	-mus	o_08
3	-0.0094052	Real	-mus	o_09
3	0.0070095	Real	-mus	o_10
3	-0.0041907	Shuffled	-mus	s_01
3	0.006018	Shuffled	-mus	s_05
3	-0.0037625	Shuffled	-mus	s_08
3	0.0017356	Shuffled	-mus	s_10
4	-0.00011487	Real	-mus	o_01
4	0.003045	Real	-mus	o_02
4	0.0020832	Real	-mus	o_03
4	0.0047386	Real	-mus	o_04
4	0.0043264	Real	-mus	o_05
4	-0.0011981	Real	-mus	o_06
4	0.0040114	Real	-mus	o_07
4	0.0047155	Real	-mus	o_08
4	0.0027243	Real	-mus	o_09
4	0.0048132	Real	-mus	o_10
4	-0.006953	Shuffled	-mus	s_01
4	-0.00015277	Shuffled	-mus	s_05
4	0.0026407	Shuffled	-mus	s_08
4	-0.00057839	Shuffled	-mus	s_10
5	0.044064	Real	-mus	o_01
5	0.023119	Real	-mus	o_02
5	-0.021537	Real	-mus	o_03
5	-0.024699	Real	-mus	o_04
5	-0.014525	Real	-mus	o_05
5	-0.020616	Real	-mus	o_06
5	-0.017645	Real	-mus	o_07
5	-0.0488	Real	-mus	o_08
5	-0.0083733	Real	-mus	o_09
5	0.020219	Real	-mus	o_10
5	-0.030125	Shuffled	-mus	s_01
5	-0.024578	Shuffled	-mus	s_05
5	-0.029149	Shuffled	-mus	s_08
5	-0.011948	Shuffled	-mus	s_10
6	-0.013002	Real	-mus	o_01
6	0.00088691	Real	-mus	o_02
6	-0.0071565	Real	-mus	o_03
6	0.0017067	Real	-mus	o_04
6	-0.0035888	Real	-mus	o_05
6	-0.0084323	Real	-mus	o_06
6	0.0029721	Real	-mus	o_07
6	-0.0054912	Real	-mus	o_08
6	0.011263	Real	-mus	o_09
6	0.011359	Real	-mus	o_10
6	-0.0071024	Shuffled	-mus	s_01
6	0.0033381	Shuffled	-mus	s_05
6	0.018277	Shuffled	-mus	s_08
6	-0.016235	Shuffled	-mus	s_10
7	0.0035747	Real	-mus	o_01
7	0.0054531	Real	-mus	o_02
7	0.0119	Real	-mus	o_03
7	0.0064341	Real	-mus	o_04
7	-0.0069795	Real	-mus	o_05
7	0.014265	Real	-mus	o_06
7	0.011054	Real	-mus	o_07
7	-1.5038e-05	Real	-mus	o_08
7	0.012066	Real	-mus	o_09
7	0.0023975	Real	-mus	o_10
7	0.00090423	Shuffled	-mus	s_01
7	-0.0012043	Shuffled	-mus	s_05
7	-0.0013246	Shuffled	-mus	s_08
7	0.0012249	Shuffled	-mus	s_10
8	0.0034523	Real	-mus	o_01
8	-0.0048807	Real	-mus	o_02
8	0.0052354	Real	-mus	o_03
8	0.0085538	Real	-mus	o_04
8	0.013945	Real	-mus	o_05
8	0.0014426	Real	-mus	o_06
8	0.0040749	Real	-mus	o_07
8	0.0075407	Real	-mus	o_08
8	0.0087144	Real	-mus	o_09
8	0.0023738	Real	-mus	o_10
8	0.0010386	Shuffled	-mus	s_01
8	0.0063216	Shuffled	-mus	s_05
8	0.00045174	Shuffled	-mus	s_08
8	-0.011943	Shuffled	-mus	s_10
9	-0.00069897	Real	-mus	o_01
9	0.00033402	Real	-mus	o_02
9	-0.0047443	Real	-mus	o_03
9	0.00042637	Real	-mus	o_04
9	0.0028076	Real	-mus	o_05
9	0.0054907	Real	-mus	o_06
9	-0.0046852	Real	-mus	o_07
9	-0.0064691	Real	-mus	o_08
9	-0.0029159	Real	-mus	o_09
9	-0.0054771	Real	-mus	o_10
9	0.028268	Shuffled	-mus	s_01
9	-0.014267	Shuffled	-mus	s_05
9	-0.0025342	Shuffled	-mus	s_08
9	-0.0026999	Shuffled	-mus	s_10
10	-0.0069402	Real	-mus	o_01
10	0.011643	Real	-mus	o_02
10	0.0056349	Real	-mus	o_03
10	0.0065069	Real	-mus	o_04
10	0.0082153	Real	-mus	o_05
10	-0.011211	Real	-mus	o_06
10	0.011283	Real	-mus	o_07
10	-0.0055539	Real	-mus	o_08
10	-0.0018233	Real	-mus	o_09
10	0.014717	Real	-mus	o_10
10	0.003362	Shuffled	-mus	s_01
10	-0.0012875	Shuffled	-mus	s_05
10	0.0015945	Shuffled	-mus	s_08
10	0.0057794	Shuffled	-mus	s_10
12	0.0021624	Real	-mus	o_01
12	0.002804	Real	-mus	o_02
12	0.017446	Real	-mus	o_03
12	-0.0053364	Real	-mus	o_04
12	0.016886	Real	-mus	o_05
12	0.021858	Real	-mus	o_06
12	0.0059455	Real	-mus	o_07
12	-0.0070805	Real	-mus	o_08
12	0.016149	Real	-mus	o_09
12	-0.0064893	Real	-mus	o_10
12	-0.0025628	Shuffled	-mus	s_01
12	0.0030265	Shuffled	-mus	s_05
12	0.0019312	Shuffled	-mus	s_08
12	0.0085438	Shuffled	-mus	s_10
13	0.0036337	Real	-mus	o_01
13	0.010735	Real	-mus	o_02
13	0.012649	Real	-mus	o_03
13	0.0057779	Real	-mus	o_04
13	0.026841	Real	-mus	o_05
13	-0.0018574	Real	-mus	o_06
13	0.0094918	Real	-mus	o_07
13	0.0052367	Real	-mus	o_08
13	0.005319	Real	-mus	o_09
13	0.0077214	Real	-mus	o_10
13	0.0013442	Shuffled	-mus	s_01
13	0.0029285	Shuffled	-mus	s_05
13	0.014036	Shuffled	-mus	s_08
13	-0.0092832	Shuffled	-mus	s_10
14	0.0091476	Real	-mus	o_01
14	-0.01657	Real	-mus	o_02
14	0.00091024	Real	-mus	o_03
14	0.017579	Real	-mus	o_04
14	0.061599	Real	-mus	o_05
14	0.01265	Real	-mus	o_06
14	0.013431	Real	-mus	o_07
14	0.0038001	Real	-mus	o_08
14	-0.0053462	Real	-mus	o_09
14	-0.0034152	Real	-mus	o_10
14	0.014521	Shuffled	-mus	s_01
14	0.038147	Shuffled	-mus	s_05
14	-0.012198	Shuffled	-mus	s_08
14	0.0021452	Shuffled	-mus	s_10
15	-0.0056268	Real	-mus	o_01
15	0.00058369	Real	-mus	o_02
15	0.005857	Real	-mus	o_03
15	0.005801	Real	-mus	o_04
15	0.00036238	Real	-mus	o_05
15	-0.00234	Real	-mus	o_06
15	0.0033057	Real	-mus	o_07
15	-0.0023573	Real	-mus	o_08
15	-0.0015109	Real	-mus	o_09
15	0.0042432	Real	-mus	o_10
15	-0.0035639	Shuffled	-mus	s_01
15	0.0012101	Shuffled	-mus	s_05
15	-0.0023375	Shuffled	-mus	s_08
15	0.0038577	Shuffled	-mus	s_10
16	0.0038787	Real	-mus	o_01
16	0.0083461	Real	-mus	o_02
16	0.0013894	Real	-mus	o_03
16	0.0098937	Real	-mus	o_04
16	0.0062402	Real	-mus	o_05
16	0.0042889	Real	-mus	o_06
16	0.0013591	Real	-mus	o_07
16	-0.0028758	Real	-mus	o_08
16	0.0047067	Real	-mus	o_09
16	-0.0044727	Real	-mus	o_10
16	0.0039882	Shuffled	-mus	s_01
16	-0.00089984	Shuffled	-mus	s_05
16	-0.0096207	Shuffled	-mus	s_08
16	0.002808	Shuffled	-mus	s_10
17	0.0046025	Real	-mus	o_01
17	0.0035895	Real	-mus	o_02
17	0.011766	Real	-mus	o_03
17	0.0058942	Real	-mus	o_04
17	0.010689	Real	-mus	o_05
17	-0.011501	Real	-mus	o_06
17	0.00068128	Real	-mus	o_07
17	0.00047128	Real	-mus	o_08
17	0.007379	Real	-mus	o_09
17	0.0071982	Real	-mus	o_10
17	-0.0049258	Shuffled	-mus	s_01
17	0.0052927	Shuffled	-mus	s_05
17	0.0059815	Shuffled	-mus	s_08
17	0.0048264	Shuffled	-mus	s_10
18	0.0063845	Real	-mus	o_01
18	0.0012465	Real	-mus	o_02
18	0.0062908	Real	-mus	o_03
18	0.0028705	Real	-mus	o_04
18	0.0087973	Real	-mus	o_05
18	0.0050732	Real	-mus	o_06
18	0.0047255	Real	-mus	o_07
18	5.1937e-05	Real	-mus	o_08
18	0.010028	Real	-mus	o_09
18	0.0062266	Real	-mus	o_10
18	0.0011642	Shuffled	-mus	s_01
18	0.003777	Shuffled	-mus	s_05
18	0.0024748	Shuffled	-mus	s_08
18	0.003595	Shuffled	-mus	s_10
19	0.0019085	Real	-mus	o_01
19	0.0065086	Real	-mus	o_02
19	0.011408	Real	-mus	o_03
19	0.016458	Real	-mus	o_04
19	0.0067651	Real	-mus	o_05
19	-0.00015901	Real	-mus	o_06
19	0.0025754	Real	-mus	o_07
19	0.0047671	Real	-mus	o_08
19	0.026315	Real	-mus	o_09
19	0.0023037	Real	-mus	o_10
19	-0.0030357	Shuffled	-mus	s_01
19	0.0038405	Shuffled	-mus	s_05
19	0.0072839	Shuffled	-mus	s_08
19	-0.0019044	Shuffled	-mus	s_10
20	0.0045374	Real	-mus	o_01
20	-0.0099717	Real	-mus	o_02
20	-0.011181	Real	-mus	o_03
20	0.0085051	Real	-mus	o_04
20	-0.0054729	Real	-mus	o_05
20	-0.00073235	Real	-mus	o_06
20	0.0092986	Real	-mus	o_07
20	-0.0067258	Real	-mus	o_08
20	0.003836	Real	-mus	o_09
20	0.0034268	Real	-mus	o_10
20	-0.0041502	Shuffled	-mus	s_01
20	-0.0053057	Shuffled	-mus	s_05
20	-0.0093302	Shuffled	-mus	s_08
20	0.0059974	Shuffled	-mus	s_10
21	-0.0079766	Real	-mus	o_01
21	0.00012316	Real	-mus	o_02
21	0.042708	Real	-mus	o_03
21	0.00095237	Real	-mus	o_04
21	0.050803	Real	-mus	o_05
21	-0.0089642	Real	-mus	o_06
21	0.0026067	Real	-mus	o_07
21	0.033026	Real	-mus	o_08
21	0.00074687	Real	-mus	o_09
21	-0.0011673	Real	-mus	o_10
21	0.029256	Shuffled	-mus	s_01
21	0.0099304	Shuffled	-mus	s_05
21	0.02236	Shuffled	-mus	s_08
21	-0.00097661	Shuffled	-mus	s_10
22	0.015872	Real	-mus	o_01
22	0.015249	Real	-mus	o_02
22	-0.0030798	Real	-mus	o_03
22	-0.00042831	Real	-mus	o_04
22	-0.0050049	Real	-mus	o_05
22	0.0068819	Real	-mus	o_06
22	-0.0025626	Real	-mus	o_07
22	-0.0016431	Real	-mus	o_08
22	0.00078059	Real	-mus	o_09
22	-0.0060866	Real	-mus	o_10
22	-0.0033994	Shuffled	-mus	s_01
22	-0.0052788	Shuffled	-mus	s_05
22	-0.0068657	Shuffled	-mus	s_08
22	0.0099784	Shuffled	-mus	s_10
23	0.0064157	Real	-mus	o_01
23	0.010829	Real	-mus	o_02
23	0.0070111	Real	-mus	o_03
23	0.01473	Real	-mus	o_04
23	0.016422	Real	-mus	o_05
23	0.0032547	Real	-mus	o_06
23	0.02692	Real	-mus	o_07
23	0.0078876	Real	-mus	o_08
23	0.00055769	Real	-mus	o_09
23	0.0088969	Real	-mus	o_10
23	0.00037736	Shuffled	-mus	s_01
23	0.0012093	Shuffled	-mus	s_05
23	0.0066728	Shuffled	-mus	s_08
23	0.0005542	Shuffled	-mus	s_10
24	-0.00061411	Real	-mus	o_01
24	-0.012207	Real	-mus	o_02
24	0.0057982	Real	-mus	o_03
24	-0.00062507	Real	-mus	o_04
24	-0.0015711	Real	-mus	o_05
24	-0.00045787	Real	-mus	o_06
24	-0.0022519	Real	-mus	o_07
24	-0.00070247	Real	-mus	o_08
24	0.0045166	Real	-mus	o_09
24	-0.014747	Real	-mus	o_10
24	-0.0024381	Shuffled	-mus	s_01
24	-0.00209	Shuffled	-mus	s_05
24	0.0051809	Shuffled	-mus	s_08
24	-0.008023	Shuffled	-mus	s_10
25	-0.0045205	Real	-mus	o_01
25	-0.0039156	Real	-mus	o_02
25	0.0025621	Real	-mus	o_03
25	0.0089774	Real	-mus	o_04
25	0.0018944	Real	-mus	o_05
25	-0.010318	Real	-mus	o_06
25	0.0013581	Real	-mus	o_07
25	-0.0017063	Real	-mus	o_08
25	-0.0075693	Real	-mus	o_09
25	0.0074526	Real	-mus	o_10
25	0.0005009	Shuffled	-mus	s_01
25	-0.0093606	Shuffled	-mus	s_05
25	-0.015891	Shuffled	-mus	s_08
25	-0.00031468	Shuffled	-mus	s_10
26	0.0044657	Real	-mus	o_01
26	0.0087104	Real	-mus	o_02
26	0.006216	Real	-mus	o_03
26	0.0050588	Real	-mus	o_04
26	0.025813	Real	-mus	o_05
26	-0.003572	Real	-mus	o_06
26	0.0070058	Real	-mus	o_07
26	0.022298	Real	-mus	o_08
26	-0.0034334	Real	-mus	o_09
26	0.0054562	Real	-mus	o_10
26	-0.007134	Shuffled	-mus	s_01
26	0.010819	Shuffled	-mus	s_05
26	-0.013231	Shuffled	-mus	s_08
26	-0.009207	Shuffled	-mus	s_10
27	0.014052	Real	-mus	o_01
27	0.0043824	Real	-mus	o_02
27	0.0030609	Real	-mus	o_03
27	-0.0016874	Real	-mus	o_04
27	0.015356	Real	-mus	o_05
27	0.0086995	Real	-mus	o_06
27	-0.0031415	Real	-mus	o_07
27	0.0052876	Real	-mus	o_08
27	0.005449	Real	-mus	o_09
27	-0.0018199	Real	-mus	o_10
27	-0.0013319	Shuffled	-mus	s_01
27	0.0071388	Shuffled	-mus	s_05
27	0.010501	Shuffled	-mus	s_08
27	-0.0019649	Shuffled	-mus	s_10
28	-0.0086069	Real	-mus	o_01
28	0.0074776	Real	-mus	o_02
28	0.0079185	Real	-mus	o_03
28	0.0070921	Real	-mus	o_04
28	0.020054	Real	-mus	o_05
28	-0.0041271	Real	-mus	o_06
28	-0.019883	Real	-mus	o_07
28	0.01118	Real	-mus	o_08
28	0.00916	Real	-mus	o_09
28	0.008271	Real	-mus	o_10
28	-0.0033086	Shuffled	-mus	s_01
28	0.0072527	Shuffled	-mus	s_05
28	0.0067438	Shuffled	-mus	s_08
28	0.00076058	Shuffled	-mus	s_10
29	0.022557	Real	-mus	o_01
29	0.0046738	Real	-mus	o_02
29	0.0068996	Real	-mus	o_03
29	0.014348	Real	-mus	o_04
29	0.029077	Real	-mus	o_05
29	0.0064742	Real	-mus	o_06
29	0.030731	Real	-mus	o_07
29	-0.0086027	Real	-mus	o_08
29	0.026412	Real	-mus	o_09
29	0.0024769	Real	-mus	o_10
29	-0.00028741	Shuffled	-mus	s_01
29	-0.0053103	Shuffled	-mus	s_05
29	0.029235	Shuffled	-mus	s_08
29	-0.0069515	Shuffled	-mus	s_10
30	0.0072289	Real	-mus	o_01
30	-0.00018766	Real	-mus	o_02
30	-0.00078961	Real	-mus	o_03
30	0.0026824	Real	-mus	o_04
30	0.0037279	Real	-mus	o_05
30	0.017293	Real	-mus	o_06
30	0.0023754	Real	-mus	o_07
30	-0.00022794	Real	-mus	o_08
30	0.0055598	Real	-mus	o_09
30	0.0017111	Real	-mus	o_10
30	-0.0012811	Shuffled	-mus	s_01
30	-0.0015084	Shuffled	-mus	s_05
30	0.0023861	Shuffled	-mus	s_08
30	0.002882	Shuffled	-mus	s_10
31	0.045928	Real	-mus	o_01
31	0.015992	Real	-mus	o_02
31	0.0035571	Real	-mus	o_03
31	0.0029382	Real	-mus	o_04
31	-0.017583	Real	-mus	o_05
31	0.0026676	Real	-mus	o_06
31	0.0063347	Real	-mus	o_07
31	0.0046822	Real	-mus	o_08
31	0.0036211	Real	-mus	o_09
31	-0.0054498	Real	-mus	o_10
31	-0.0028809	Shuffled	-mus	s_01
31	0.0076548	Shuffled	-mus	s_05
31	0.010975	Shuffled	-mus	s_08
31	-0.01494	Shuffled	-mus	s_10
32	0.0067968	Real	-mus	o_01
32	-0.0098207	Real	-mus	o_02
32	0.0076997	Real	-mus	o_03
32	-0.0014152	Real	-mus	o_04
32	0.016732	Real	-mus	o_05
32	-0.0020208	Real	-mus	o_06
32	-0.01468	Real	-mus	o_07
32	-0.011759	Real	-mus	o_08
32	0.0097009	Real	-mus	o_09
32	0.013714	Real	-mus	o_10
32	-0.0071621	Shuffled	-mus	s_01
32	0.0086159	Shuffled	-mus	s_05
32	-0.0074888	Shuffled	-mus	s_08
32	-0.0069122	Shuffled	-mus	s_10
33	-0.0028398	Real	-mus	o_01
33	0.0066153	Real	-mus	o_02
33	0.02793	Real	-mus	o_03
33	0.012919	Real	-mus	o_04
33	0.014275	Real	-mus	o_05
33	-0.0017952	Real	-mus	o_06
33	0.0027591	Real	-mus	o_07
33	0.0057372	Real	-mus	o_08
33	0.00089654	Real	-mus	o_09
33	0.0067516	Real	-mus	o_10
33	-0.014702	Shuffled	-mus	s_01
33	0.0086248	Shuffled	-mus	s_05
33	0.02073	Shuffled	-mus	s_08
33	-0.00022914	Shuffled	-mus	s_10
35	0.0057741	Real	-mus	o_01
35	0.0066459	Real	-mus	o_02
35	0.010049	Real	-mus	o_03
35	0.0034207	Real	-mus	o_04
35	0.014021	Real	-mus	o_05
35	-0.0011886	Real	-mus	o_06
35	0.011767	Real	-mus	o_07
35	0.0041046	Real	-mus	o_08
35	0.012867	Real	-mus	o_09
35	0.0059165	Real	-mus	o_10
35	-0.0012774	Shuffled	-mus	s_01
35	0.0015851	Shuffled	-mus	s_05
35	0.010663	Shuffled	-mus	s_08
35	0.0056392	Shuffled	-mus	s_10
36	0.0016461	Real	-mus	o_01
36	0.0011529	Real	-mus	o_02
36	0.0058397	Real	-mus	o_03
36	-0.015949	Real	-mus	o_04
36	0.0011499	Real	-mus	o_05
36	0.0017962	Real	-mus	o_06
36	0.0033463	Real	-mus	o_07
36	-0.0030652	Real	-mus	o_08
36	0.0023561	Real	-mus	o_09
36	0.0017509	Real	-mus	o_10
36	-0.021153	Shuffled	-mus	s_01
36	0.0016141	Shuffled	-mus	s_05
36	0.0040207	Shuffled	-mus	s_08
36	0.00023023	Shuffled	-mus	s_10
37	-0.00063514	Real	-mus	o_01
37	-0.0013893	Real	-mus	o_02
37	0.0090857	Real	-mus	o_03
37	0.013073	Real	-mus	o_04
37	-0.0030319	Real	-mus	o_05
37	0.01797	Real	-mus	o_06
37	-0.015469	Real	-mus	o_07
37	0.0022478	Real	-mus	o_08
37	-0.0043313	Real	-mus	o_09
37	0.0038932	Real	-mus	o_10
37	-0.014729	Shuffled	-mus	s_01
37	0.0062164	Shuffled	-mus	s_05
37	0.0033655	Shuffled	-mus	s_08
37	0.0088423	Shuffled	-mus	s_10
38	-0.00076262	Real	-mus	o_01
38	0.0010268	Real	-mus	o_02
38	-0.0009789	Real	-mus	o_03
38	0.010221	Real	-mus	o_04
38	-0.0081614	Real	-mus	o_05
38	0.0049401	Real	-mus	o_06
38	-0.00042361	Real	-mus	o_07
38	0.0070112	Real	-mus	o_08
38	0.017197	Real	-mus	o_09
38	-0.0062676	Real	-mus	o_10
38	-0.0044849	Shuffled	-mus	s_01
38	0.016579	Shuffled	-mus	s_05
38	0.00046755	Shuffled	-mus	s_08
38	-0.0009729	Shuffled	-mus	s_10
39	0.020247	Real	-mus	o_01
39	0.002687	Real	-mus	o_02
39	-0.0085196	Real	-mus	o_03
39	-1.5615e-06	Real	-mus	o_04
39	0.011816	Real	-mus	o_05
39	0.00029151	Real	-mus	o_06
39	0.0049788	Real	-mus	o_07
39	-0.0042791	Real	-mus	o_08
39	0.0028747	Real	-mus	o_09
39	0.0097153	Real	-mus	o_10
39	0.0082789	Shuffled	-mus	s_01
39	-0.0014409	Shuffled	-mus	s_05
39	0.012647	Shuffled	-mus	s_08
39	0.0015724	Shuffled	-mus	s_10
40	0.0042018	Real	-mus	o_01
40	0.0061052	Real	-mus	o_02
40	0.0056746	Real	-mus	o_03
40	0.035349	Real	-mus	o_04
40	-0.006781	Real	-mus	o_05
40	-0.024977	Real	-mus	o_06
40	-0.0011199	Real	-mus	o_07
40	-0.0040559	Real	-mus	o_08
40	0.0012107	Real	-mus	o_09
40	-0.0026293	Real	-mus	o_10
40	-0.012819	Shuffled	-mus	s_01
40	0.0055509	Shuffled	-mus	s_05
40	0.01068	Shuffled	-mus	s_08
40	-0.0062386	Shuffled	-mus	s_10
41	-0.014099	Real	-mus	o_01
41	0.0082261	Real	-mus	o_02
41	0.0095673	Real	-mus	o_03
41	-0.0091113	Real	-mus	o_04
41	-0.011833	Real	-mus	o_05
41	0.0018432	Real	-mus	o_06
41	0.0013649	Real	-mus	o_07
41	0.0037372	Real	-mus	o_08
41	-0.0067757	Real	-mus	o_09
41	-0.002262	Real	-mus	o_10
41	-0.0058278	Shuffled	-mus	s_01
41	-0.012566	Shuffled	-mus	s_05
41	-0.00061257	Shuffled	-mus	s_08
41	-0.00070638	Shuffled	-mus	s_10
42	2.2632e-05	Real	-mus	o_01
42	0.0032022	Real	-mus	o_02
42	-0.0059162	Real	-mus	o_03
42	0.015896	Real	-mus	o_04
42	0.0074785	Real	-mus	o_05
42	0.012564	Real	-mus	o_06
42	-0.0038685	Real	-mus	o_07
42	-0.0040786	Real	-mus	o_08
42	0.0044942	Real	-mus	o_09
42	-0.012803	Real	-mus	o_10
42	0.0018507	Shuffled	-mus	s_01
42	0.0073403	Shuffled	-mus	s_05
42	-0.0052278	Shuffled	-mus	s_08
42	-0.0011685	Shuffled	-mus	s_10
43	0.0097795	Real	-mus	o_01
43	-0.0047767	Real	-mus	o_02
43	0.0024376	Real	-mus	o_03
43	-0.00095152	Real	-mus	o_04
43	0.005123	Real	-mus	o_05
43	0.0055319	Real	-mus	o_06
43	0.0059917	Real	-mus	o_07
43	-0.015804	Real	-mus	o_08
43	0.017118	Real	-mus	o_09
43	-0.0093269	Real	-mus	o_10
43	-0.0059895	Shuffled	-mus	s_01
43	-0.0061208	Shuffled	-mus	s_05
43	0.005022	Shuffled	-mus	s_08
43	-0.025291	Shuffled	-mus	s_10
44	-0.0091992	Real	-mus	o_01
44	0.0026406	Real	-mus	o_02
44	-0.017314	Real	-mus	o_03
44	0.0074101	Real	-mus	o_04
44	-0.0080448	Real	-mus	o_05
44	-0.0068669	Real	-mus	o_06
44	0.015568	Real	-mus	o_07
44	-0.00033464	Real	-mus	o_08
44	-0.01724	Real	-mus	o_09
44	-0.0090156	Real	-mus	o_10
44	-0.025076	Shuffled	-mus	s_01
44	-0.0049189	Shuffled	-mus	s_05
44	-0.019817	Shuffled	-mus	s_08
44	-0.0037138	Shuffled	-mus	s_10
46	0.030101	Real	-mus	o_01
46	-0.0029254	Real	-mus	o_02
46	0.02812	Real	-mus	o_03
46	-0.0090859	Real	-mus	o_04
46	0.0087241	Real	-mus	o_05
46	0.01816	Real	-mus	o_06
46	-2.125e-05	Real	-mus	o_07
46	0.0037235	Real	-mus	o_08
46	-0.014771	Real	-mus	o_09
46	-0.005642	Real	-mus	o_10
46	0.011351	Shuffled	-mus	s_01
46	-0.023745	Shuffled	-mus	s_05
46	-0.0020206	Shuffled	-mus	s_08
46	-0.012277	Shuffled	-mus	s_10
47	0.0054951	Real	-mus	o_01
47	-0.014493	Real	-mus	o_02
47	0.012464	Real	-mus	o_03
47	-0.010815	Real	-mus	o_04
47	-0.0016356	Real	-mus	o_05
47	-0.015367	Real	-mus	o_06
47	0.012099	Real	-mus	o_07
47	-0.03879	Real	-mus	o_08
47	0.038291	Real	-mus	o_09
47	0.00045487	Real	-mus	o_10
47	0.0065544	Shuffled	-mus	s_01
47	-0.018004	Shuffled	-mus	s_05
47	-0.018306	Shuffled	-mus	s_08
47	0.005564	Shuffled	-mus	s_10
54	0.00015445	Real	-mus	o_01
54	0.00093103	Real	-mus	o_02
54	0.0039295	Real	-mus	o_03
54	0.00077844	Real	-mus	o_04
54	0.01145	Real	-mus	o_05
54	-0.0019155	Real	-mus	o_06
54	-0.0078339	Real	-mus	o_07
54	-0.00039419	Real	-mus	o_08
54	0.0054515	Real	-mus	o_09
54	-0.0037862	Real	-mus	o_10
54	0.003771	Shuffled	-mus	s_01
54	-0.0015367	Shuffled	-mus	s_05
54	0.0064449	Shuffled	-mus	s_08
54	-0.0089999	Shuffled	-mus	s_10
55	0.003668	Real	-mus	o_01
55	0.0032202	Real	-mus	o_02
55	0.010107	Real	-mus	o_03
55	-0.015408	Real	-mus	o_04
55	0.0099706	Real	-mus	o_05
55	0.0052989	Real	-mus	o_06
55	0.0027811	Real	-mus	o_07
55	0.0011416	Real	-mus	o_08
55	0.0078175	Real	-mus	o_09
55	0.0021679	Real	-mus	o_10
55	-0.016449	Shuffled	-mus	s_01
55	0.0058224	Shuffled	-mus	s_05
55	0.005009	Shuffled	-mus	s_08
55	0.0078664	Shuffled	-mus	s_10
56	-0.013553	Real	-mus	o_01
56	0.017722	Real	-mus	o_02
56	0.0040632	Real	-mus	o_03
56	0.0080081	Real	-mus	o_04
56	0.009639	Real	-mus	o_05
56	-0.0126	Real	-mus	o_06
56	0.012074	Real	-mus	o_07
56	-0.0069746	Real	-mus	o_08
56	-0.0010069	Real	-mus	o_09
56	0.016415	Real	-mus	o_10
56	0.0019061	Shuffled	-mus	s_01
56	0.00030998	Shuffled	-mus	s_05
56	-0.0098431	Shuffled	-mus	s_08
56	0.0030897	Shuffled	-mus	s_10
57	0.0032194	Real	-mus	o_01
57	0.004559	Real	-mus	o_02
57	0.0066882	Real	-mus	o_03
57	0.012437	Real	-mus	o_04
57	0.029325	Real	-mus	o_05
57	0.0087745	Real	-mus	o_06
57	0.012168	Real	-mus	o_07
57	-0.011462	Real	-mus	o_08
57	0.011353	Real	-mus	o_09
57	0.0033266	Real	-mus	o_10
57	-0.0045325	Shuffled	-mus	s_01
57	0.003383	Shuffled	-mus	s_05
57	0.01419	Shuffled	-mus	s_08
57	0.0011763	Shuffled	-mus	s_10
58	0.0055781	Real	-mus	o_01
58	0.0014208	Real	-mus	o_02
58	0.0022542	Real	-mus	o_03
58	0.0060775	Real	-mus	o_04
58	0.0040823	Real	-mus	o_05
58	-0.0018161	Real	-mus	o_06
58	0.012307	Real	-mus	o_07
58	-0.0082352	Real	-mus	o_08
58	0.017409	Real	-mus	o_09
58	0.0037635	Real	-mus	o_10
58	-0.0017757	Shuffled	-mus	s_01
58	0.011068	Shuffled	-mus	s_05
58	-0.0047621	Shuffled	-mus	s_08
58	0.014138	Shuffled	-mus	s_10
