# Supplementary material for: Human newborns form musical predictions based on rhythmic but not melodic structure
Source: PLoS Biol. 2026 Feb 5;24(2):e3003600. doi: 10.1371/journal.pbio.3003600 (PMC12875487; doi:10.1371/journal.pbio.3003600)
Supplement: S9 Data — Sheet1: EEG prediction accuracy (r values) for each infant and melody of the full model, as well as the difference between the full and the reduced model (Δr values), assessing the unique contribution of high-level musical features (St, Et, Sp, and Ep). Sheet 2: EEG prediction accuracy (r values) for each infant and melody of the full model, as well as the difference between the full and the reduced model (Δr values), assessing the unique contribution of timing (St and Et) and pitch-related (Sp and Ep) high-level features. Sheet 3: EEG prediction accuracy (r values) for each infant and melody of the full model, as well as the difference between the full and the reduced model (Δr values), assessing the unique contribution of timing (IOI) and pitch-related (IPI) low-level features. (XLSX) [file pbio.3003600.s015.xlsx]

## Sheet: Sheet1
sbj	PredAcc	condition	model	melID	PredAccFull
1	0.0015927	Real	-mus	o_01	0.063135
1	-0.00069497	Real	-mus	o_02	0.043084
1	-0.00018039	Real	-mus	o_03	0.050958
1	0.00031085	Real	-mus	o_04	0.059069
1	-0.00099676	Real	-mus	o_05	0.063617
1	0.0030553	Real	-mus	o_06	0.051995
1	-0.0017284	Real	-mus	o_07	0.039851
1	6.2318e-05	Real	-mus	o_08	0.057519
1	0.00051307	Real	-mus	o_09	0.058466
1	-0.00094481	Real	-mus	o_10	0.024656
1	-0.00067608	Shuffled	-mus	s_01	0.057497
1	0.00073793	Shuffled	-mus	s_05	0.055824
1	0.0018619	Shuffled	-mus	s_08	0.039491
1	-0.0030306	Shuffled	-mus	s_10	0.030521
2	0.00067063	Real	-mus	o_01	0.073358
2	0.0070821	Real	-mus	o_02	0.055626
2	-0.00035125	Real	-mus	o_03	0.079745
2	0.009285	Real	-mus	o_04	0.061813
2	0.0057716	Real	-mus	o_05	0.090167
2	-0.00056273	Real	-mus	o_06	0.048358
2	0.00084394	Real	-mus	o_07	0.025008
2	-0.0010912	Real	-mus	o_08	0.072198
2	0.00071957	Real	-mus	o_09	0.050366
2	0.0053451	Real	-mus	o_10	0.02971
2	-0.0021701	Shuffled	-mus	s_01	0.035024
2	0.0021638	Shuffled	-mus	s_05	0.087122
2	0.0059655	Shuffled	-mus	s_08	0.09926
2	-0.00084987	Shuffled	-mus	s_10	0.023002
3	0.013805	Real	-mus	o_01	0.010737
3	0.014776	Real	-mus	o_02	0.0093072
3	-0.0077553	Real	-mus	o_03	0.024182
3	0.014061	Real	-mus	o_04	0.010694
3	0.016245	Real	-mus	o_05	-0.006613
3	-0.016544	Real	-mus	o_06	-0.013666
3	0.0036963	Real	-mus	o_07	-0.0079689
3	-0.0066772	Real	-mus	o_08	0.017102
3	-0.007458	Real	-mus	o_09	0.01709
3	0.022264	Real	-mus	o_10	0.022823
3	-0.0040234	Shuffled	-mus	s_01	0.00031904
3	0.005575	Shuffled	-mus	s_05	0.026497
3	-0.0023764	Shuffled	-mus	s_08	0.034692
3	-0.0029217	Shuffled	-mus	s_10	-0.0036392
4	-0.0049245	Real	-mus	o_01	0.029377
4	0.0032091	Real	-mus	o_02	0.02543
4	-0.00030273	Real	-mus	o_03	0.023731
4	0.00083605	Real	-mus	o_04	0.033964
4	-0.0018982	Real	-mus	o_05	0.05358
4	-0.00013261	Real	-mus	o_06	0.020431
4	0.0017793	Real	-mus	o_07	0.0098424
4	-0.0026044	Real	-mus	o_08	0.056216
4	0.00011036	Real	-mus	o_09	0.0038132
4	0.0025182	Real	-mus	o_10	0.014175
4	-0.0061135	Shuffled	-mus	s_01	0.023314
4	0.0009377	Shuffled	-mus	s_05	0.037729
4	-0.0016546	Shuffled	-mus	s_08	0.05251
4	0.002932	Shuffled	-mus	s_10	0.018676
5	0.0015726	Real	-mus	o_01	0.061991
5	0.0071522	Real	-mus	o_02	0.032817
5	0.0026376	Real	-mus	o_03	0.068789
5	0.0011459	Real	-mus	o_04	0.056056
5	0.0027105	Real	-mus	o_05	0.065118
5	-0.012874	Real	-mus	o_06	0.029008
5	0.016324	Real	-mus	o_07	0.044309
5	-0.0013526	Real	-mus	o_08	0.063288
5	0.0022574	Real	-mus	o_09	0.027907
5	0.00062229	Real	-mus	o_10	-0.0091743
5	0.00075442	Shuffled	-mus	s_01	0.015811
5	-0.002053	Shuffled	-mus	s_05	0.05547
5	0.0027056	Shuffled	-mus	s_08	0.039131
5	-0.0058005	Shuffled	-mus	s_10	-0.00075597
6	-0.014313	Real	-mus	o_01	-0.0045337
6	-0.0024417	Real	-mus	o_02	0.017276
6	-0.0068727	Real	-mus	o_03	0.046492
6	-0.00098601	Real	-mus	o_04	0.058756
6	-0.0058671	Real	-mus	o_05	0.071143
6	0.00087139	Real	-mus	o_06	0.011738
6	0.0031228	Real	-mus	o_07	0.029764
6	0.0023781	Real	-mus	o_08	0.03847
6	-0.00018053	Real	-mus	o_09	0.041901
6	0.015587	Real	-mus	o_10	0.042394
6	0.0036266	Shuffled	-mus	s_01	0.030697
6	0.00063394	Shuffled	-mus	s_05	0.067717
6	0.012841	Shuffled	-mus	s_08	0.06314
6	-0.015184	Shuffled	-mus	s_10	0.0092799
7	0.0015882	Real	-mus	o_01	0.0057376
7	-0.00071286	Real	-mus	o_02	0.0039566
7	0.018319	Real	-mus	o_03	0.058817
7	0.007177	Real	-mus	o_04	0.023053
7	-0.026248	Real	-mus	o_05	0.037355
7	0.0037025	Real	-mus	o_06	0.045059
7	0.01383	Real	-mus	o_07	0.019761
7	0.0028852	Real	-mus	o_08	0.055187
7	0.01493	Real	-mus	o_09	0.035476
7	0.0042514	Real	-mus	o_10	0.013013
7	-0.0024421	Shuffled	-mus	s_01	0.0091649
7	0.0044223	Shuffled	-mus	s_05	0.059985
7	-0.0029502	Shuffled	-mus	s_08	0.04661
7	0.0015412	Shuffled	-mus	s_10	0.0044676
8	-0.00064098	Real	-mus	o_01	0.061987
8	-0.0023182	Real	-mus	o_02	0.036729
8	0.0014138	Real	-mus	o_03	0.04291
8	0.0039867	Real	-mus	o_04	0.06093
8	0.0068743	Real	-mus	o_05	0.082053
8	-0.0017181	Real	-mus	o_06	0.048373
8	-0.0022898	Real	-mus	o_07	0.026994
8	0.0026802	Real	-mus	o_08	0.064096
8	0.0042156	Real	-mus	o_09	0.06406
8	0.0035823	Real	-mus	o_10	0.012242
8	-0.0026936	Shuffled	-mus	s_01	0.033949
8	0.0010279	Shuffled	-mus	s_05	0.032488
8	-0.0010926	Shuffled	-mus	s_08	0.049506
8	-0.010843	Shuffled	-mus	s_10	0.018599
9	0.0052404	Real	-mus	o_01	0.053804
9	0.004105	Real	-mus	o_02	0.026973
9	-0.0066894	Real	-mus	o_03	0.0042558
9	0.054164	Real	-mus	o_04	0.064336
9	0.059157	Real	-mus	o_05	0.060054
9	0.0051109	Real	-mus	o_06	0.02993
9	0.024708	Real	-mus	o_07	0.012684
9	0.0029531	Real	-mus	o_08	0.022328
9	0.039634	Real	-mus	o_09	0.03487
9	0.017124	Real	-mus	o_10	0.0093911
9	0.039932	Shuffled	-mus	s_01	0.030147
9	0.017948	Shuffled	-mus	s_05	0.011948
9	0.016622	Shuffled	-mus	s_08	0.030941
9	0.0082574	Shuffled	-mus	s_10	0.00020139
10	-0.043631	Real	-mus	o_01	0.025858
10	0.0091251	Real	-mus	o_02	0.045389
10	0.017177	Real	-mus	o_03	0.084029
10	0.0092047	Real	-mus	o_04	0.03821
10	-0.0020137	Real	-mus	o_05	0.031084
10	-0.027701	Real	-mus	o_06	0.021058
10	0.0042475	Real	-mus	o_07	0.015556
10	-0.026299	Real	-mus	o_08	0.045609
10	-0.0088044	Real	-mus	o_09	0.032938
10	0.022507	Real	-mus	o_10	0.024648
10	-0.011879	Shuffled	-mus	s_01	-0.0010587
10	0.0041757	Shuffled	-mus	s_05	0.036255
10	0.0079825	Shuffled	-mus	s_08	0.09323
10	0.0097644	Shuffled	-mus	s_10	0.0089601
12	-0.00087892	Real	-mus	o_01	0.016838
12	-0.0053121	Real	-mus	o_02	0.010196
12	-0.0057255	Real	-mus	o_03	0.030517
12	0.0065509	Real	-mus	o_04	0.027197
12	0.0058275	Real	-mus	o_05	0.039927
12	-0.0050214	Real	-mus	o_06	0.024131
12	0.0019007	Real	-mus	o_07	0.0053719
12	0.0064717	Real	-mus	o_08	0.020378
12	0.001675	Real	-mus	o_09	0.034823
12	-0.0065627	Real	-mus	o_10	0.004449
12	-0.00088584	Shuffled	-mus	s_01	0.011569
12	0.0031683	Shuffled	-mus	s_05	0.040346
12	-0.011824	Shuffled	-mus	s_08	0.016937
12	-0.0085387	Shuffled	-mus	s_10	-0.00072902
13	0.0027984	Real	-mus	o_01	0.076712
13	0.0069829	Real	-mus	o_02	0.055197
13	0.010161	Real	-mus	o_03	0.066897
13	0.003652	Real	-mus	o_04	0.025587
13	0.017398	Real	-mus	o_05	0.035762
13	-0.0026856	Real	-mus	o_06	0.049166
13	0.00943	Real	-mus	o_07	0.031639
13	0.0034325	Real	-mus	o_08	0.059511
13	0.0038068	Real	-mus	o_09	0.015092
13	0.011495	Real	-mus	o_10	0.026751
13	-0.0064446	Shuffled	-mus	s_01	0.011936
13	0.0041832	Shuffled	-mus	s_05	0.04489
13	0.010556	Shuffled	-mus	s_08	0.077927
13	-0.011641	Shuffled	-mus	s_10	-0.0049581
14	0.020016	Real	-mus	o_01	0.017724
14	-0.016784	Real	-mus	o_02	0.010984
14	0.0024015	Real	-mus	o_03	0.013599
14	0.0065572	Real	-mus	o_04	0.013127
14	0.010553	Real	-mus	o_05	0.0092057
14	0.0077813	Real	-mus	o_06	0.01323
14	-0.01539	Real	-mus	o_07	0.0041083
14	0.023121	Real	-mus	o_08	0.015452
14	0.010065	Real	-mus	o_09	0.016231
14	-0.0036281	Real	-mus	o_10	-0.0046871
14	-0.00084624	Shuffled	-mus	s_01	0.013513
14	-0.021638	Shuffled	-mus	s_05	0.0019799
14	0.0014911	Shuffled	-mus	s_08	0.029419
14	-0.0036486	Shuffled	-mus	s_10	0.0040575
15	-0.0058744	Real	-mus	o_01	0.064589
15	-0.0022801	Real	-mus	o_02	0.024423
15	0.0048241	Real	-mus	o_03	0.076403
15	0.0059074	Real	-mus	o_04	0.064355
15	-0.0025495	Real	-mus	o_05	0.04386
15	-0.0036119	Real	-mus	o_06	0.047893
15	0.0060929	Real	-mus	o_07	0.035584
15	-0.0019011	Real	-mus	o_08	0.07732
15	0.00061058	Real	-mus	o_09	0.04869
15	0.0071805	Real	-mus	o_10	0.0089636
15	-0.0024747	Shuffled	-mus	s_01	0.031756
15	0.0014086	Shuffled	-mus	s_05	0.076724
15	-0.0017879	Shuffled	-mus	s_08	0.084815
15	-0.00074112	Shuffled	-mus	s_10	0.012473
16	0.0015889	Real	-mus	o_01	0.036712
16	-0.0013481	Real	-mus	o_02	0.029103
16	-0.001964	Real	-mus	o_03	0.02517
16	0.0030309	Real	-mus	o_04	0.062371
16	-0.0082219	Real	-mus	o_05	0.096416
16	0.0019627	Real	-mus	o_06	0.03458
16	0.00099434	Real	-mus	o_07	0.023278
16	-0.0074045	Real	-mus	o_08	0.050306
16	-0.0025685	Real	-mus	o_09	0.055692
16	0.00072883	Real	-mus	o_10	0.0079364
16	0.0029412	Shuffled	-mus	s_01	0.042558
16	-0.0019382	Shuffled	-mus	s_05	0.077824
16	-0.015396	Shuffled	-mus	s_08	0.066837
16	0.0049339	Shuffled	-mus	s_10	0.011873
17	0.0086814	Real	-mus	o_01	0.0088503
17	0.0080436	Real	-mus	o_02	0.028937
17	0.0061045	Real	-mus	o_03	0.032749
17	0.0022695	Real	-mus	o_04	0.034121
17	0.0099106	Real	-mus	o_05	0.057764
17	-0.0033591	Real	-mus	o_06	0.025326
17	0.0017056	Real	-mus	o_07	0.010699
17	0.010099	Real	-mus	o_08	0.05909
17	0.0035367	Real	-mus	o_09	0.033096
17	-0.0037442	Real	-mus	o_10	-0.0018772
17	0.00082546	Shuffled	-mus	s_01	0.031729
17	0.0030472	Shuffled	-mus	s_05	0.054668
17	0.0035461	Shuffled	-mus	s_08	0.045067
17	0.0023818	Shuffled	-mus	s_10	0.013652
18	0.0040637	Real	-mus	o_01	0.054287
18	0.0033269	Real	-mus	o_02	0.04536
18	0.0011361	Real	-mus	o_03	0.045017
18	-0.00028412	Real	-mus	o_04	0.040693
18	0.0025525	Real	-mus	o_05	0.068298
18	0.00070009	Real	-mus	o_06	0.048899
18	0.0026234	Real	-mus	o_07	0.0061215
18	-0.001675	Real	-mus	o_08	0.043868
18	0.0059103	Real	-mus	o_09	0.03259
18	0.0041796	Real	-mus	o_10	0.0048164
18	0.0020776	Shuffled	-mus	s_01	0.035783
18	0.0015109	Shuffled	-mus	s_05	0.091382
18	0.00047899	Shuffled	-mus	s_08	0.049004
18	0.001943	Shuffled	-mus	s_10	0.019538
19	0.0032801	Real	-mus	o_01	0.070873
19	0.0053459	Real	-mus	o_02	0.044023
19	-0.00051448	Real	-mus	o_03	0.056614
19	-0.00075714	Real	-mus	o_04	0.060995
19	0.0027312	Real	-mus	o_05	0.071424
19	0.0031383	Real	-mus	o_06	0.051318
19	0.0010282	Real	-mus	o_07	0.041258
19	0.0010645	Real	-mus	o_08	0.078553
19	0.007564	Real	-mus	o_09	0.063169
19	0.0036489	Real	-mus	o_10	0.016508
19	-0.0022875	Shuffled	-mus	s_01	0.042715
19	0.0018331	Shuffled	-mus	s_05	0.069558
19	0.0046503	Shuffled	-mus	s_08	0.06531
19	-0.0038308	Shuffled	-mus	s_10	0.022179
20	0.00064838	Real	-mus	o_01	0.032557
20	-0.0059954	Real	-mus	o_02	0.033874
20	-0.0080461	Real	-mus	o_03	0.081332
20	0.0043321	Real	-mus	o_04	0.046692
20	-0.013573	Real	-mus	o_05	0.097409
20	-0.0036777	Real	-mus	o_06	0.053048
20	0.00090433	Real	-mus	o_07	0.034237
20	-0.0055571	Real	-mus	o_08	0.074697
20	0.0023844	Real	-mus	o_09	0.060246
20	-4.3627e-05	Real	-mus	o_10	0.017732
20	-0.0052652	Shuffled	-mus	s_01	0.013352
20	-0.0019836	Shuffled	-mus	s_05	0.089522
20	-0.012689	Shuffled	-mus	s_08	0.11002
20	0.0008833	Shuffled	-mus	s_10	0.0013763
21	-0.0010751	Real	-mus	o_01	-0.00065414
21	-0.024904	Real	-mus	o_02	-0.0097218
21	0.038404	Real	-mus	o_03	0.046506
21	-0.0056184	Real	-mus	o_04	0.018685
21	0.05139	Real	-mus	o_05	0.055353
21	0.0026749	Real	-mus	o_06	-0.0070648
21	-0.0028322	Real	-mus	o_07	0.0027632
21	0.0030874	Real	-mus	o_08	0.010885
21	-0.00080748	Real	-mus	o_09	0.011206
21	0.014489	Real	-mus	o_10	0.0032823
21	0.0085999	Shuffled	-mus	s_01	0.016696
21	0.0037886	Shuffled	-mus	s_05	-0.00042341
21	0.004861	Shuffled	-mus	s_08	0.01579
21	-0.018666	Shuffled	-mus	s_10	-0.021641
22	0.0065544	Real	-mus	o_01	0.02053
22	0.011113	Real	-mus	o_02	0.019419
22	-0.0076004	Real	-mus	o_03	0.0575
22	-0.0050799	Real	-mus	o_04	0.017415
22	-0.00052625	Real	-mus	o_05	0.093821
22	-0.013156	Real	-mus	o_06	0.040613
22	-0.0014045	Real	-mus	o_07	0.027549
22	-0.015602	Real	-mus	o_08	0.037181
22	-0.0076342	Real	-mus	o_09	0.03252
22	-0.0029023	Real	-mus	o_10	0.0022127
22	-0.0019081	Shuffled	-mus	s_01	0.0023543
22	-0.016885	Shuffled	-mus	s_05	0.074292
22	-0.022022	Shuffled	-mus	s_08	0.079756
22	0.010988	Shuffled	-mus	s_10	0.013806
23	0.050671	Real	-mus	o_01	0.053084
23	0.012747	Real	-mus	o_02	0.040724
23	0.017196	Real	-mus	o_03	0.096278
23	0.02228	Real	-mus	o_04	0.041324
23	0.020419	Real	-mus	o_05	0.079516
23	0.0017885	Real	-mus	o_06	0.043482
23	0.026207	Real	-mus	o_07	0.030849
23	-0.014571	Real	-mus	o_08	0.037054
23	-0.00893	Real	-mus	o_09	0.039694
23	0.0074826	Real	-mus	o_10	-0.010276
23	0.0034181	Shuffled	-mus	s_01	0.017411
23	0.0088927	Shuffled	-mus	s_05	0.028517
23	0.0019473	Shuffled	-mus	s_08	0.090952
23	0.00037698	Shuffled	-mus	s_10	0.0014629
24	0.018746	Real	-mus	o_01	0.049161
24	-0.006846	Real	-mus	o_02	0.036958
24	0.0024978	Real	-mus	o_03	0.022296
24	-0.0023674	Real	-mus	o_04	0.046691
24	0.0058587	Real	-mus	o_05	0.047075
24	-0.0032856	Real	-mus	o_06	0.032597
24	-0.00182	Real	-mus	o_07	0.0044423
24	0.0013512	Real	-mus	o_08	0.022447
24	0.0021826	Real	-mus	o_09	0.05494
24	0.0017858	Real	-mus	o_10	-0.010505
24	-0.0033398	Shuffled	-mus	s_01	0.052253
24	-0.001218	Shuffled	-mus	s_05	0.024715
24	0.0013118	Shuffled	-mus	s_08	0.0040762
24	-0.0098115	Shuffled	-mus	s_10	0.0087408
25	-0.001463	Real	-mus	o_01	0.065233
25	-0.0047711	Real	-mus	o_02	0.03517
25	0.0063178	Real	-mus	o_03	0.065939
25	0.0092559	Real	-mus	o_04	0.06285
25	0.00014344	Real	-mus	o_05	0.063817
25	-0.007847	Real	-mus	o_06	0.05286
25	-0.00047986	Real	-mus	o_07	0.035777
25	-0.0058721	Real	-mus	o_08	0.039563
25	-0.0037609	Real	-mus	o_09	0.052242
25	0.0081175	Real	-mus	o_10	0.028982
25	-0.002752	Shuffled	-mus	s_01	0.037077
25	-0.006365	Shuffled	-mus	s_05	0.040674
25	-0.0033319	Shuffled	-mus	s_08	0.086824
25	0.0059101	Shuffled	-mus	s_10	0.029132
26	-0.0055625	Real	-mus	o_01	0.013218
26	0.0023834	Real	-mus	o_02	-0.013488
26	0.014655	Real	-mus	o_03	-0.00052633
26	0.013788	Real	-mus	o_04	0.026654
26	0.018122	Real	-mus	o_05	0.01665
26	-0.01608	Real	-mus	o_06	0.0050246
26	0.01069	Real	-mus	o_07	0.02166
26	0.028856	Real	-mus	o_08	0.038373
26	-0.0029966	Real	-mus	o_09	-0.021214
26	0.0024452	Real	-mus	o_10	-0.0011255
26	-0.014781	Shuffled	-mus	s_01	-0.0065533
26	0.001479	Shuffled	-mus	s_05	0.0092159
26	-0.0050744	Shuffled	-mus	s_08	-0.018401
26	0.0055459	Shuffled	-mus	s_10	0.016314
27	0.0069696	Real	-mus	o_01	0.038101
27	0.0050525	Real	-mus	o_02	0.035742
27	-0.0027777	Real	-mus	o_03	0.016552
27	-0.0045787	Real	-mus	o_04	0.059793
27	0.0019847	Real	-mus	o_05	0.099474
27	0.0052108	Real	-mus	o_06	0.063096
27	-0.0059529	Real	-mus	o_07	0.027123
27	-0.0019469	Real	-mus	o_08	0.060159
27	0.0038321	Real	-mus	o_09	0.042789
27	-0.0036698	Real	-mus	o_10	0.025558
27	-0.00046719	Shuffled	-mus	s_01	0.044345
27	0.0019331	Shuffled	-mus	s_05	0.07384
27	-0.00079028	Shuffled	-mus	s_08	0.058221
27	-0.0035941	Shuffled	-mus	s_10	0.023363
28	-0.010501	Real	-mus	o_01	0.051532
28	0.0032858	Real	-mus	o_02	0.054643
28	0.0053838	Real	-mus	o_03	0.061396
28	0.0037846	Real	-mus	o_04	0.065056
28	0.015985	Real	-mus	o_05	0.0877
28	-0.017596	Real	-mus	o_06	0.031746
28	-0.0038532	Real	-mus	o_07	0.0063263
28	-0.0012037	Real	-mus	o_08	0.088524
28	0.0050839	Real	-mus	o_09	0.056413
28	0.0050114	Real	-mus	o_10	0.0076422
28	-0.00087073	Shuffled	-mus	s_01	0.037082
28	0.0045521	Shuffled	-mus	s_05	0.055526
28	0.020893	Shuffled	-mus	s_08	0.10224
28	0.0010009	Shuffled	-mus	s_10	0.017473
29	0.011718	Real	-mus	o_01	0.02485
29	-0.0010897	Real	-mus	o_02	0.019399
29	0.017576	Real	-mus	o_03	0.072825
29	-0.0041546	Real	-mus	o_04	0.011348
29	0.014245	Real	-mus	o_05	0.056555
29	-0.00075825	Real	-mus	o_06	0.037384
29	0.0039124	Real	-mus	o_07	0.02837
29	-0.0034704	Real	-mus	o_08	0.031389
29	0.027261	Real	-mus	o_09	0.044587
29	0.0019011	Real	-mus	o_10	0.020467
29	-0.011795	Shuffled	-mus	s_01	0.0081455
29	0.018358	Shuffled	-mus	s_05	0.058917
29	0.032215	Shuffled	-mus	s_08	0.087271
29	-0.011433	Shuffled	-mus	s_10	0.0056507
30	0.011282	Real	-mus	o_01	0.032286
30	-0.0078022	Real	-mus	o_02	0.026738
30	-0.0069324	Real	-mus	o_03	0.014349
30	-0.0017059	Real	-mus	o_04	0.027391
30	-0.023889	Real	-mus	o_05	0.059168
30	0.025365	Real	-mus	o_06	0.053676
30	0.0044008	Real	-mus	o_07	0.014899
30	-0.0031704	Real	-mus	o_08	0.039457
30	0.0035848	Real	-mus	o_09	0.04112
30	-0.0072172	Real	-mus	o_10	0.0063385
30	0.00050822	Shuffled	-mus	s_01	0.009964
30	-0.0030494	Shuffled	-mus	s_05	0.05539
30	0.0092151	Shuffled	-mus	s_08	0.035324
30	-0.00059056	Shuffled	-mus	s_10	0.012373
31	0.025967	Real	-mus	o_01	0.055299
31	0.012971	Real	-mus	o_02	0.049912
31	-0.015834	Real	-mus	o_03	0.039847
31	0.0035403	Real	-mus	o_04	0.050639
31	0.010885	Real	-mus	o_05	0.038002
31	-0.0074163	Real	-mus	o_06	0.021434
31	-0.00028381	Real	-mus	o_07	0.029184
31	-0.0034353	Real	-mus	o_08	0.038597
31	0.011623	Real	-mus	o_09	0.047446
31	-0.026826	Real	-mus	o_10	-0.015928
31	0.002921	Shuffled	-mus	s_01	0.041935
31	-0.0042431	Shuffled	-mus	s_05	0.038861
31	-0.01389	Shuffled	-mus	s_08	0.028332
31	-0.017132	Shuffled	-mus	s_10	0.0011228
32	0.0097456	Real	-mus	o_01	-0.0026233
32	-0.0082458	Real	-mus	o_02	-0.0028012
32	0.0034955	Real	-mus	o_03	0.019136
32	-0.0028407	Real	-mus	o_04	-0.0028606
32	0.0076782	Real	-mus	o_05	0.02837
32	0.0089288	Real	-mus	o_06	0.0088892
32	-0.025649	Real	-mus	o_07	-0.010491
32	-0.0084891	Real	-mus	o_08	0.017068
32	-0.006829	Real	-mus	o_09	-0.012832
32	0.0058351	Real	-mus	o_10	0.010883
32	-0.003622	Shuffled	-mus	s_01	0.010149
32	0.0044195	Shuffled	-mus	s_05	0.018743
32	-0.0047211	Shuffled	-mus	s_08	0.016519
32	0.0066241	Shuffled	-mus	s_10	0.0022201
33	-0.0013195	Real	-mus	o_01	0.071618
33	0.0041462	Real	-mus	o_02	0.058578
33	0.01923	Real	-mus	o_03	0.090942
33	0.0094852	Real	-mus	o_04	0.070198
33	-0.00059331	Real	-mus	o_05	0.05
33	0.0006053	Real	-mus	o_06	0.043736
33	-0.004498	Real	-mus	o_07	0.038909
33	0.0040466	Real	-mus	o_08	0.067365
33	-0.04255	Real	-mus	o_09	0.010303
33	0.0025047	Real	-mus	o_10	0.034809
33	-0.0057999	Shuffled	-mus	s_01	0.045172
33	0.00084462	Shuffled	-mus	s_05	0.054734
33	0.017515	Shuffled	-mus	s_08	0.095139
33	-0.001514	Shuffled	-mus	s_10	0.033633
35	0.00074963	Real	-mus	o_01	0.053358
35	0.0093527	Real	-mus	o_02	0.03258
35	0.0018851	Real	-mus	o_03	0.10103
35	0.00023934	Real	-mus	o_04	0.051191
35	0.0094155	Real	-mus	o_05	0.099661
35	0.00052868	Real	-mus	o_06	0.051612
35	0.0068854	Real	-mus	o_07	0.015645
35	0.0032275	Real	-mus	o_08	0.08302
35	0.0074202	Real	-mus	o_09	0.069233
35	-0.0035805	Real	-mus	o_10	0.0070954
35	0.0030168	Shuffled	-mus	s_01	0.013498
35	0.00037095	Shuffled	-mus	s_05	0.087144
35	0.0060473	Shuffled	-mus	s_08	0.10798
35	0.0045652	Shuffled	-mus	s_10	0.0072743
36	-0.0067883	Real	-mus	o_01	0.0061537
36	0.0045655	Real	-mus	o_02	0.0084838
36	0.010305	Real	-mus	o_03	0.006048
36	-0.012926	Real	-mus	o_04	0.0056557
36	-0.011708	Real	-mus	o_05	0.018794
36	-0.0043601	Real	-mus	o_06	0.013453
36	-0.0035963	Real	-mus	o_07	0.0070716
36	-0.0080204	Real	-mus	o_08	-0.00663
36	0.00070928	Real	-mus	o_09	0.0097449
36	-0.0069777	Real	-mus	o_10	0.0051033
36	-0.018507	Shuffled	-mus	s_01	-0.0063382
36	-0.0075329	Shuffled	-mus	s_05	0.020741
36	-0.01116	Shuffled	-mus	s_08	0.015605
36	-0.0062699	Shuffled	-mus	s_10	0.011538
37	-0.011497	Real	-mus	o_01	-0.010661
37	0.0064953	Real	-mus	o_02	0.0026381
37	0.012961	Real	-mus	o_03	0.0094054
37	0.0053326	Real	-mus	o_04	-0.0031132
37	-0.0080569	Real	-mus	o_05	0.020025
37	0.017379	Real	-mus	o_06	0.0025155
37	-0.0080547	Real	-mus	o_07	0.004652
37	0.020853	Real	-mus	o_08	0.0056836
37	0.0131	Real	-mus	o_09	-0.007279
37	-0.0048828	Real	-mus	o_10	0.0054868
37	-0.011846	Shuffled	-mus	s_01	0.0038377
37	0.0073989	Shuffled	-mus	s_05	0.0071245
37	0.0090119	Shuffled	-mus	s_08	0.0014058
37	0.0052948	Shuffled	-mus	s_10	0.0030444
38	0.0020667	Real	-mus	o_01	0.011628
38	-0.00085645	Real	-mus	o_02	0.022542
38	0.00070927	Real	-mus	o_03	0.042581
38	0.017816	Real	-mus	o_04	0.02926
38	-0.0080504	Real	-mus	o_05	0.082175
38	0.0025952	Real	-mus	o_06	0.052012
38	-0.00077079	Real	-mus	o_07	0.0059519
38	0.011476	Real	-mus	o_08	0.044585
38	0.0047196	Real	-mus	o_09	0.042411
38	-0.022534	Real	-mus	o_10	-0.0093369
38	-0.0041835	Shuffled	-mus	s_01	0.026215
38	-0.017215	Shuffled	-mus	s_05	0.032664
38	0.0035003	Shuffled	-mus	s_08	0.054992
38	-0.0064137	Shuffled	-mus	s_10	0.015918
39	0.03122	Real	-mus	o_01	0.063674
39	0.0035313	Real	-mus	o_02	0.05765
39	0.00099261	Real	-mus	o_03	0.085878
39	0.00047343	Real	-mus	o_04	0.038905
39	-0.011314	Real	-mus	o_05	0.044895
39	-0.0025862	Real	-mus	o_06	0.051152
39	0.0038251	Real	-mus	o_07	0.0016759
39	0.0015449	Real	-mus	o_08	0.052394
39	0.0025288	Real	-mus	o_09	0.051983
39	0.015974	Real	-mus	o_10	0.020706
39	-0.0037641	Shuffled	-mus	s_01	0.013059
39	-0.0015215	Shuffled	-mus	s_05	0.071358
39	0.0041362	Shuffled	-mus	s_08	0.10874
39	-0.004082	Shuffled	-mus	s_10	-0.0036328
40	0.0040808	Real	-mus	o_01	0.0065537
40	-0.0094157	Real	-mus	o_02	-0.00095465
40	-0.01396	Real	-mus	o_03	0.053736
40	0.011072	Real	-mus	o_04	0.015679
40	0.010465	Real	-mus	o_05	0.077594
40	0.0023682	Real	-mus	o_06	-0.00032061
40	-0.0030865	Real	-mus	o_07	0.018472
40	-0.0056374	Real	-mus	o_08	0.034327
40	0.020304	Real	-mus	o_09	0.031713
40	-0.0026812	Real	-mus	o_10	0.019415
40	-0.01062	Shuffled	-mus	s_01	0.0029045
40	0.002743	Shuffled	-mus	s_05	0.029532
40	0.011053	Shuffled	-mus	s_08	0.05558
40	0.004677	Shuffled	-mus	s_10	0.011361
41	-0.0011159	Real	-mus	o_01	0.017421
41	0.010468	Real	-mus	o_02	0.03813
41	0.0020861	Real	-mus	o_03	0.052897
41	0.0018343	Real	-mus	o_04	0.050804
41	-0.014041	Real	-mus	o_05	0.056544
41	0.0053584	Real	-mus	o_06	0.031031
41	0.011052	Real	-mus	o_07	0.02576
41	0.004411	Real	-mus	o_08	0.063567
41	0.009762	Real	-mus	o_09	0.037
41	-0.007656	Real	-mus	o_10	-0.00034849
41	0.00042194	Shuffled	-mus	s_01	0.01066
41	-0.0028174	Shuffled	-mus	s_05	0.065423
41	0.0023331	Shuffled	-mus	s_08	0.057811
41	0.0042737	Shuffled	-mus	s_10	0.0040665
42	-0.0066919	Real	-mus	o_01	-0.0112
42	0.024984	Real	-mus	o_02	0.02136
42	0.010571	Real	-mus	o_03	0.06578
42	0.0052299	Real	-mus	o_04	0.047701
42	0.015201	Real	-mus	o_05	0.0463
42	0.021368	Real	-mus	o_06	0.028293
42	-0.0022851	Real	-mus	o_07	0.0048028
42	0.016949	Real	-mus	o_08	0.083265
42	0.021993	Real	-mus	o_09	0.055521
42	-0.023363	Real	-mus	o_10	-0.010675
42	-0.0020788	Shuffled	-mus	s_01	0.003895
42	0.02493	Shuffled	-mus	s_05	0.037364
42	-0.0043135	Shuffled	-mus	s_08	0.067537
42	0.00039621	Shuffled	-mus	s_10	0.0041154
43	0.024938	Real	-mus	o_01	0.031763
43	0.0077574	Real	-mus	o_02	-0.0032265
43	0.0018768	Real	-mus	o_03	0.043713
43	0.0038902	Real	-mus	o_04	0.016582
43	0.0081057	Real	-mus	o_05	0.024299
43	0.027647	Real	-mus	o_06	0.03263
43	0.0030325	Real	-mus	o_07	0.010891
43	0.0064116	Real	-mus	o_08	0.034928
43	0.003951	Real	-mus	o_09	0.016251
43	-0.0012797	Real	-mus	o_10	-0.0092396
43	0.0025781	Shuffled	-mus	s_01	0.01018
43	-0.022807	Shuffled	-mus	s_05	0.0061507
43	0.0091104	Shuffled	-mus	s_08	0.03228
43	-0.015539	Shuffled	-mus	s_10	-0.010056
44	-0.0046265	Real	-mus	o_01	0.065382
44	0.00061307	Real	-mus	o_02	0.045534
44	0.0023786	Real	-mus	o_03	0.06133
44	0.0052941	Real	-mus	o_04	0.039516
44	0.0002451	Real	-mus	o_05	-0.011188
44	-0.0084961	Real	-mus	o_06	0.030681
44	0.0042946	Real	-mus	o_07	0.016156
44	0.0027562	Real	-mus	o_08	0.038671
44	-0.0042266	Real	-mus	o_09	0.031024
44	-0.0013471	Real	-mus	o_10	0.015419
44	-0.037369	Shuffled	-mus	s_01	0.023196
44	-0.010029	Shuffled	-mus	s_05	0.0059638
44	-0.007368	Shuffled	-mus	s_08	0.019405
44	-0.0013018	Shuffled	-mus	s_10	0.035047
46	0.040986	Real	-mus	o_01	0.031044
46	-0.00061133	Real	-mus	o_02	0.0018566
46	0.0017166	Real	-mus	o_03	-0.0035531
46	-0.015538	Real	-mus	o_04	0.016862
46	0.0013229	Real	-mus	o_05	0.011412
46	0.016904	Real	-mus	o_06	0.014116
46	0.0046655	Real	-mus	o_07	0.02593
46	-0.00041783	Real	-mus	o_08	0.020706
46	-0.011433	Real	-mus	o_09	-0.00020685
46	0.0117	Real	-mus	o_10	0.0031194
46	-0.0074674	Shuffled	-mus	s_01	0.03145
46	-0.0060126	Shuffled	-mus	s_05	-0.0001654
46	-0.011333	Shuffled	-mus	s_08	-0.032644
46	-0.0052602	Shuffled	-mus	s_10	0.0034915
47	0.0030369	Real	-mus	o_01	0.0063951
47	0.020357	Real	-mus	o_02	0.033047
47	0.0060046	Real	-mus	o_03	0.029851
47	-0.029582	Real	-mus	o_04	0.014756
47	0.0070591	Real	-mus	o_05	0.05964
47	0.0032247	Real	-mus	o_06	0.013366
47	-0.002801	Real	-mus	o_07	0.018962
47	0.0044048	Real	-mus	o_08	0.04813
47	0.035773	Real	-mus	o_09	0.037886
47	-0.011399	Real	-mus	o_10	0.010185
47	0.0051113	Shuffled	-mus	s_01	0.03255
47	-0.00096198	Shuffled	-mus	s_05	0.015826
47	-0.0057087	Shuffled	-mus	s_08	0.041423
47	-0.0044587	Shuffled	-mus	s_10	0.015434
54	0.00055377	Real	-mus	o_01	0.047428
54	0.003905	Real	-mus	o_02	0.025962
54	0.00021157	Real	-mus	o_03	0.073704
54	0.0016915	Real	-mus	o_04	0.059992
54	0.0061585	Real	-mus	o_05	0.080592
54	-6.09e-05	Real	-mus	o_06	0.041798
54	-0.0077915	Real	-mus	o_07	0.015014
54	-0.00057259	Real	-mus	o_08	0.083297
54	0.0063173	Real	-mus	o_09	0.0595
54	-0.0018385	Real	-mus	o_10	0.002965
54	0.0019273	Shuffled	-mus	s_01	0.020557
54	0.0026652	Shuffled	-mus	s_05	0.048567
54	0.0048919	Shuffled	-mus	s_08	0.073464
54	-0.0078581	Shuffled	-mus	s_10	0.0076043
55	-0.0077134	Real	-mus	o_01	0.029149
55	0.0083889	Real	-mus	o_02	0.045086
55	0.0048869	Real	-mus	o_03	0.053228
55	0.0052959	Real	-mus	o_04	0.041369
55	-0.00041522	Real	-mus	o_05	0.083738
55	0.0014378	Real	-mus	o_06	0.043412
55	0.0013774	Real	-mus	o_07	0.022089
55	-0.0048552	Real	-mus	o_08	0.061925
55	0.0053429	Real	-mus	o_09	0.047748
55	0.0055127	Real	-mus	o_10	0.038264
55	-0.0021769	Shuffled	-mus	s_01	0.032627
55	0.0029681	Shuffled	-mus	s_05	0.081981
55	0.010633	Shuffled	-mus	s_08	0.08703
55	0.0024135	Shuffled	-mus	s_10	0.033626
56	-0.017451	Real	-mus	o_01	0.05264
56	0.011136	Real	-mus	o_02	0.036426
56	0.0062532	Real	-mus	o_03	0.031449
56	0.0040319	Real	-mus	o_04	0.056468
56	0.0053101	Real	-mus	o_05	0.049324
56	-0.014221	Real	-mus	o_06	0.038744
56	0.011305	Real	-mus	o_07	0.034395
56	-0.0088104	Real	-mus	o_08	0.064265
56	0.00038537	Real	-mus	o_09	0.039715
56	0.015946	Real	-mus	o_10	0.0109
56	0.0036023	Shuffled	-mus	s_01	0.030951
56	-0.00065936	Shuffled	-mus	s_05	0.026235
56	-0.010046	Shuffled	-mus	s_08	0.067566
56	0.00095171	Shuffled	-mus	s_10	0.023687
57	0.0029145	Real	-mus	o_01	0.042437
57	0.0027292	Real	-mus	o_02	0.027832
57	0.0082526	Real	-mus	o_03	0.084746
57	0.023924	Real	-mus	o_04	0.03514
57	0.0057889	Real	-mus	o_05	0.082537
57	0.00083046	Real	-mus	o_06	0.0439
57	0.0066767	Real	-mus	o_07	0.030075
57	-0.0018466	Real	-mus	o_08	0.043658
57	0.0041339	Real	-mus	o_09	0.048729
57	0.0020355	Real	-mus	o_10	0.02809
57	-0.0079991	Shuffled	-mus	s_01	0.018846
57	0.0023209	Shuffled	-mus	s_05	0.063711
57	0.029979	Shuffled	-mus	s_08	0.10883
57	-0.0026624	Shuffled	-mus	s_10	0.012832
58	0.0040009	Real	-mus	o_01	0.026201
58	0.0063482	Real	-mus	o_02	0.053435
58	0.0092128	Real	-mus	o_03	0.074743
58	-0.0098982	Real	-mus	o_04	0.045707
58	0.010891	Real	-mus	o_05	0.1213
58	-0.0019115	Real	-mus	o_06	0.051986
58	-0.0019338	Real	-mus	o_07	0.0071391
58	-0.014008	Real	-mus	o_08	0.076639
58	-0.0083663	Real	-mus	o_09	0.045238
58	0.0009469	Real	-mus	o_10	0.029004
58	-0.0032339	Shuffled	-mus	s_01	0.037887
58	-0.0040155	Shuffled	-mus	s_05	0.084027
58	0.001477	Shuffled	-mus	s_08	0.10565
58	-0.0048946	Shuffled	-mus	s_10	0.021407

## Sheet: Sheet2
sbj	PredAcc	condition	model	melID	PredAccFull
1	0.00056688	Real	-so	o_01	0.063135
1	-0.0012992	Real	-so	o_02	0.043084
1	0.00069176	Real	-so	o_03	0.050958
1	-0.0017589	Real	-so	o_04	0.059069
1	-0.0050546	Real	-so	o_05	0.063617
1	0.0032335	Real	-so	o_06	0.051995
1	-0.00043044	Real	-so	o_07	0.039851
1	-0.00080802	Real	-so	o_08	0.057519
1	-0.00088994	Real	-so	o_09	0.058466
1	-0.0035786	Real	-so	o_10	0.024656
1	-0.00043838	Shuffled	-so	s_01	0.057497
1	-0.00032971	Shuffled	-so	s_05	0.055824
1	0.00062099	Shuffled	-so	s_08	0.039491
1	-0.00348	Shuffled	-so	s_10	0.030521
1	-5.1904e-05	Real	-sp	o_01	0.063135
1	0.0007381	Real	-sp	o_02	0.043084
1	-0.0005904	Real	-sp	o_03	0.050958
1	0.0011634	Real	-sp	o_04	0.059069
1	0.001429	Real	-sp	o_05	0.063617
1	0.00055244	Real	-sp	o_06	0.051995
1	0.00030965	Real	-sp	o_07	0.039851
1	0.0017869	Real	-sp	o_08	0.057519
1	0.00085397	Real	-sp	o_09	0.058466
1	-5.1039e-05	Real	-sp	o_10	0.024656
1	-0.0012179	Shuffled	-sp	s_01	0.057497
1	0.00013558	Shuffled	-sp	s_05	0.055824
1	-0.00041988	Shuffled	-sp	s_08	0.039491
1	-0.00053045	Shuffled	-sp	s_10	0.030521
2	-0.0011549	Real	-so	o_01	0.073358
2	0.0048614	Real	-so	o_02	0.055626
2	0.00079415	Real	-so	o_03	0.079745
2	0.0072903	Real	-so	o_04	0.061813
2	0.0060478	Real	-so	o_05	0.090167
2	0.00041004	Real	-so	o_06	0.048358
2	-0.00071052	Real	-so	o_07	0.025008
2	0.0014527	Real	-so	o_08	0.072198
2	-0.0016816	Real	-so	o_09	0.050366
2	0.0032789	Real	-so	o_10	0.02971
2	-0.001712	Shuffled	-so	s_01	0.035024
2	0.001609	Shuffled	-so	s_05	0.087122
2	0.0054042	Shuffled	-so	s_08	0.09926
2	-0.0012481	Shuffled	-so	s_10	0.023002
2	0.013727	Real	-sp	o_01	0.073358
2	0.0074282	Real	-sp	o_02	0.055626
2	0.0067972	Real	-sp	o_03	0.079745
2	0.0074346	Real	-sp	o_04	0.061813
2	-0.0042545	Real	-sp	o_05	0.090167
2	0.015601	Real	-sp	o_06	0.048358
2	0.023291	Real	-sp	o_07	0.025008
2	0.0076124	Real	-sp	o_08	0.072198
2	0.019584	Real	-sp	o_09	0.050366
2	-5.1298e-05	Real	-sp	o_10	0.02971
2	-0.00091265	Shuffled	-sp	s_01	0.035024
2	0.0035831	Shuffled	-sp	s_05	0.087122
2	-0.002036	Shuffled	-sp	s_08	0.09926
2	-0.0072224	Shuffled	-sp	s_10	0.023002
3	0.010633	Real	-so	o_01	0.010737
3	0.019245	Real	-so	o_02	0.0093072
3	-0.0045644	Real	-so	o_03	0.024182
3	0.014377	Real	-so	o_04	0.010694
3	0.010891	Real	-so	o_05	-0.006613
3	-0.0027945	Real	-so	o_06	-0.013666
3	-0.0017117	Real	-so	o_07	-0.0079689
3	-0.0027222	Real	-so	o_08	0.017102
3	0.0016536	Real	-so	o_09	0.01709
3	0.015989	Real	-so	o_10	0.022823
3	-0.002918	Shuffled	-so	s_01	0.00031904
3	0.0044877	Shuffled	-so	s_05	0.026497
3	-0.0029903	Shuffled	-so	s_08	0.034692
3	0.00319	Shuffled	-so	s_10	-0.0036392
3	-0.0037883	Real	-sp	o_01	0.010737
3	0.0081187	Real	-sp	o_02	0.0093072
3	0.0049634	Real	-sp	o_03	0.024182
3	-0.0037078	Real	-sp	o_04	0.010694
3	0.0061661	Real	-sp	o_05	-0.006613
3	-0.008178	Real	-sp	o_06	-0.013666
3	-0.0054535	Real	-sp	o_07	-0.0079689
3	0.004099	Real	-sp	o_08	0.017102
3	0.011493	Real	-sp	o_09	0.01709
3	-0.0027782	Real	-sp	o_10	0.022823
3	-0.0019838	Shuffled	-sp	s_01	0.00031904
3	0.0010002	Shuffled	-sp	s_05	0.026497
3	-0.0025296	Shuffled	-sp	s_08	0.034692
3	-0.0038529	Shuffled	-sp	s_10	-0.0036392
4	-0.0033971	Real	-so	o_01	0.029377
4	0.0032071	Real	-so	o_02	0.02543
4	0.0017266	Real	-so	o_03	0.023731
4	0.0017832	Real	-so	o_04	0.033964
4	0.0003016	Real	-so	o_05	0.05358
4	0.0028991	Real	-so	o_06	0.020431
4	-0.0025555	Real	-so	o_07	0.0098424
4	0.001524	Real	-so	o_08	0.056216
4	0.0020556	Real	-so	o_09	0.0038132
4	0.0008	Real	-so	o_10	0.014175
4	-0.0052585	Shuffled	-so	s_01	0.023314
4	0.00032334	Shuffled	-so	s_05	0.037729
4	-0.00097196	Shuffled	-so	s_08	0.05251
4	0.0014812	Shuffled	-so	s_10	0.018676
4	0.0012905	Real	-sp	o_01	0.029377
4	0.00067911	Real	-sp	o_02	0.02543
4	0.0010987	Real	-sp	o_03	0.023731
4	-3.4341e-05	Real	-sp	o_04	0.033964
4	-0.0025845	Real	-sp	o_05	0.05358
4	-0.0028605	Real	-sp	o_06	0.020431
4	0.00047357	Real	-sp	o_07	0.0098424
4	5.3226e-05	Real	-sp	o_08	0.056216
4	-0.0007118	Real	-sp	o_09	0.0038132
4	-0.00041626	Real	-sp	o_10	0.014175
4	-0.00065946	Shuffled	-sp	s_01	0.023314
4	0.00038881	Shuffled	-sp	s_05	0.037729
4	0.00017015	Shuffled	-sp	s_08	0.05251
4	0.0007179	Shuffled	-sp	s_10	0.018676
5	0.0027144	Real	-so	o_01	0.061991
5	0.0041895	Real	-so	o_02	0.032817
5	0.010009	Real	-so	o_03	0.068789
5	-0.00020489	Real	-so	o_04	0.056056
5	0.0019157	Real	-so	o_05	0.065118
5	-0.0015581	Real	-so	o_06	0.029008
5	0.0015519	Real	-so	o_07	0.044309
5	0.00060302	Real	-so	o_08	0.063288
5	0.0016269	Real	-so	o_09	0.027907
5	0.0011814	Real	-so	o_10	-0.0091743
5	0.00068154	Shuffled	-so	s_01	0.015811
5	-0.00093017	Shuffled	-so	s_05	0.05547
5	-0.0063566	Shuffled	-so	s_08	0.039131
5	-0.0045798	Shuffled	-so	s_10	-0.00075597
5	-0.001432	Real	-sp	o_01	0.061991
5	0.0017566	Real	-sp	o_02	0.032817
5	0.011985	Real	-sp	o_03	0.068789
5	0.0010083	Real	-sp	o_04	0.056056
5	-0.0015392	Real	-sp	o_05	0.065118
5	0.00025336	Real	-sp	o_06	0.029008
5	0.0036401	Real	-sp	o_07	0.044309
5	0.00087068	Real	-sp	o_08	0.063288
5	-0.0014047	Real	-sp	o_09	0.027907
5	-5.8347e-05	Real	-sp	o_10	-0.0091743
5	-0.0036299	Shuffled	-sp	s_01	0.015811
5	-0.011032	Shuffled	-sp	s_05	0.05547
5	0.0025792	Shuffled	-sp	s_08	0.039131
5	-0.0015196	Shuffled	-sp	s_10	-0.00075597
6	-0.0074687	Real	-so	o_01	-0.0045337
6	-0.0071399	Real	-so	o_02	0.017276
6	-0.0099658	Real	-so	o_03	0.046492
6	-0.0049286	Real	-so	o_04	0.058756
6	-0.003109	Real	-so	o_05	0.071143
6	-0.00088146	Real	-so	o_06	0.011738
6	0.0014128	Real	-so	o_07	0.029764
6	0.004074	Real	-so	o_08	0.03847
6	0.0032456	Real	-so	o_09	0.041901
6	0.012992	Real	-so	o_10	0.042394
6	-0.00053765	Shuffled	-so	s_01	0.030697
6	0.0072238	Shuffled	-so	s_05	0.067717
6	0.010406	Shuffled	-so	s_08	0.06314
6	-0.014069	Shuffled	-so	s_10	0.0092799
6	0.00010791	Real	-sp	o_01	-0.0045337
6	0.010043	Real	-sp	o_02	0.017276
6	-0.0019808	Real	-sp	o_03	0.046492
6	-0.0057797	Real	-sp	o_04	0.058756
6	-0.0059267	Real	-sp	o_05	0.071143
6	0.0019708	Real	-sp	o_06	0.011738
6	0.0045653	Real	-sp	o_07	0.029764
6	0.00083524	Real	-sp	o_08	0.03847
6	-0.0011926	Real	-sp	o_09	0.041901
6	0.010381	Real	-sp	o_10	0.042394
6	-0.00015945	Shuffled	-sp	s_01	0.030697
6	-0.0052161	Shuffled	-sp	s_05	0.067717
6	0.004374	Shuffled	-sp	s_08	0.06314
6	-0.0037122	Shuffled	-sp	s_10	0.0092799
7	-8.9125e-05	Real	-so	o_01	0.0057376
7	0.0015175	Real	-so	o_02	0.0039566
7	0.01729	Real	-so	o_03	0.058817
7	0.0081888	Real	-so	o_04	0.023053
7	-0.021923	Real	-so	o_05	0.037355
7	0.0039223	Real	-so	o_06	0.045059
7	0.0060573	Real	-so	o_07	0.019761
7	0.00082131	Real	-so	o_08	0.055187
7	0.0092533	Real	-so	o_09	0.035476
7	0.0025255	Real	-so	o_10	0.013013
7	-0.0039533	Shuffled	-so	s_01	0.0091649
7	0.0075998	Shuffled	-so	s_05	0.059985
7	-0.000553	Shuffled	-so	s_08	0.04661
7	0.0056018	Shuffled	-so	s_10	0.0044676
7	0.0015365	Real	-sp	o_01	0.0057376
7	-0.0012535	Real	-sp	o_02	0.0039566
7	-0.0014148	Real	-sp	o_03	0.058817
7	0.002035	Real	-sp	o_04	0.023053
7	-0.017892	Real	-sp	o_05	0.037355
7	-0.0029629	Real	-sp	o_06	0.045059
7	0.0043697	Real	-sp	o_07	0.019761
7	0.0024264	Real	-sp	o_08	0.055187
7	0.00037695	Real	-sp	o_09	0.035476
7	0.00091823	Real	-sp	o_10	0.013013
7	0.0029476	Shuffled	-sp	s_01	0.0091649
7	0.00011791	Shuffled	-sp	s_05	0.059985
7	-0.00048752	Shuffled	-sp	s_08	0.04661
7	0.0014667	Shuffled	-sp	s_10	0.0044676
8	-0.00043936	Real	-so	o_01	0.061987
8	-0.00019462	Real	-so	o_02	0.036729
8	0.00034472	Real	-so	o_03	0.04291
8	0.001522	Real	-so	o_04	0.06093
8	0.004884	Real	-so	o_05	0.082053
8	-0.00072445	Real	-so	o_06	0.048373
8	-0.001134	Real	-so	o_07	0.026994
8	0.0017986	Real	-so	o_08	0.064096
8	0.0030068	Real	-so	o_09	0.06406
8	-0.00097109	Real	-so	o_10	0.012242
8	-0.002156	Shuffled	-so	s_01	0.033949
8	0.00095058	Shuffled	-so	s_05	0.032488
8	-0.00020447	Shuffled	-so	s_08	0.049506
8	-0.010897	Shuffled	-so	s_10	0.018599
8	-0.00071517	Real	-sp	o_01	0.061987
8	-0.0026173	Real	-sp	o_02	0.036729
8	-9.8214e-05	Real	-sp	o_03	0.04291
8	0.0006099	Real	-sp	o_04	0.06093
8	0.0021304	Real	-sp	o_05	0.082053
8	0.00033049	Real	-sp	o_06	0.048373
8	-0.0031058	Real	-sp	o_07	0.026994
8	0.00081492	Real	-sp	o_08	0.064096
8	0.0015897	Real	-sp	o_09	0.06406
8	-0.00063586	Real	-sp	o_10	0.012242
8	-0.001051	Shuffled	-sp	s_01	0.033949
8	0.0002478	Shuffled	-sp	s_05	0.032488
8	-0.00015449	Shuffled	-sp	s_08	0.049506
8	-0.00015617	Shuffled	-sp	s_10	0.018599
9	0.0056468	Real	-so	o_01	0.053804
9	0.0028392	Real	-so	o_02	0.026973
9	-0.0031262	Real	-so	o_03	0.0042558
9	-0.0026272	Real	-so	o_04	0.064336
9	0.001016	Real	-so	o_05	0.060054
9	0.0061406	Real	-so	o_06	0.02993
9	0.0036092	Real	-so	o_07	0.012684
9	0.0029188	Real	-so	o_08	0.022328
9	0.006892	Real	-so	o_09	0.03487
9	-0.0027735	Real	-so	o_10	0.0093911
9	0.0013708	Shuffled	-so	s_01	0.030147
9	0.0076409	Shuffled	-so	s_05	0.011948
9	0.0013291	Shuffled	-so	s_08	0.030941
9	-0.0020447	Shuffled	-so	s_10	0.00020139
9	0.0015765	Real	-sp	o_01	0.053804
9	-0.0021308	Real	-sp	o_02	0.026973
9	-0.00055622	Real	-sp	o_03	0.0042558
9	0.0001125	Real	-sp	o_04	0.064336
9	0.0017256	Real	-sp	o_05	0.060054
9	6.0724e-05	Real	-sp	o_06	0.02993
9	-0.0021451	Real	-sp	o_07	0.012684
9	-0.00073859	Real	-sp	o_08	0.022328
9	-0.0033869	Real	-sp	o_09	0.03487
9	-0.0013423	Real	-sp	o_10	0.0093911
9	0.00039272	Shuffled	-sp	s_01	0.030147
9	-0.0023611	Shuffled	-sp	s_05	0.011948
9	-0.00080522	Shuffled	-sp	s_08	0.030941
9	-0.0018791	Shuffled	-sp	s_10	0.00020139
10	-0.032312	Real	-so	o_01	0.025858
10	0.0051368	Real	-so	o_02	0.045389
10	0.01813	Real	-so	o_03	0.084029
10	0.0073481	Real	-so	o_04	0.03821
10	-0.0042173	Real	-so	o_05	0.031084
10	-0.031358	Real	-so	o_06	0.021058
10	-0.00056681	Real	-so	o_07	0.015556
10	-0.01112	Real	-so	o_08	0.045609
10	-0.014235	Real	-so	o_09	0.032938
10	0.019173	Real	-so	o_10	0.024648
10	0.0017936	Shuffled	-so	s_01	-0.0010587
10	0.0046898	Shuffled	-so	s_05	0.036255
10	-0.0046063	Shuffled	-so	s_08	0.09323
10	0.012287	Shuffled	-so	s_10	0.0089601
10	0.030135	Real	-sp	o_01	0.025858
10	0.0064253	Real	-sp	o_02	0.045389
10	-0.0060861	Real	-sp	o_03	0.084029
10	0.0022462	Real	-sp	o_04	0.03821
10	-0.0058708	Real	-sp	o_05	0.031084
10	0.0023611	Real	-sp	o_06	0.021058
10	0.005206	Real	-sp	o_07	0.015556
10	-0.010526	Real	-sp	o_08	0.045609
10	-0.0075965	Real	-sp	o_09	0.032938
10	0.0073249	Real	-sp	o_10	0.024648
10	-0.019684	Shuffled	-sp	s_01	-0.0010587
10	0.010897	Shuffled	-sp	s_05	0.036255
10	0.014854	Shuffled	-sp	s_08	0.09323
10	0.00096006	Shuffled	-sp	s_10	0.0089601
12	-0.00046331	Real	-so	o_01	0.016838
12	0.00065991	Real	-so	o_02	0.010196
12	-0.0063072	Real	-so	o_03	0.030517
12	0.0034412	Real	-so	o_04	0.027197
12	0.0050284	Real	-so	o_05	0.039927
12	-0.0038394	Real	-so	o_06	0.024131
12	0.00053346	Real	-so	o_07	0.0053719
12	0.0055597	Real	-so	o_08	0.020378
12	-0.0011998	Real	-so	o_09	0.034823
12	-0.0072645	Real	-so	o_10	0.004449
12	-0.00094713	Shuffled	-so	s_01	0.011569
12	0.0028858	Shuffled	-so	s_05	0.040346
12	-0.012077	Shuffled	-so	s_08	0.016937
12	-0.0097744	Shuffled	-so	s_10	-0.00072902
12	-0.0037329	Real	-sp	o_01	0.016838
12	-0.00070498	Real	-sp	o_02	0.010196
12	-0.014603	Real	-sp	o_03	0.030517
12	0.0015814	Real	-sp	o_04	0.027197
12	0.0046887	Real	-sp	o_05	0.039927
12	-0.0079664	Real	-sp	o_06	0.024131
12	0.004817	Real	-sp	o_07	0.0053719
12	0.005334	Real	-sp	o_08	0.020378
12	-0.010746	Real	-sp	o_09	0.034823
12	-0.0047608	Real	-sp	o_10	0.004449
12	-0.0016323	Shuffled	-sp	s_01	0.011569
12	0.0017429	Shuffled	-sp	s_05	0.040346
12	0.0043034	Shuffled	-sp	s_08	0.016937
12	-0.0077679	Shuffled	-sp	s_10	-0.00072902
13	0.0019948	Real	-so	o_01	0.076712
13	0.0068746	Real	-so	o_02	0.055197
13	0.0065775	Real	-so	o_03	0.066897
13	0.0017873	Real	-so	o_04	0.025587
13	0.016912	Real	-so	o_05	0.035762
13	-0.0020352	Real	-so	o_06	0.049166
13	0.0066841	Real	-so	o_07	0.031639
13	0.0033723	Real	-so	o_08	0.059511
13	0.001029	Real	-so	o_09	0.015092
13	0.0087845	Real	-so	o_10	0.026751
13	-0.005454	Shuffled	-so	s_01	0.011936
13	0.0048091	Shuffled	-so	s_05	0.04489
13	0.0087005	Shuffled	-so	s_08	0.077927
13	-0.010553	Shuffled	-so	s_10	-0.0049581
13	0.0013127	Real	-sp	o_01	0.076712
13	-2.8407e-05	Real	-sp	o_02	0.055197
13	-0.0027943	Real	-sp	o_03	0.066897
13	-0.00019709	Real	-sp	o_04	0.025587
13	-0.00076378	Real	-sp	o_05	0.035762
13	-0.0008903	Real	-sp	o_06	0.049166
13	0.0078764	Real	-sp	o_07	0.031639
13	0.00036222	Real	-sp	o_08	0.059511
13	-0.00328	Real	-sp	o_09	0.015092
13	0.011316	Real	-sp	o_10	0.026751
13	0.0010338	Shuffled	-sp	s_01	0.011936
13	0.0020475	Shuffled	-sp	s_05	0.04489
13	0.0020397	Shuffled	-sp	s_08	0.077927
13	-0.00052378	Shuffled	-sp	s_10	-0.0049581
14	0.0022754	Real	-so	o_01	0.017724
14	-0.0022375	Real	-so	o_02	0.010984
14	-8.8584e-05	Real	-so	o_03	0.013599
14	0.0051582	Real	-so	o_04	0.013127
14	0.0079612	Real	-so	o_05	0.0092057
14	0.0018997	Real	-so	o_06	0.01323
14	0.005253	Real	-so	o_07	0.0041083
14	0.0041118	Real	-so	o_08	0.015452
14	1.525e-05	Real	-so	o_09	0.016231
14	-0.0016457	Real	-so	o_10	-0.0046871
14	0.0037799	Shuffled	-so	s_01	0.013513
14	0.0099013	Shuffled	-so	s_05	0.0019799
14	0.00056392	Shuffled	-so	s_08	0.029419
14	-0.0026732	Shuffled	-so	s_10	0.0040575
14	0.0027389	Real	-sp	o_01	0.017724
14	-0.0055366	Real	-sp	o_02	0.010984
14	-0.0086467	Real	-sp	o_03	0.013599
14	-0.00073834	Real	-sp	o_04	0.013127
14	-9.2004e-06	Real	-sp	o_05	0.0092057
14	-0.0027169	Real	-sp	o_06	0.01323
14	-0.0010306	Real	-sp	o_07	0.0041083
14	0.0024496	Real	-sp	o_08	0.015452
14	-0.000946	Real	-sp	o_09	0.016231
14	-0.00040328	Real	-sp	o_10	-0.0046871
14	-0.00092502	Shuffled	-sp	s_01	0.013513
14	-0.0023008	Shuffled	-sp	s_05	0.0019799
14	-0.0047857	Shuffled	-sp	s_08	0.029419
14	-0.0025488	Shuffled	-sp	s_10	0.0040575
15	-0.0065259	Real	-so	o_01	0.064589
15	-0.003295	Real	-so	o_02	0.024423
15	0.0053134	Real	-so	o_03	0.076403
15	0.0040618	Real	-so	o_04	0.064355
15	-0.0005151	Real	-so	o_05	0.04386
15	-0.0023201	Real	-so	o_06	0.047893
15	0.0034407	Real	-so	o_07	0.035584
15	0.0010262	Real	-so	o_08	0.07732
15	-0.0015722	Real	-so	o_09	0.04869
15	0.0055478	Real	-so	o_10	0.0089636
15	-0.0016279	Shuffled	-so	s_01	0.031756
15	0.0010307	Shuffled	-so	s_05	0.076724
15	-0.00098035	Shuffled	-so	s_08	0.084815
15	0.0023521	Shuffled	-so	s_10	0.012473
15	0.00072807	Real	-sp	o_01	0.064589
15	0.0014675	Real	-sp	o_02	0.024423
15	-0.00076514	Real	-sp	o_03	0.076403
15	0.0029686	Real	-sp	o_04	0.064355
15	-0.0061703	Real	-sp	o_05	0.04386
15	0.0014177	Real	-sp	o_06	0.047893
15	0.0017564	Real	-sp	o_07	0.035584
15	-0.00043741	Real	-sp	o_08	0.07732
15	9.7069e-05	Real	-sp	o_09	0.04869
15	0.0011138	Real	-sp	o_10	0.0089636
15	-0.0017234	Shuffled	-sp	s_01	0.031756
15	0.0010289	Shuffled	-sp	s_05	0.076724
15	0.00087882	Shuffled	-sp	s_08	0.084815
15	0.00080313	Shuffled	-sp	s_10	0.012473
16	-0.00029423	Real	-so	o_01	0.036712
16	0.0054706	Real	-so	o_02	0.029103
16	-0.00028694	Real	-so	o_03	0.02517
16	0.00097054	Real	-so	o_04	0.062371
16	0.0034668	Real	-so	o_05	0.096416
16	0.0033393	Real	-so	o_06	0.03458
16	0.005695	Real	-so	o_07	0.023278
16	-0.0033732	Real	-so	o_08	0.050306
16	0.00082681	Real	-so	o_09	0.055692
16	-0.00039222	Real	-so	o_10	0.0079364
16	0.0021918	Shuffled	-so	s_01	0.042558
16	-0.00077138	Shuffled	-so	s_05	0.077824
16	-0.011849	Shuffled	-so	s_08	0.066837
16	0.0061989	Shuffled	-so	s_10	0.011873
16	-0.00044431	Real	-sp	o_01	0.036712
16	-0.00034798	Real	-sp	o_02	0.029103
16	-0.0035736	Real	-sp	o_03	0.02517
16	-0.0013124	Real	-sp	o_04	0.062371
16	-0.0017179	Real	-sp	o_05	0.096416
16	2.6902e-05	Real	-sp	o_06	0.03458
16	-0.0004146	Real	-sp	o_07	0.023278
16	-0.0039071	Real	-sp	o_08	0.050306
16	-0.00095432	Real	-sp	o_09	0.055692
16	-0.0017397	Real	-sp	o_10	0.0079364
16	0.00069562	Shuffled	-sp	s_01	0.042558
16	-0.00050736	Shuffled	-sp	s_05	0.077824
16	-0.0025341	Shuffled	-sp	s_08	0.066837
16	0.00079506	Shuffled	-sp	s_10	0.011873
17	0.0054661	Real	-so	o_01	0.0088503
17	0.0055008	Real	-so	o_02	0.028937
17	0.0034364	Real	-so	o_03	0.032749
17	0.0011975	Real	-so	o_04	0.034121
17	0.0079425	Real	-so	o_05	0.057764
17	-0.0015919	Real	-so	o_06	0.025326
17	0.001396	Real	-so	o_07	0.010699
17	0.00010418	Real	-so	o_08	0.05909
17	0.0043042	Real	-so	o_09	0.033096
17	-0.0062789	Real	-so	o_10	-0.0018772
17	0.0015216	Shuffled	-so	s_01	0.031729
17	0.0025782	Shuffled	-so	s_05	0.054668
17	0.0019007	Shuffled	-so	s_08	0.045067
17	0.00059596	Shuffled	-so	s_10	0.013652
17	0.0019948	Real	-sp	o_01	0.0088503
17	0.0015925	Real	-sp	o_02	0.028937
17	0.0034816	Real	-sp	o_03	0.032749
17	0.0047889	Real	-sp	o_04	0.034121
17	0.0028677	Real	-sp	o_05	0.057764
17	0.0022328	Real	-sp	o_06	0.025326
17	0.00045649	Real	-sp	o_07	0.010699
17	0.0059829	Real	-sp	o_08	0.05909
17	0.0010592	Real	-sp	o_09	0.033096
17	0.0033696	Real	-sp	o_10	-0.0018772
17	0.0063213	Shuffled	-sp	s_01	0.031729
17	-0.0053114	Shuffled	-sp	s_05	0.054668
17	-0.0022648	Shuffled	-sp	s_08	0.045067
17	0.0013822	Shuffled	-sp	s_10	0.013652
18	0.0023441	Real	-so	o_01	0.054287
18	0.0031141	Real	-so	o_02	0.04536
18	0.002989	Real	-so	o_03	0.045017
18	0.00067375	Real	-so	o_04	0.040693
18	0.0046606	Real	-so	o_05	0.068298
18	0.0021201	Real	-so	o_06	0.048899
18	0.00080443	Real	-so	o_07	0.0061215
18	0.0014959	Real	-so	o_08	0.043868
18	0.0060462	Real	-so	o_09	0.03259
18	-0.00097754	Real	-so	o_10	0.0048164
18	0.0022284	Shuffled	-so	s_01	0.035783
18	0.00075879	Shuffled	-so	s_05	0.091382
18	0.0023825	Shuffled	-so	s_08	0.049004
18	0.00025145	Shuffled	-so	s_10	0.019538
18	-1.6617e-05	Real	-sp	o_01	0.054287
18	-0.0029814	Real	-sp	o_02	0.04536
18	-0.00042538	Real	-sp	o_03	0.045017
18	-0.0012598	Real	-sp	o_04	0.040693
18	-0.0018021	Real	-sp	o_05	0.068298
18	0.001595	Real	-sp	o_06	0.048899
18	0.0015974	Real	-sp	o_07	0.0061215
18	-1.6197e-05	Real	-sp	o_08	0.043868
18	-0.0014559	Real	-sp	o_09	0.03259
18	-0.0034189	Real	-sp	o_10	0.0048164
18	-0.00015273	Shuffled	-sp	s_01	0.035783
18	-0.0015303	Shuffled	-sp	s_05	0.091382
18	-0.0062486	Shuffled	-sp	s_08	0.049004
18	0.0021099	Shuffled	-sp	s_10	0.019538
19	0.002361	Real	-so	o_01	0.070873
19	0.00019907	Real	-so	o_02	0.044023
19	-0.0014197	Real	-so	o_03	0.056614
19	0.001642	Real	-so	o_04	0.060995
19	0.0043483	Real	-so	o_05	0.071424
19	0.0036992	Real	-so	o_06	0.051318
19	-3.7142e-05	Real	-so	o_07	0.041258
19	0.0033957	Real	-so	o_08	0.078553
19	0.0046948	Real	-so	o_09	0.063169
19	-0.0010711	Real	-so	o_10	0.016508
19	0.0002544	Shuffled	-so	s_01	0.042715
19	0.00069033	Shuffled	-so	s_05	0.069558
19	0.0033489	Shuffled	-so	s_08	0.06531
19	-0.0035737	Shuffled	-so	s_10	0.022179
19	0.00027089	Real	-sp	o_01	0.070873
19	0.001165	Real	-sp	o_02	0.044023
19	-0.0022847	Real	-sp	o_03	0.056614
19	0.00070828	Real	-sp	o_04	0.060995
19	-0.0022403	Real	-sp	o_05	0.071424
19	0.00054397	Real	-sp	o_06	0.051318
19	0.0019873	Real	-sp	o_07	0.041258
19	0.00012768	Real	-sp	o_08	0.078553
19	0.0016613	Real	-sp	o_09	0.063169
19	0.0018842	Real	-sp	o_10	0.016508
19	-0.001522	Shuffled	-sp	s_01	0.042715
19	0.0024773	Shuffled	-sp	s_05	0.069558
19	0.0014182	Shuffled	-sp	s_08	0.06531
19	0.00091536	Shuffled	-sp	s_10	0.022179
20	0.0050053	Real	-so	o_01	0.032557
20	-0.0073951	Real	-so	o_02	0.033874
20	-0.0090963	Real	-so	o_03	0.081332
20	0.0053693	Real	-so	o_04	0.046692
20	-0.011432	Real	-so	o_05	0.097409
20	-0.0016228	Real	-so	o_06	0.053048
20	-0.0027261	Real	-so	o_07	0.034237
20	-0.0068035	Real	-so	o_08	0.074697
20	-0.00043953	Real	-so	o_09	0.060246
20	0.0010918	Real	-so	o_10	0.017732
20	-0.0012992	Shuffled	-so	s_01	0.013352
20	-0.0049931	Shuffled	-so	s_05	0.089522
20	-0.01329	Shuffled	-so	s_08	0.11002
20	-0.0011556	Shuffled	-so	s_10	0.0013763
20	-0.0022956	Real	-sp	o_01	0.032557
20	0.0020571	Real	-sp	o_02	0.033874
20	-0.00017423	Real	-sp	o_03	0.081332
20	-8.353e-05	Real	-sp	o_04	0.046692
20	-0.0018061	Real	-sp	o_05	0.097409
20	-0.0048155	Real	-sp	o_06	0.053048
20	0.0006713	Real	-sp	o_07	0.034237
20	-0.0013826	Real	-sp	o_08	0.074697
20	0.0088219	Real	-sp	o_09	0.060246
20	-3.2082e-06	Real	-sp	o_10	0.017732
20	-0.0049517	Shuffled	-sp	s_01	0.013352
20	0.0017704	Shuffled	-sp	s_05	0.089522
20	0.00068882	Shuffled	-sp	s_08	0.11002
20	0.0016735	Shuffled	-sp	s_10	0.0013763
21	-0.0095039	Real	-so	o_01	-0.00065414
21	-0.0052374	Real	-so	o_02	-0.0097218
21	0.0011305	Real	-so	o_03	0.046506
21	-0.0022505	Real	-so	o_04	0.018685
21	0.0028132	Real	-so	o_05	0.055353
21	0.0064672	Real	-so	o_06	-0.0070648
21	-0.0036544	Real	-so	o_07	0.0027632
21	0.0010111	Real	-so	o_08	0.010885
21	0.0062312	Real	-so	o_09	0.011206
21	-0.0018949	Real	-so	o_10	0.0032823
21	0.0036177	Shuffled	-so	s_01	0.016696
21	0.0044871	Shuffled	-so	s_05	-0.00042341
21	0.00098287	Shuffled	-so	s_08	0.01579
21	-0.01508	Shuffled	-so	s_10	-0.021641
21	-0.0030533	Real	-sp	o_01	-0.00065414
21	-1.87e-05	Real	-sp	o_02	-0.0097218
21	0.042543	Real	-sp	o_03	0.046506
21	-0.001817	Real	-sp	o_04	0.018685
21	0.00089111	Real	-sp	o_05	0.055353
21	-0.004194	Real	-sp	o_06	-0.0070648
21	0.00024268	Real	-sp	o_07	0.0027632
21	-0.0011813	Real	-sp	o_08	0.010885
21	-0.0049297	Real	-sp	o_09	0.011206
21	-0.00038663	Real	-sp	o_10	0.0032823
21	-0.00021596	Shuffled	-sp	s_01	0.016696
21	-0.0032796	Shuffled	-sp	s_05	-0.00042341
21	-0.0046851	Shuffled	-sp	s_08	0.01579
21	1.1971e-05	Shuffled	-sp	s_10	-0.021641
22	0.0078246	Real	-so	o_01	0.02053
22	0.0067296	Real	-so	o_02	0.019419
22	0.010354	Real	-so	o_03	0.0575
22	-0.00039208	Real	-so	o_04	0.017415
22	0.0045176	Real	-so	o_05	0.093821
22	-0.008125	Real	-so	o_06	0.040613
22	-0.0025179	Real	-so	o_07	0.027549
22	-0.0041634	Real	-so	o_08	0.037181
22	-0.0027865	Real	-so	o_09	0.03252
22	0.0016499	Real	-so	o_10	0.0022127
22	-0.0065367	Shuffled	-so	s_01	0.0023543
22	-0.0040259	Shuffled	-so	s_05	0.074292
22	-0.012106	Shuffled	-so	s_08	0.079756
22	0.009785	Shuffled	-so	s_10	0.013806
22	0.027836	Real	-sp	o_01	0.02053
22	0.013943	Real	-sp	o_02	0.019419
22	-0.021189	Real	-sp	o_03	0.0575
22	-0.0091818	Real	-sp	o_04	0.017415
22	-0.0029528	Real	-sp	o_05	0.093821
22	-0.001095	Real	-sp	o_06	0.040613
22	0.0014106	Real	-sp	o_07	0.027549
22	-0.012528	Real	-sp	o_08	0.037181
22	-0.0025134	Real	-sp	o_09	0.03252
22	-0.010582	Real	-sp	o_10	0.0022127
22	0.0017976	Shuffled	-sp	s_01	0.0023543
22	0.0067399	Shuffled	-sp	s_05	0.074292
22	-0.0078879	Shuffled	-sp	s_08	0.079756
22	0.0066831	Shuffled	-sp	s_10	0.013806
23	-0.0032729	Real	-so	o_01	0.053084
23	0.012575	Real	-so	o_02	0.040724
23	0.012109	Real	-so	o_03	0.096278
23	-0.0020239	Real	-so	o_04	0.041324
23	0.011122	Real	-so	o_05	0.079516
23	0.0041329	Real	-so	o_06	0.043482
23	0.023511	Real	-so	o_07	0.030849
23	-0.018766	Real	-so	o_08	0.037054
23	-0.01354	Real	-so	o_09	0.039694
23	0.0051565	Real	-so	o_10	-0.010276
23	0.0058595	Shuffled	-so	s_01	0.017411
23	0.0067256	Shuffled	-so	s_05	0.028517
23	-0.0033325	Shuffled	-so	s_08	0.090952
23	-0.0022925	Shuffled	-so	s_10	0.0014629
23	-0.0011297	Real	-sp	o_01	0.053084
23	0.0068771	Real	-sp	o_02	0.040724
23	0.0049038	Real	-sp	o_03	0.096278
23	-0.0003319	Real	-sp	o_04	0.041324
23	-0.0034702	Real	-sp	o_05	0.079516
23	-0.0013209	Real	-sp	o_06	0.043482
23	0.014547	Real	-sp	o_07	0.030849
23	0.00068796	Real	-sp	o_08	0.037054
23	-0.010541	Real	-sp	o_09	0.039694
23	0.00088312	Real	-sp	o_10	-0.010276
23	-0.0015718	Shuffled	-sp	s_01	0.017411
23	0.0048511	Shuffled	-sp	s_05	0.028517
23	0.0027908	Shuffled	-sp	s_08	0.090952
23	0.0033126	Shuffled	-sp	s_10	0.0014629
24	0.025201	Real	-so	o_01	0.049161
24	-0.0034179	Real	-so	o_02	0.036958
24	0.001893	Real	-so	o_03	0.022296
24	-0.0022311	Real	-so	o_04	0.046691
24	0.0050597	Real	-so	o_05	0.047075
24	-0.0020803	Real	-so	o_06	0.032597
24	-0.00081169	Real	-so	o_07	0.0044423
24	-0.00066668	Real	-so	o_08	0.022447
24	0.0010191	Real	-so	o_09	0.05494
24	-0.00019048	Real	-so	o_10	-0.010505
24	-0.0023964	Shuffled	-so	s_01	0.052253
24	0.0066179	Shuffled	-so	s_05	0.024715
24	0.0026657	Shuffled	-so	s_08	0.0040762
24	-0.0092808	Shuffled	-so	s_10	0.0087408
24	0.00076624	Real	-sp	o_01	0.049161
24	-0.003374	Real	-sp	o_02	0.036958
24	0.002196	Real	-sp	o_03	0.022296
24	-0.0018034	Real	-sp	o_04	0.046691
24	0.0020633	Real	-sp	o_05	0.047075
24	-0.00071701	Real	-sp	o_06	0.032597
24	-0.0043984	Real	-sp	o_07	0.0044423
24	0.0013759	Real	-sp	o_08	0.022447
24	0.00076211	Real	-sp	o_09	0.05494
24	-0.0015798	Real	-sp	o_10	-0.010505
24	-0.001816	Shuffled	-sp	s_01	0.052253
24	0.00033222	Shuffled	-sp	s_05	0.024715
24	0.0016844	Shuffled	-sp	s_08	0.0040762
24	-0.002861	Shuffled	-sp	s_10	0.0087408
25	-0.0069405	Real	-so	o_01	0.065233
25	-0.0057384	Real	-so	o_02	0.03517
25	0.0094922	Real	-so	o_03	0.065939
25	0.0078778	Real	-so	o_04	0.06285
25	-0.0027683	Real	-so	o_05	0.063817
25	-0.0067543	Real	-so	o_06	0.05286
25	0.00072125	Real	-so	o_07	0.035777
25	-0.0006208	Real	-so	o_08	0.039563
25	-0.0047779	Real	-so	o_09	0.052242
25	0.0071404	Real	-so	o_10	0.028982
25	-0.0045405	Shuffled	-so	s_01	0.037077
25	-0.0036027	Shuffled	-so	s_05	0.040674
25	-0.0024013	Shuffled	-so	s_08	0.086824
25	0.006191	Shuffled	-so	s_10	0.029132
25	0.00089682	Real	-sp	o_01	0.065233
25	-0.0069979	Real	-sp	o_02	0.03517
25	-0.0054372	Real	-sp	o_03	0.065939
25	0.002529	Real	-sp	o_04	0.06285
25	-0.004138	Real	-sp	o_05	0.063817
25	-0.0004713	Real	-sp	o_06	0.05286
25	-0.00056987	Real	-sp	o_07	0.035777
25	-0.0027114	Real	-sp	o_08	0.039563
25	0.00044528	Real	-sp	o_09	0.052242
25	-0.00042609	Real	-sp	o_10	0.028982
25	0.0011418	Shuffled	-sp	s_01	0.037077
25	-0.0021115	Shuffled	-sp	s_05	0.040674
25	-0.0024939	Shuffled	-sp	s_08	0.086824
25	-0.00041951	Shuffled	-sp	s_10	0.029132
26	-0.018941	Real	-so	o_01	0.013218
26	-0.00086223	Real	-so	o_02	-0.013488
26	0.015174	Real	-so	o_03	-0.00052633
26	0.014198	Real	-so	o_04	0.026654
26	0.003807	Real	-so	o_05	0.01665
26	-0.025755	Real	-so	o_06	0.0050246
26	0.0069128	Real	-so	o_07	0.02166
26	0.00041847	Real	-so	o_08	0.038373
26	0.00056327	Real	-so	o_09	-0.021214
26	0.0027755	Real	-so	o_10	-0.0011255
26	-0.013116	Shuffled	-so	s_01	-0.0065533
26	0.0014373	Shuffled	-so	s_05	0.0092159
26	-0.0081357	Shuffled	-so	s_08	-0.018401
26	0.0010318	Shuffled	-so	s_10	0.016314
26	0.002247	Real	-sp	o_01	0.013218
26	-0.028216	Real	-sp	o_02	-0.013488
26	-0.010435	Real	-sp	o_03	-0.00052633
26	2.5252e-05	Real	-sp	o_04	0.026654
26	0.022379	Real	-sp	o_05	0.01665
26	0.007284	Real	-sp	o_06	0.0050246
26	-0.0022607	Real	-sp	o_07	0.02166
26	0.00076195	Real	-sp	o_08	0.038373
26	-0.0031674	Real	-sp	o_09	-0.021214
26	0.0023135	Real	-sp	o_10	-0.0011255
26	-0.0027428	Shuffled	-sp	s_01	-0.0065533
26	-0.0039516	Shuffled	-sp	s_05	0.0092159
26	-0.0014572	Shuffled	-sp	s_08	-0.018401
26	-0.0018002	Shuffled	-sp	s_10	0.016314
27	0.0054917	Real	-so	o_01	0.038101
27	0.0047388	Real	-so	o_02	0.035742
27	-0.00086375	Real	-so	o_03	0.016552
27	-0.0036	Real	-so	o_04	0.059793
27	0.0042541	Real	-so	o_05	0.099474
27	0.0049525	Real	-so	o_06	0.063096
27	-0.0047294	Real	-so	o_07	0.027123
27	0.0019639	Real	-so	o_08	0.060159
27	0.0051902	Real	-so	o_09	0.042789
27	-0.0038896	Real	-so	o_10	0.025558
27	-0.00095724	Shuffled	-so	s_01	0.044345
27	0.00098439	Shuffled	-so	s_05	0.07384
27	0.001659	Shuffled	-so	s_08	0.058221
27	-0.0030965	Shuffled	-so	s_10	0.023363
27	-0.0010259	Real	-sp	o_01	0.038101
27	0.0012737	Real	-sp	o_02	0.035742
27	-0.00072636	Real	-sp	o_03	0.016552
27	-0.0011289	Real	-sp	o_04	0.059793
27	-0.00083187	Real	-sp	o_05	0.099474
27	0.00095036	Real	-sp	o_06	0.063096
27	-0.00075117	Real	-sp	o_07	0.027123
27	-0.0031713	Real	-sp	o_08	0.060159
27	-0.0019363	Real	-sp	o_09	0.042789
27	-0.0012319	Real	-sp	o_10	0.025558
27	-5.3111e-05	Shuffled	-sp	s_01	0.044345
27	-0.00093119	Shuffled	-sp	s_05	0.07384
27	-0.0028469	Shuffled	-sp	s_08	0.058221
27	-0.00038399	Shuffled	-sp	s_10	0.023363
28	-0.0054204	Real	-so	o_01	0.051532
28	-0.001449	Real	-so	o_02	0.054643
28	0.0037188	Real	-so	o_03	0.061396
28	0.015548	Real	-so	o_04	0.065056
28	0.0056752	Real	-so	o_05	0.0877
28	-0.01642	Real	-so	o_06	0.031746
28	-0.00026212	Real	-so	o_07	0.0063263
28	0.0092185	Real	-so	o_08	0.088524
28	0.0020589	Real	-so	o_09	0.056413
28	0.00038245	Real	-so	o_10	0.0076422
28	0.012995	Shuffled	-so	s_01	0.037082
28	0.0029008	Shuffled	-so	s_05	0.055526
28	0.018642	Shuffled	-so	s_08	0.10224
28	-0.0039403	Shuffled	-so	s_10	0.017473
28	-0.0010411	Real	-sp	o_01	0.051532
28	0.0023115	Real	-sp	o_02	0.054643
28	-0.0034236	Real	-sp	o_03	0.061396
28	-0.0013437	Real	-sp	o_04	0.065056
28	0.011278	Real	-sp	o_05	0.0877
28	-0.013817	Real	-sp	o_06	0.031746
28	-0.0040922	Real	-sp	o_07	0.0063263
28	-0.00048506	Real	-sp	o_08	0.088524
28	0.0012796	Real	-sp	o_09	0.056413
28	-0.0017923	Real	-sp	o_10	0.0076422
28	-0.00093468	Shuffled	-sp	s_01	0.037082
28	0.0042355	Shuffled	-sp	s_05	0.055526
28	0.01681	Shuffled	-sp	s_08	0.10224
28	0.0029391	Shuffled	-sp	s_10	0.017473
29	0.013306	Real	-so	o_01	0.02485
29	0.00072959	Real	-so	o_02	0.019399
29	0.029144	Real	-so	o_03	0.072825
29	-0.0064343	Real	-so	o_04	0.011348
29	0.01122	Real	-so	o_05	0.056555
29	0.00084027	Real	-so	o_06	0.037384
29	0.0041415	Real	-so	o_07	0.02837
29	-0.0059828	Real	-so	o_08	0.031389
29	0.015627	Real	-so	o_09	0.044587
29	-0.0046483	Real	-so	o_10	0.020467
29	-0.0092862	Shuffled	-so	s_01	0.0081455
29	-0.0013361	Shuffled	-so	s_05	0.058917
29	-0.00047603	Shuffled	-so	s_08	0.087271
29	-0.0094233	Shuffled	-so	s_10	0.0056507
29	-0.01098	Real	-sp	o_01	0.02485
29	-0.001053	Real	-sp	o_02	0.019399
29	0.0082611	Real	-sp	o_03	0.072825
29	-0.0065965	Real	-sp	o_04	0.011348
29	0.0025727	Real	-sp	o_05	0.056555
29	-0.0068833	Real	-sp	o_06	0.037384
29	0.0060249	Real	-sp	o_07	0.02837
29	0.00031298	Real	-sp	o_08	0.031389
29	0.0026455	Real	-sp	o_09	0.044587
29	-0.0022191	Real	-sp	o_10	0.020467
29	-0.0093593	Shuffled	-sp	s_01	0.0081455
29	-0.0054036	Shuffled	-sp	s_05	0.058917
29	0.0011075	Shuffled	-sp	s_08	0.087271
29	-0.0060298	Shuffled	-sp	s_10	0.0056507
30	0.011841	Real	-so	o_01	0.032286
30	-0.014153	Real	-so	o_02	0.026738
30	-0.010927	Real	-so	o_03	0.014349
30	-0.0017245	Real	-so	o_04	0.027391
30	-0.023552	Real	-so	o_05	0.059168
30	0.023223	Real	-so	o_06	0.053676
30	0.004141	Real	-so	o_07	0.014899
30	-0.0049908	Real	-so	o_08	0.039457
30	-0.00056119	Real	-so	o_09	0.04112
30	-0.0088354	Real	-so	o_10	0.0063385
30	0.0064717	Shuffled	-so	s_01	0.009964
30	-0.0046349	Shuffled	-so	s_05	0.05539
30	0.0030567	Shuffled	-so	s_08	0.035324
30	-0.0012062	Shuffled	-so	s_10	0.012373
30	-0.0015648	Real	-sp	o_01	0.032286
30	-0.00040533	Real	-sp	o_02	0.026738
30	0.0010411	Real	-sp	o_03	0.014349
30	-0.00050013	Real	-sp	o_04	0.027391
30	-0.00026511	Real	-sp	o_05	0.059168
30	0.00054045	Real	-sp	o_06	0.053676
30	-0.00079036	Real	-sp	o_07	0.014899
30	0.00021902	Real	-sp	o_08	0.039457
30	0.0014075	Real	-sp	o_09	0.04112
30	-0.00030587	Real	-sp	o_10	0.0063385
30	-0.011658	Shuffled	-sp	s_01	0.009964
30	0.0021964	Shuffled	-sp	s_05	0.05539
30	0.0098411	Shuffled	-sp	s_08	0.035324
30	0.0012646	Shuffled	-sp	s_10	0.012373
31	-0.00083403	Real	-so	o_01	0.055299
31	0.010094	Real	-so	o_02	0.049912
31	-0.011511	Real	-so	o_03	0.039847
31	0.011168	Real	-so	o_04	0.050639
31	0.0095573	Real	-so	o_05	0.038002
31	-0.0050414	Real	-so	o_06	0.021434
31	0.0007303	Real	-so	o_07	0.029184
31	-0.0020567	Real	-so	o_08	0.038597
31	0.012731	Real	-so	o_09	0.047446
31	-0.028647	Real	-so	o_10	-0.015928
31	-0.0073713	Shuffled	-so	s_01	0.041935
31	-0.0047832	Shuffled	-so	s_05	0.038861
31	-0.013245	Shuffled	-so	s_08	0.028332
31	-0.018591	Shuffled	-so	s_10	0.0011228
31	0.00093575	Real	-sp	o_01	0.055299
31	-0.0026516	Real	-sp	o_02	0.049912
31	0.0097246	Real	-sp	o_03	0.039847
31	-0.0033575	Real	-sp	o_04	0.050639
31	0.0064166	Real	-sp	o_05	0.038002
31	-0.023265	Real	-sp	o_06	0.021434
31	-0.0021564	Real	-sp	o_07	0.029184
31	0.0028033	Real	-sp	o_08	0.038597
31	0.00085212	Real	-sp	o_09	0.047446
31	-0.00055747	Real	-sp	o_10	-0.015928
31	-0.00055807	Shuffled	-sp	s_01	0.041935
31	0.005076	Shuffled	-sp	s_05	0.038861
31	0.0095277	Shuffled	-sp	s_08	0.028332
31	0.0015148	Shuffled	-sp	s_10	0.0011228
32	0.010887	Real	-so	o_01	-0.0026233
32	0.0019569	Real	-so	o_02	-0.0028012
32	-0.0034112	Real	-so	o_03	0.019136
32	0.011681	Real	-so	o_04	-0.0028606
32	0.006098	Real	-so	o_05	0.02837
32	-0.0013583	Real	-so	o_06	0.0088892
32	-0.012042	Real	-so	o_07	-0.010491
32	-0.007616	Real	-so	o_08	0.017068
32	-0.0046375	Real	-so	o_09	-0.012832
32	0.008294	Real	-so	o_10	0.010883
32	-0.00062398	Shuffled	-so	s_01	0.010149
32	-0.0011341	Shuffled	-so	s_05	0.018743
32	-0.01479	Shuffled	-so	s_08	0.016519
32	0.00058589	Shuffled	-so	s_10	0.0022201
32	-0.0018736	Real	-sp	o_01	-0.0026233
32	0.0041241	Real	-sp	o_02	-0.0028012
32	0.0098774	Real	-sp	o_03	0.019136
32	-0.0026106	Real	-sp	o_04	-0.0028606
32	0.0064588	Real	-sp	o_05	0.02837
32	0.012758	Real	-sp	o_06	0.0088892
32	-0.0094142	Real	-sp	o_07	-0.010491
32	-6.3633e-05	Real	-sp	o_08	0.017068
32	-0.0027756	Real	-sp	o_09	-0.012832
32	-0.00023837	Real	-sp	o_10	0.010883
32	-0.0055723	Shuffled	-sp	s_01	0.010149
32	0.0020841	Shuffled	-sp	s_05	0.018743
32	0.00027955	Shuffled	-sp	s_08	0.016519
32	0.00051256	Shuffled	-sp	s_10	0.0022201
33	-0.0035729	Real	-so	o_01	0.071618
33	0.0042856	Real	-so	o_02	0.058578
33	0.017753	Real	-so	o_03	0.090942
33	0.0072466	Real	-so	o_04	0.070198
33	0.00015473	Real	-so	o_05	0.05
33	0.0026597	Real	-so	o_06	0.043736
33	-0.0048573	Real	-so	o_07	0.038909
33	0.0027179	Real	-so	o_08	0.067365
33	-0.045473	Real	-so	o_09	0.010303
33	0.00019602	Real	-so	o_10	0.034809
33	-0.0048363	Shuffled	-so	s_01	0.045172
33	0.00080327	Shuffled	-so	s_05	0.054734
33	0.01529	Shuffled	-so	s_08	0.095139
33	-0.0014202	Shuffled	-so	s_10	0.033633
33	0.0069011	Real	-sp	o_01	0.071618
33	-0.00070713	Real	-sp	o_02	0.058578
33	-0.00085853	Real	-sp	o_03	0.090942
33	-0.0015536	Real	-sp	o_04	0.070198
33	-0.0055724	Real	-sp	o_05	0.05
33	-0.00012231	Real	-sp	o_06	0.043736
33	0.032394	Real	-sp	o_07	0.038909
33	0.02353	Real	-sp	o_08	0.067365
33	-0.013312	Real	-sp	o_09	0.010303
33	-0.0017677	Real	-sp	o_10	0.034809
33	0.0076867	Shuffled	-sp	s_01	0.045172
33	-0.0034512	Shuffled	-sp	s_05	0.054734
33	0.0014551	Shuffled	-sp	s_08	0.095139
33	0.0011715	Shuffled	-sp	s_10	0.033633
35	0.0012269	Real	-so	o_01	0.053358
35	0.0072154	Real	-so	o_02	0.03258
35	0.00031599	Real	-so	o_03	0.10103
35	-0.00028644	Real	-so	o_04	0.051191
35	0.0065529	Real	-so	o_05	0.099661
35	0.0044404	Real	-so	o_06	0.051612
35	0.0056925	Real	-so	o_07	0.015645
35	0.003428	Real	-so	o_08	0.08302
35	0.0045426	Real	-so	o_09	0.069233
35	-0.0079178	Real	-so	o_10	0.0070954
35	0.0050625	Shuffled	-so	s_01	0.013498
35	-0.0011253	Shuffled	-so	s_05	0.087144
35	0.0020614	Shuffled	-so	s_08	0.10798
35	0.0024631	Shuffled	-so	s_10	0.0072743
35	0.00045221	Real	-sp	o_01	0.053358
35	0.0024453	Real	-sp	o_02	0.03258
35	0.00083126	Real	-sp	o_03	0.10103
35	-0.00053393	Real	-sp	o_04	0.051191
35	-0.00079451	Real	-sp	o_05	0.099661
35	-0.0012823	Real	-sp	o_06	0.051612
35	0.0064432	Real	-sp	o_07	0.015645
35	0.0020943	Real	-sp	o_08	0.08302
35	0.0029142	Real	-sp	o_09	0.069233
35	0.0098583	Real	-sp	o_10	0.0070954
35	-0.0035969	Shuffled	-sp	s_01	0.013498
35	-0.00014819	Shuffled	-sp	s_05	0.087144
35	0.0022543	Shuffled	-sp	s_08	0.10798
35	0.0012937	Shuffled	-sp	s_10	0.0072743
36	-0.0071822	Real	-so	o_01	0.0061537
36	-0.0064554	Real	-so	o_02	0.0084838
36	0.0036049	Real	-so	o_03	0.006048
36	0.0054427	Real	-so	o_04	0.0056557
36	-0.014185	Real	-so	o_05	0.018794
36	-0.0063503	Real	-so	o_06	0.013453
36	-0.0034749	Real	-so	o_07	0.0070716
36	-0.013782	Real	-so	o_08	-0.00663
36	-0.0019297	Real	-so	o_09	0.0097449
36	-0.0073769	Real	-so	o_10	0.0051033
36	-0.018686	Shuffled	-so	s_01	-0.0063382
36	-0.014895	Shuffled	-so	s_05	0.020741
36	0.0024625	Shuffled	-so	s_08	0.015605
36	-0.005877	Shuffled	-so	s_10	0.011538
36	-0.0072843	Real	-sp	o_01	0.0061537
36	-0.0018693	Real	-sp	o_02	0.0084838
36	0.013032	Real	-sp	o_03	0.006048
36	-0.011543	Real	-sp	o_04	0.0056557
36	0.0017293	Real	-sp	o_05	0.018794
36	0.0031421	Real	-sp	o_06	0.013453
36	-0.0041847	Real	-sp	o_07	0.0070716
36	-0.0029585	Real	-sp	o_08	-0.00663
36	0.00096014	Real	-sp	o_09	0.0097449
36	-0.0074125	Real	-sp	o_10	0.0051033
36	-0.016916	Shuffled	-sp	s_01	-0.0063382
36	-0.0031024	Shuffled	-sp	s_05	0.020741
36	-0.0056799	Shuffled	-sp	s_08	0.015605
36	-0.0050142	Shuffled	-sp	s_10	0.011538
37	-0.0016944	Real	-so	o_01	-0.010661
37	0.0046648	Real	-so	o_02	0.0026381
37	0.0070001	Real	-so	o_03	0.0094054
37	0.0046813	Real	-so	o_04	-0.0031132
37	0.00015615	Real	-so	o_05	0.020025
37	0.014684	Real	-so	o_06	0.0025155
37	-0.0069708	Real	-so	o_07	0.004652
37	0.020501	Real	-so	o_08	0.0056836
37	0.0074504	Real	-so	o_09	-0.007279
37	-0.00013278	Real	-so	o_10	0.0054868
37	-0.016832	Shuffled	-so	s_01	0.0038377
37	0.0070678	Shuffled	-so	s_05	0.0071245
37	0.0078795	Shuffled	-so	s_08	0.0014058
37	0.0001854	Shuffled	-so	s_10	0.0030444
37	0.0037681	Real	-sp	o_01	-0.010661
37	0.0071979	Real	-sp	o_02	0.0026381
37	0.00635	Real	-sp	o_03	0.0094054
37	0.00047091	Real	-sp	o_04	-0.0031132
37	-0.0026902	Real	-sp	o_05	0.020025
37	0.0021069	Real	-sp	o_06	0.0025155
37	-0.0035304	Real	-sp	o_07	0.004652
37	0.0035976	Real	-sp	o_08	0.0056836
37	0.0042996	Real	-sp	o_09	-0.007279
37	0.00011806	Real	-sp	o_10	0.0054868
37	0.0018534	Shuffled	-sp	s_01	0.0038377
37	0.0035294	Shuffled	-sp	s_05	0.0071245
37	0.0014844	Shuffled	-sp	s_08	0.0014058
37	-0.0015594	Shuffled	-sp	s_10	0.0030444
38	0.0024672	Real	-so	o_01	0.011628
38	-0.01162	Real	-so	o_02	0.022542
38	0.0024115	Real	-so	o_03	0.042581
38	0.01717	Real	-so	o_04	0.02926
38	-0.0051959	Real	-so	o_05	0.082175
38	0.031998	Real	-so	o_06	0.052012
38	0.01348	Real	-so	o_07	0.0059519
38	0.0073208	Real	-so	o_08	0.044585
38	0.029062	Real	-so	o_09	0.042411
38	-0.012314	Real	-so	o_10	-0.0093369
38	0.0055176	Shuffled	-so	s_01	0.026215
38	-0.0071552	Shuffled	-so	s_05	0.032664
38	0.0052951	Shuffled	-so	s_08	0.054992
38	-0.0066019	Shuffled	-so	s_10	0.015918
38	-0.00017427	Real	-sp	o_01	0.011628
38	0.00082313	Real	-sp	o_02	0.022542
38	-0.00066071	Real	-sp	o_03	0.042581
38	-0.0027811	Real	-sp	o_04	0.02926
38	-0.0026574	Real	-sp	o_05	0.082175
38	0.0019668	Real	-sp	o_06	0.052012
38	-0.0019053	Real	-sp	o_07	0.0059519
38	-0.0030431	Real	-sp	o_08	0.044585
38	-0.00019722	Real	-sp	o_09	0.042411
38	-0.013326	Real	-sp	o_10	-0.0093369
38	-0.00040942	Shuffled	-sp	s_01	0.026215
38	-0.032589	Shuffled	-sp	s_05	0.032664
38	-0.00085095	Shuffled	-sp	s_08	0.054992
38	0.00054147	Shuffled	-sp	s_10	0.015918
39	0.0067312	Real	-so	o_01	0.063674
39	-2.8411e-05	Real	-so	o_02	0.05765
39	0.0015788	Real	-so	o_03	0.085878
39	0.00067498	Real	-so	o_04	0.038905
39	-0.013123	Real	-so	o_05	0.044895
39	-0.00056497	Real	-so	o_06	0.051152
39	0.00028626	Real	-so	o_07	0.0016759
39	-0.0023202	Real	-so	o_08	0.052394
39	-0.00080211	Real	-so	o_09	0.051983
39	0.012352	Real	-so	o_10	0.020706
39	-0.0040538	Shuffled	-so	s_01	0.013059
39	-0.0024887	Shuffled	-so	s_05	0.071358
39	0.0029591	Shuffled	-so	s_08	0.10874
39	-0.0044719	Shuffled	-so	s_10	-0.0036328
39	0.0011092	Real	-sp	o_01	0.063674
39	0.0023605	Real	-sp	o_02	0.05765
39	-0.00055828	Real	-sp	o_03	0.085878
39	-0.0016514	Real	-sp	o_04	0.038905
39	-0.0008177	Real	-sp	o_05	0.044895
39	5.9145e-05	Real	-sp	o_06	0.051152
39	0.0038824	Real	-sp	o_07	0.0016759
39	0.00033182	Real	-sp	o_08	0.052394
39	0.00078163	Real	-sp	o_09	0.051983
39	0.0039509	Real	-sp	o_10	0.020706
39	-0.0012893	Shuffled	-sp	s_01	0.013059
39	0.00021555	Shuffled	-sp	s_05	0.071358
39	0.00033135	Shuffled	-sp	s_08	0.10874
39	-0.0016046	Shuffled	-sp	s_10	-0.0036328
40	0.0033365	Real	-so	o_01	0.0065537
40	-0.0032027	Real	-so	o_02	-0.00095465
40	0.0029509	Real	-so	o_03	0.053736
40	0.0042937	Real	-so	o_04	0.015679
40	0.0031635	Real	-so	o_05	0.077594
40	-0.0012903	Real	-so	o_06	-0.00032061
40	-0.012257	Real	-so	o_07	0.018472
40	-0.0036968	Real	-so	o_08	0.034327
40	0.0064135	Real	-so	o_09	0.031713
40	-0.01496	Real	-so	o_10	0.019415
40	-0.013103	Shuffled	-so	s_01	0.0029045
40	0.0033486	Shuffled	-so	s_05	0.029532
40	0.024991	Shuffled	-so	s_08	0.05558
40	0.0014346	Shuffled	-so	s_10	0.011361
40	-0.033725	Real	-sp	o_01	0.0065537
40	-0.028874	Real	-sp	o_02	-0.00095465
40	0.0012056	Real	-sp	o_03	0.053736
40	-0.00039625	Real	-sp	o_04	0.015679
40	-0.0024644	Real	-sp	o_05	0.077594
40	-0.0030243	Real	-sp	o_06	-0.00032061
40	-0.0013386	Real	-sp	o_07	0.018472
40	-0.0014472	Real	-sp	o_08	0.034327
40	0.00040532	Real	-sp	o_09	0.031713
40	-0.0026176	Real	-sp	o_10	0.019415
40	0.0013777	Shuffled	-sp	s_01	0.0029045
40	0.0014222	Shuffled	-sp	s_05	0.029532
40	0.00059978	Shuffled	-sp	s_08	0.05558
40	0.015106	Shuffled	-sp	s_10	0.011361
41	0.0010228	Real	-so	o_01	0.017421
41	0.0154	Real	-so	o_02	0.03813
41	-0.0033087	Real	-so	o_03	0.052897
41	0.013588	Real	-so	o_04	0.050804
41	0.0019307	Real	-so	o_05	0.056544
41	0.0040685	Real	-so	o_06	0.031031
41	-0.0021294	Real	-so	o_07	0.02576
41	0.016477	Real	-so	o_08	0.063567
41	0.017174	Real	-so	o_09	0.037
41	-0.0084016	Real	-so	o_10	-0.00034849
41	0.00084267	Shuffled	-so	s_01	0.01066
41	-0.0030268	Shuffled	-so	s_05	0.065423
41	0.0195	Shuffled	-so	s_08	0.057811
41	0.0054804	Shuffled	-so	s_10	0.0040665
41	-0.002024	Real	-sp	o_01	0.017421
41	0.0012856	Real	-sp	o_02	0.03813
41	0.00035283	Real	-sp	o_03	0.052897
41	0.00013664	Real	-sp	o_04	0.050804
41	-0.020139	Real	-sp	o_05	0.056544
41	-0.00024062	Real	-sp	o_06	0.031031
41	0.0032968	Real	-sp	o_07	0.02576
41	-0.00016428	Real	-sp	o_08	0.063567
41	0.0022793	Real	-sp	o_09	0.037
41	-0.0025144	Real	-sp	o_10	-0.00034849
41	-0.0047395	Shuffled	-sp	s_01	0.01066
41	0.0016796	Shuffled	-sp	s_05	0.065423
41	0.0031178	Shuffled	-sp	s_08	0.057811
41	-0.0030905	Shuffled	-sp	s_10	0.0040665
42	0.0016742	Real	-so	o_01	-0.0112
42	0.020564	Real	-so	o_02	0.02136
42	0.0096392	Real	-so	o_03	0.06578
42	0.0016408	Real	-so	o_04	0.047701
42	0.00057839	Real	-so	o_05	0.0463
42	0.011021	Real	-so	o_06	0.028293
42	-0.0020087	Real	-so	o_07	0.0048028
42	0.010317	Real	-so	o_08	0.083265
42	0.014891	Real	-so	o_09	0.055521
42	-0.016613	Real	-so	o_10	-0.010675
42	-0.0017897	Shuffled	-so	s_01	0.003895
42	0.018667	Shuffled	-so	s_05	0.037364
42	-0.0011822	Shuffled	-so	s_08	0.067537
42	0.00070787	Shuffled	-so	s_10	0.0041154
42	-0.0084657	Real	-sp	o_01	-0.0112
42	0.0015743	Real	-sp	o_02	0.02136
42	-0.001686	Real	-sp	o_03	0.06578
42	-0.000421	Real	-sp	o_04	0.047701
42	0.0019346	Real	-sp	o_05	0.0463
42	-0.0011728	Real	-sp	o_06	0.028293
42	-0.0017187	Real	-sp	o_07	0.0048028
42	-0.00051589	Real	-sp	o_08	0.083265
42	-0.0092509	Real	-sp	o_09	0.055521
42	0.0020178	Real	-sp	o_10	-0.010675
42	0.00080013	Shuffled	-sp	s_01	0.003895
42	0.00071854	Shuffled	-sp	s_05	0.037364
42	0.0015806	Shuffled	-sp	s_08	0.067537
42	-0.00023354	Shuffled	-sp	s_10	0.0041154
43	0.0046203	Real	-so	o_01	0.031763
43	0.0059621	Real	-so	o_02	-0.0032265
43	-0.0024265	Real	-so	o_03	0.043713
43	0.0027247	Real	-so	o_04	0.016582
43	0.010152	Real	-so	o_05	0.024299
43	0.0038133	Real	-so	o_06	0.03263
43	0.0061741	Real	-so	o_07	0.010891
43	-0.0025925	Real	-so	o_08	0.034928
43	0.0024302	Real	-so	o_09	0.016251
43	3.2595e-05	Real	-so	o_10	-0.0092396
43	0.0007328	Shuffled	-so	s_01	0.01018
43	0.00083265	Shuffled	-so	s_05	0.0061507
43	0.0066489	Shuffled	-so	s_08	0.03228
43	-0.00092261	Shuffled	-so	s_10	-0.010056
43	0.0017221	Real	-sp	o_01	0.031763
43	-0.00026964	Real	-sp	o_02	-0.0032265
43	-0.0020326	Real	-sp	o_03	0.043713
43	0.0032542	Real	-sp	o_04	0.016582
43	-0.0018761	Real	-sp	o_05	0.024299
43	-0.00042748	Real	-sp	o_06	0.03263
43	-0.00055681	Real	-sp	o_07	0.010891
43	0.001845	Real	-sp	o_08	0.034928
43	-0.0016602	Real	-sp	o_09	0.016251
43	-0.00089236	Real	-sp	o_10	-0.0092396
43	1.8846e-05	Shuffled	-sp	s_01	0.01018
43	-0.0029325	Shuffled	-sp	s_05	0.0061507
43	-0.0013553	Shuffled	-sp	s_08	0.03228
43	-0.00067	Shuffled	-sp	s_10	-0.010056
44	-0.0048993	Real	-so	o_01	0.065382
44	-2.6981e-05	Real	-so	o_02	0.045534
44	0.0036634	Real	-so	o_03	0.06133
44	0.0066935	Real	-so	o_04	0.039516
44	-0.0032206	Real	-so	o_05	-0.011188
44	-0.0087162	Real	-so	o_06	0.030681
44	0.0065022	Real	-so	o_07	0.016156
44	0.0013979	Real	-so	o_08	0.038671
44	-0.0049978	Real	-so	o_09	0.031024
44	-0.0048479	Real	-so	o_10	0.015419
44	-0.037415	Shuffled	-so	s_01	0.023196
44	-0.011226	Shuffled	-so	s_05	0.0059638
44	-0.010825	Shuffled	-so	s_08	0.019405
44	-0.0019718	Shuffled	-so	s_10	0.035047
44	0.0013103	Real	-sp	o_01	0.065382
44	0.00087782	Real	-sp	o_02	0.045534
44	-0.0050714	Real	-sp	o_03	0.06133
44	0.003836	Real	-sp	o_04	0.039516
44	0.0014624	Real	-sp	o_05	-0.011188
44	0.0054881	Real	-sp	o_06	0.030681
44	0.002841	Real	-sp	o_07	0.016156
44	0.0014775	Real	-sp	o_08	0.038671
44	0.0024745	Real	-sp	o_09	0.031024
44	0.0034925	Real	-sp	o_10	0.015419
44	-0.00066874	Shuffled	-sp	s_01	0.023196
44	-0.00034197	Shuffled	-sp	s_05	0.0059638
44	-0.0030077	Shuffled	-sp	s_08	0.019405
44	5.1862e-05	Shuffled	-sp	s_10	0.035047
46	0.019268	Real	-so	o_01	0.031044
46	-0.0002133	Real	-so	o_02	0.0018566
46	-0.002345	Real	-so	o_03	-0.0035531
46	-0.0099283	Real	-so	o_04	0.016862
46	-0.00099531	Real	-so	o_05	0.011412
46	0.0040893	Real	-so	o_06	0.014116
46	0.0086546	Real	-so	o_07	0.02593
46	-0.012002	Real	-so	o_08	0.020706
46	-0.0017508	Real	-so	o_09	-0.00020685
46	0.012802	Real	-so	o_10	0.0031194
46	-0.010919	Shuffled	-so	s_01	0.03145
46	-0.0042236	Shuffled	-so	s_05	-0.0001654
46	-0.00034067	Shuffled	-so	s_08	-0.032644
46	-0.0022343	Shuffled	-so	s_10	0.0034915
46	0.0095082	Real	-sp	o_01	0.031044
46	-0.0018525	Real	-sp	o_02	0.0018566
46	-0.0019137	Real	-sp	o_03	-0.0035531
46	-0.00076453	Real	-sp	o_04	0.016862
46	0.012895	Real	-sp	o_05	0.011412
46	0.0039869	Real	-sp	o_06	0.014116
46	-0.0018695	Real	-sp	o_07	0.02593
46	-0.0052966	Real	-sp	o_08	0.020706
46	-0.0037721	Real	-sp	o_09	-0.00020685
46	-0.011049	Real	-sp	o_10	0.0031194
46	0.0026201	Shuffled	-sp	s_01	0.03145
46	-0.0014994	Shuffled	-sp	s_05	-0.0001654
46	-0.0078973	Shuffled	-sp	s_08	-0.032644
46	-0.00054327	Shuffled	-sp	s_10	0.0034915
47	0.0052664	Real	-so	o_01	0.0063951
47	0.012815	Real	-so	o_02	0.033047
47	0.0092806	Real	-so	o_03	0.029851
47	-0.029954	Real	-so	o_04	0.014756
47	-0.0060374	Real	-so	o_05	0.05964
47	0.00038726	Real	-so	o_06	0.013366
47	-0.006482	Real	-so	o_07	0.018962
47	0.0032113	Real	-so	o_08	0.04813
47	0.022324	Real	-so	o_09	0.037886
47	0.0004176	Real	-so	o_10	0.010185
47	0.0089914	Shuffled	-so	s_01	0.03255
47	-0.0072595	Shuffled	-so	s_05	0.015826
47	-0.018375	Shuffled	-so	s_08	0.041423
47	-0.0089874	Shuffled	-so	s_10	0.015434
47	-0.0040419	Real	-sp	o_01	0.0063951
47	0.0090235	Real	-sp	o_02	0.033047
47	0.0041816	Real	-sp	o_03	0.029851
47	-0.0078106	Real	-sp	o_04	0.014756
47	0.0095556	Real	-sp	o_05	0.05964
47	-0.0033015	Real	-sp	o_06	0.013366
47	0.0023783	Real	-sp	o_07	0.018962
47	-0.00042376	Real	-sp	o_08	0.04813
47	0.016589	Real	-sp	o_09	0.037886
47	-0.0075408	Real	-sp	o_10	0.010185
47	0.0002646	Shuffled	-sp	s_01	0.03255
47	0.0093472	Shuffled	-sp	s_05	0.015826
47	0.0091971	Shuffled	-sp	s_08	0.041423
47	0.0031275	Shuffled	-sp	s_10	0.015434
54	-0.0013191	Real	-so	o_01	0.047428
54	0.0045833	Real	-so	o_02	0.025962
54	-0.00020067	Real	-so	o_03	0.073704
54	-0.00040376	Real	-so	o_04	0.059992
54	0.0048458	Real	-so	o_05	0.080592
54	0.00044271	Real	-so	o_06	0.041798
54	-0.0069889	Real	-so	o_07	0.015014
54	0.00087945	Real	-so	o_08	0.083297
54	0.0032112	Real	-so	o_09	0.0595
54	-0.0061727	Real	-so	o_10	0.002965
54	0.002124	Shuffled	-so	s_01	0.020557
54	0.0012969	Shuffled	-so	s_05	0.048567
54	0.0040263	Shuffled	-so	s_08	0.073464
54	-0.0081058	Shuffled	-so	s_10	0.0076043
54	-0.00050282	Real	-sp	o_01	0.047428
54	-0.00020935	Real	-sp	o_02	0.025962
54	-0.00035631	Real	-sp	o_03	0.073704
54	-0.00087155	Real	-sp	o_04	0.059992
54	-0.0073118	Real	-sp	o_05	0.080592
54	1.0842e-05	Real	-sp	o_06	0.041798
54	0.0018115	Real	-sp	o_07	0.015014
54	-0.0013546	Real	-sp	o_08	0.083297
54	0.0017695	Real	-sp	o_09	0.0595
54	-0.001314	Real	-sp	o_10	0.002965
54	-0.00051645	Shuffled	-sp	s_01	0.020557
54	-0.003069	Shuffled	-sp	s_05	0.048567
54	-0.00012174	Shuffled	-sp	s_08	0.073464
54	0.00043566	Shuffled	-sp	s_10	0.0076043
55	-0.0057349	Real	-so	o_01	0.029149
55	0.0080543	Real	-so	o_02	0.045086
55	0.0035812	Real	-so	o_03	0.053228
55	0.0027371	Real	-so	o_04	0.041369
55	0.0044412	Real	-so	o_05	0.083738
55	0.0032839	Real	-so	o_06	0.043412
55	0.00040249	Real	-so	o_07	0.022089
55	-0.0042888	Real	-so	o_08	0.061925
55	-0.00023612	Real	-so	o_09	0.047748
55	0.0044137	Real	-so	o_10	0.038264
55	-0.00051204	Shuffled	-so	s_01	0.032627
55	0.0016793	Shuffled	-so	s_05	0.081981
55	0.0091446	Shuffled	-so	s_08	0.08703
55	0.0032507	Shuffled	-so	s_10	0.033626
55	-0.0039869	Real	-sp	o_01	0.029149
55	0.0041244	Real	-sp	o_02	0.045086
55	-0.0013908	Real	-sp	o_03	0.053228
55	0.0024064	Real	-sp	o_04	0.041369
55	-0.0041278	Real	-sp	o_05	0.083738
55	0.0013258	Real	-sp	o_06	0.043412
55	0.0053188	Real	-sp	o_07	0.022089
55	-0.00050251	Real	-sp	o_08	0.061925
55	0.0055281	Real	-sp	o_09	0.047748
55	-0.0012971	Real	-sp	o_10	0.038264
55	-0.00080354	Shuffled	-sp	s_01	0.032627
55	0.0014962	Shuffled	-sp	s_05	0.081981
55	-0.00074576	Shuffled	-sp	s_08	0.08703
55	0.0016483	Shuffled	-sp	s_10	0.033626
56	-0.013756	Real	-so	o_01	0.05264
56	0.0055976	Real	-so	o_02	0.036426
56	0.0069062	Real	-so	o_03	0.031449
56	0.00026958	Real	-so	o_04	0.056468
56	0.0072171	Real	-so	o_05	0.049324
56	-0.013226	Real	-so	o_06	0.038744
56	0.011395	Real	-so	o_07	0.034395
56	-0.010303	Real	-so	o_08	0.064265
56	-0.0016162	Real	-so	o_09	0.039715
56	0.011989	Real	-so	o_10	0.0109
56	0.0077692	Shuffled	-so	s_01	0.030951
56	-0.0023035	Shuffled	-so	s_05	0.026235
56	-0.01216	Shuffled	-so	s_08	0.067566
56	0.00091641	Shuffled	-so	s_10	0.023687
56	-0.007371	Real	-sp	o_01	0.05264
56	-0.0015829	Real	-sp	o_02	0.036426
56	0.00037559	Real	-sp	o_03	0.031449
56	3.504e-06	Real	-sp	o_04	0.056468
56	0.0023788	Real	-sp	o_05	0.049324
56	-0.0013389	Real	-sp	o_06	0.038744
56	0.00031566	Real	-sp	o_07	0.034395
56	0.0037797	Real	-sp	o_08	0.064265
56	0.00087811	Real	-sp	o_09	0.039715
56	-0.00048726	Real	-sp	o_10	0.0109
56	-0.0023964	Shuffled	-sp	s_01	0.030951
56	0.00065583	Shuffled	-sp	s_05	0.026235
56	0.0030781	Shuffled	-sp	s_08	0.067566
56	-0.00012355	Shuffled	-sp	s_10	0.023687
57	0.0028314	Real	-so	o_01	0.042437
57	0.0057946	Real	-so	o_02	0.027832
57	0.0066356	Real	-so	o_03	0.084746
57	0.015718	Real	-so	o_04	0.03514
57	0.0027225	Real	-so	o_05	0.082537
57	0.0018985	Real	-so	o_06	0.0439
57	0.018688	Real	-so	o_07	0.030075
57	0.0224	Real	-so	o_08	0.043658
57	0.00078919	Real	-so	o_09	0.048729
57	-0.0030897	Real	-so	o_10	0.02809
57	-0.0011997	Shuffled	-so	s_01	0.018846
57	0.0033659	Shuffled	-so	s_05	0.063711
57	0.023714	Shuffled	-so	s_08	0.10883
57	0.0013494	Shuffled	-so	s_10	0.012832
57	-0.00017642	Real	-sp	o_01	0.042437
57	-0.027841	Real	-sp	o_02	0.027832
57	-0.00037675	Real	-sp	o_03	0.084746
57	-0.0022582	Real	-sp	o_04	0.03514
57	-0.0032857	Real	-sp	o_05	0.082537
57	-5.1003e-05	Real	-sp	o_06	0.0439
57	0.0042861	Real	-sp	o_07	0.030075
57	0.001687	Real	-sp	o_08	0.043658
57	0.00031462	Real	-sp	o_09	0.048729
57	-0.00077204	Real	-sp	o_10	0.02809
57	-0.001382	Shuffled	-sp	s_01	0.018846
57	0.0016662	Shuffled	-sp	s_05	0.063711
57	0.00031322	Shuffled	-sp	s_08	0.10883
57	-0.0023434	Shuffled	-sp	s_10	0.012832
58	-0.012107	Real	-so	o_01	0.026201
58	0.0060646	Real	-so	o_02	0.053435
58	0.0042265	Real	-so	o_03	0.074743
58	-0.010251	Real	-so	o_04	0.045707
58	0.012308	Real	-so	o_05	0.1213
58	-0.0014217	Real	-so	o_06	0.051986
58	0.0081846	Real	-so	o_07	0.0071391
58	-0.012813	Real	-so	o_08	0.076639
58	0.0042513	Real	-so	o_09	0.045238
58	-0.0015932	Real	-so	o_10	0.029004
58	-0.00072054	Shuffled	-so	s_01	0.037887
58	-0.00041569	Shuffled	-so	s_05	0.084027
58	0.00082995	Shuffled	-so	s_08	0.10565
58	-0.0017743	Shuffled	-so	s_10	0.021407
58	-0.0029044	Real	-sp	o_01	0.026201
58	0.0022141	Real	-sp	o_02	0.053435
58	0.0097049	Real	-sp	o_03	0.074743
58	-0.0026199	Real	-sp	o_04	0.045707
58	0.015487	Real	-sp	o_05	0.1213
58	0.0057094	Real	-sp	o_06	0.051986
58	0.00049035	Real	-sp	o_07	0.0071391
58	0.014273	Real	-sp	o_08	0.076639
58	-0.0057421	Real	-sp	o_09	0.045238
58	0.0052811	Real	-sp	o_10	0.029004
58	0.0044083	Shuffled	-sp	s_01	0.037887
58	-0.0054012	Shuffled	-sp	s_05	0.084027
58	0.013506	Shuffled	-sp	s_08	0.10565
58	-0.0023768	Shuffled	-sp	s_10	0.021407

## Sheet: Sheet3
sbj	PredAcc	condition	model	melID	PredAccFull
1	-0.00031607	Real	-ioi	o_01	0.063135
1	0.00098511	Real	-ioi	o_02	0.043084
1	-0.00060827	Real	-ioi	o_03	0.050958
1	0.00025173	Real	-ioi	o_04	0.059069
1	-7.5468e-05	Real	-ioi	o_05	0.063617
1	-0.00042497	Real	-ioi	o_06	0.051995
1	0.00084238	Real	-ioi	o_07	0.039851
1	0.0014494	Real	-ioi	o_08	0.057519
1	-0.0007602	Real	-ioi	o_09	0.058466
1	-0.0013007	Real	-ioi	o_10	0.024656
1	0.0014314	Shuffled	-ioi	s_01	0.057497
1	0.00021026	Shuffled	-ioi	s_05	0.055824
1	0.0012541	Shuffled	-ioi	s_08	0.039491
1	2.698e-05	Shuffled	-ioi	s_10	0.030521
1	-0.00086638	Real	-iti	o_01	0.063135
1	0.00067743	Real	-iti	o_02	0.043084
1	-0.003662	Real	-iti	o_03	0.050958
1	0.0018517	Real	-iti	o_04	0.059069
1	-8.7801e-05	Real	-iti	o_05	0.063617
1	0.00038718	Real	-iti	o_06	0.051995
1	0.001004	Real	-iti	o_07	0.039851
1	0.00047804	Real	-iti	o_08	0.057519
1	-3.2687e-06	Real	-iti	o_09	0.058466
1	0.0014715	Real	-iti	o_10	0.024656
1	-0.0015705	Shuffled	-iti	s_01	0.057497
1	0.0013979	Shuffled	-iti	s_05	0.055824
1	-0.00029583	Shuffled	-iti	s_08	0.039491
1	-0.00020951	Shuffled	-iti	s_10	0.030521
2	0.00068508	Real	-ioi	o_01	0.073358
2	0.0036318	Real	-ioi	o_02	0.055626
2	0.0055317	Real	-ioi	o_03	0.079745
2	-0.00018358	Real	-ioi	o_04	0.061813
2	0.0030344	Real	-ioi	o_05	0.090167
2	-0.0019231	Real	-ioi	o_06	0.048358
2	0.00094719	Real	-ioi	o_07	0.025008
2	-0.00060287	Real	-ioi	o_08	0.072198
2	-0.0016055	Real	-ioi	o_09	0.050366
2	0.00026256	Real	-ioi	o_10	0.02971
2	0.003398	Shuffled	-ioi	s_01	0.035024
2	0.0031735	Shuffled	-ioi	s_05	0.087122
2	0.0028568	Shuffled	-ioi	s_08	0.09926
2	0.00093923	Shuffled	-ioi	s_10	0.023002
2	-0.00083874	Real	-iti	o_01	0.073358
2	0.003325	Real	-iti	o_02	0.055626
2	0.0022369	Real	-iti	o_03	0.079745
2	-8.6505e-05	Real	-iti	o_04	0.061813
2	0.0013758	Real	-iti	o_05	0.090167
2	-0.0010755	Real	-iti	o_06	0.048358
2	0.0057216	Real	-iti	o_07	0.025008
2	-0.0028103	Real	-iti	o_08	0.072198
2	-0.0013225	Real	-iti	o_09	0.050366
2	0.0066418	Real	-iti	o_10	0.02971
2	-0.003617	Shuffled	-iti	s_01	0.035024
2	0.00063533	Shuffled	-iti	s_05	0.087122
2	0.0016215	Shuffled	-iti	s_08	0.09926
2	0.0025119	Shuffled	-iti	s_10	0.023002
3	0.00093404	Real	-ioi	o_01	0.010737
3	0.0042989	Real	-ioi	o_02	0.0093072
3	0.0039555	Real	-ioi	o_03	0.024182
3	0.0050167	Real	-ioi	o_04	0.010694
3	0.010288	Real	-ioi	o_05	-0.006613
3	0.0097221	Real	-ioi	o_06	-0.013666
3	-0.0021957	Real	-ioi	o_07	-0.0079689
3	-0.0021569	Real	-ioi	o_08	0.017102
3	-0.0020461	Real	-ioi	o_09	0.01709
3	-0.0028027	Real	-ioi	o_10	0.022823
3	-0.0086009	Shuffled	-ioi	s_01	0.00031904
3	0.0022894	Shuffled	-ioi	s_05	0.026497
3	0.0088876	Shuffled	-ioi	s_08	0.034692
3	4.7226e-05	Shuffled	-ioi	s_10	-0.0036392
3	0.0086731	Real	-iti	o_01	0.010737
3	-0.0022697	Real	-iti	o_02	0.0093072
3	0.016563	Real	-iti	o_03	0.024182
3	0.0087434	Real	-iti	o_04	0.010694
3	-0.0072329	Real	-iti	o_05	-0.006613
3	0.0036071	Real	-iti	o_06	-0.013666
3	-0.0061262	Real	-iti	o_07	-0.0079689
3	0.022051	Real	-iti	o_08	0.017102
3	0.012841	Real	-iti	o_09	0.01709
3	0.0087365	Real	-iti	o_10	0.022823
3	0.008622	Shuffled	-iti	s_01	0.00031904
3	0.0010676	Shuffled	-iti	s_05	0.026497
3	-0.010158	Shuffled	-iti	s_08	0.034692
3	0.0093602	Shuffled	-iti	s_10	-0.0036392
4	0.0049802	Real	-ioi	o_01	0.029377
4	0.00017502	Real	-ioi	o_02	0.02543
4	0.00075585	Real	-ioi	o_03	0.023731
4	9.1894e-05	Real	-ioi	o_04	0.033964
4	-0.0021744	Real	-ioi	o_05	0.05358
4	7.3181e-05	Real	-ioi	o_06	0.020431
4	0.0012056	Real	-ioi	o_07	0.0098424
4	-0.0023617	Real	-ioi	o_08	0.056216
4	-0.00092726	Real	-ioi	o_09	0.0038132
4	-0.00073998	Real	-ioi	o_10	0.014175
4	0.018416	Shuffled	-ioi	s_01	0.023314
4	-0.0012575	Shuffled	-ioi	s_05	0.037729
4	-0.0030896	Shuffled	-ioi	s_08	0.05251
4	0.0010798	Shuffled	-ioi	s_10	0.018676
4	0.00090058	Real	-iti	o_01	0.029377
4	0.00047721	Real	-iti	o_02	0.02543
4	0.0020408	Real	-iti	o_03	0.023731
4	0.00036538	Real	-iti	o_04	0.033964
4	0.0016185	Real	-iti	o_05	0.05358
4	-0.0025435	Real	-iti	o_06	0.020431
4	7.6071e-05	Real	-iti	o_07	0.0098424
4	-0.00045972	Real	-iti	o_08	0.056216
4	-0.00040986	Real	-iti	o_09	0.0038132
4	0.0010758	Real	-iti	o_10	0.014175
4	-0.00087002	Shuffled	-iti	s_01	0.023314
4	0.00036896	Shuffled	-iti	s_05	0.037729
4	0.00078747	Shuffled	-iti	s_08	0.05251
4	-0.00070437	Shuffled	-iti	s_10	0.018676
5	0.031575	Real	-ioi	o_01	0.061991
5	0.0024343	Real	-ioi	o_02	0.032817
5	0.021179	Real	-ioi	o_03	0.068789
5	0.022148	Real	-ioi	o_04	0.056056
5	0.00014515	Real	-ioi	o_05	0.065118
5	-0.015133	Real	-ioi	o_06	0.029008
5	0.010257	Real	-ioi	o_07	0.044309
5	-0.00092662	Real	-ioi	o_08	0.063288
5	0.003256	Real	-ioi	o_09	0.027907
5	-0.0038551	Real	-ioi	o_10	-0.0091743
5	0.0033154	Shuffled	-ioi	s_01	0.015811
5	0.017377	Shuffled	-ioi	s_05	0.05547
5	0.023786	Shuffled	-ioi	s_08	0.039131
5	0.00067477	Shuffled	-ioi	s_10	-0.00075597
5	0.0025644	Real	-iti	o_01	0.061991
5	0.0019422	Real	-iti	o_02	0.032817
5	0.0090556	Real	-iti	o_03	0.068789
5	0.00070455	Real	-iti	o_04	0.056056
5	0.0093241	Real	-iti	o_05	0.065118
5	-6.7729e-05	Real	-iti	o_06	0.029008
5	0.0028439	Real	-iti	o_07	0.044309
5	0.0013938	Real	-iti	o_08	0.063288
5	-0.0010534	Real	-iti	o_09	0.027907
5	0.00060806	Real	-iti	o_10	-0.0091743
5	-0.00036112	Shuffled	-iti	s_01	0.015811
5	0.00040394	Shuffled	-iti	s_05	0.05547
5	-0.0034058	Shuffled	-iti	s_08	0.039131
5	-7.3356e-06	Shuffled	-iti	s_10	-0.00075597
6	0.0015803	Real	-ioi	o_01	-0.0045337
6	0.0090082	Real	-ioi	o_02	0.017276
6	0.017301	Real	-ioi	o_03	0.046492
6	0.0056376	Real	-ioi	o_04	0.058756
6	0.010966	Real	-ioi	o_05	0.071143
6	0.0029026	Real	-ioi	o_06	0.011738
6	0.0026682	Real	-ioi	o_07	0.029764
6	-0.002097	Real	-ioi	o_08	0.03847
6	-0.0053124	Real	-ioi	o_09	0.041901
6	0.0044536	Real	-ioi	o_10	0.042394
6	0.0089492	Shuffled	-ioi	s_01	0.030697
6	0.012082	Shuffled	-ioi	s_05	0.067717
6	0.0077215	Shuffled	-ioi	s_08	0.06314
6	-0.00070266	Shuffled	-ioi	s_10	0.0092799
6	0.0063008	Real	-iti	o_01	-0.0045337
6	-0.00063576	Real	-iti	o_02	0.017276
6	0.0022047	Real	-iti	o_03	0.046492
6	0.0070325	Real	-iti	o_04	0.058756
6	0.0023245	Real	-iti	o_05	0.071143
6	-0.0025529	Real	-iti	o_06	0.011738
6	-0.0037913	Real	-iti	o_07	0.029764
6	0.0023865	Real	-iti	o_08	0.03847
6	-0.0005526	Real	-iti	o_09	0.041901
6	0.0058238	Real	-iti	o_10	0.042394
6	0.0048731	Shuffled	-iti	s_01	0.030697
6	-0.0059043	Shuffled	-iti	s_05	0.067717
6	-0.0041756	Shuffled	-iti	s_08	0.06314
6	0.0018849	Shuffled	-iti	s_10	0.0092799
7	1.5116e-05	Real	-ioi	o_01	0.0057376
7	-0.00061046	Real	-ioi	o_02	0.0039566
7	0.0029202	Real	-ioi	o_03	0.058817
7	0.0043348	Real	-ioi	o_04	0.023053
7	-0.0053524	Real	-ioi	o_05	0.037355
7	0.00043516	Real	-ioi	o_06	0.045059
7	-2.1405e-05	Real	-ioi	o_07	0.019761
7	0.0081851	Real	-ioi	o_08	0.055187
7	0.0037342	Real	-ioi	o_09	0.035476
7	-0.0041163	Real	-ioi	o_10	0.013013
7	0.0013725	Shuffled	-ioi	s_01	0.0091649
7	0.009036	Shuffled	-ioi	s_05	0.059985
7	0.002036	Shuffled	-ioi	s_08	0.04661
7	0.0016375	Shuffled	-ioi	s_10	0.0044676
7	-0.001781	Real	-iti	o_01	0.0057376
7	-0.010434	Real	-iti	o_02	0.0039566
7	-0.0057985	Real	-iti	o_03	0.058817
7	-0.0065132	Real	-iti	o_04	0.023053
7	-0.025083	Real	-iti	o_05	0.037355
7	0.0056463	Real	-iti	o_06	0.045059
7	-0.002437	Real	-iti	o_07	0.019761
7	0.00034546	Real	-iti	o_08	0.055187
7	0.0004254	Real	-iti	o_09	0.035476
7	0.00049352	Real	-iti	o_10	0.013013
7	-0.0086597	Shuffled	-iti	s_01	0.0091649
7	0.0011466	Shuffled	-iti	s_05	0.059985
7	0.00049111	Shuffled	-iti	s_08	0.04661
7	0.0015979	Shuffled	-iti	s_10	0.0044676
8	0.00026182	Real	-ioi	o_01	0.061987
8	0.0012326	Real	-ioi	o_02	0.036729
8	0.0041066	Real	-ioi	o_03	0.04291
8	0.00033536	Real	-ioi	o_04	0.06093
8	0.0025629	Real	-ioi	o_05	0.082053
8	0.00045875	Real	-ioi	o_06	0.048373
8	0.00056561	Real	-ioi	o_07	0.026994
8	0.0019212	Real	-ioi	o_08	0.064096
8	0.0011341	Real	-ioi	o_09	0.06406
8	-0.0012259	Real	-ioi	o_10	0.012242
8	0.00084107	Shuffled	-ioi	s_01	0.033949
8	0.0024471	Shuffled	-ioi	s_05	0.032488
8	0.004113	Shuffled	-ioi	s_08	0.049506
8	0.0010143	Shuffled	-ioi	s_10	0.018599
8	0.00037705	Real	-iti	o_01	0.061987
8	0.00024794	Real	-iti	o_02	0.036729
8	0.0001576	Real	-iti	o_03	0.04291
8	0.00099393	Real	-iti	o_04	0.06093
8	-0.0010153	Real	-iti	o_05	0.082053
8	0.0001163	Real	-iti	o_06	0.048373
8	0.00047994	Real	-iti	o_07	0.026994
8	0.00013481	Real	-iti	o_08	0.064096
8	0.0013548	Real	-iti	o_09	0.06406
8	0.0014857	Real	-iti	o_10	0.012242
8	-0.00012748	Shuffled	-iti	s_01	0.033949
8	7.4268e-05	Shuffled	-iti	s_05	0.032488
8	-0.00012317	Shuffled	-iti	s_08	0.049506
8	-0.0018165	Shuffled	-iti	s_10	0.018599
9	-0.00080545	Real	-ioi	o_01	0.053804
9	-0.0023124	Real	-ioi	o_02	0.026973
9	-0.0017716	Real	-ioi	o_03	0.0042558
9	0.00032548	Real	-ioi	o_04	0.064336
9	-0.0017009	Real	-ioi	o_05	0.060054
9	-0.0014139	Real	-ioi	o_06	0.02993
9	0.00030013	Real	-ioi	o_07	0.012684
9	7.2336e-05	Real	-ioi	o_08	0.022328
9	0.000179	Real	-ioi	o_09	0.03487
9	0.00056683	Real	-ioi	o_10	0.0093911
9	-0.00077949	Shuffled	-ioi	s_01	0.030147
9	0.00023807	Shuffled	-ioi	s_05	0.011948
9	0.00049938	Shuffled	-ioi	s_08	0.030941
9	0.0017924	Shuffled	-ioi	s_10	0.00020139
9	-0.00039486	Real	-iti	o_01	0.053804
9	-0.0030837	Real	-iti	o_02	0.026973
9	-0.0035752	Real	-iti	o_03	0.0042558
9	0.0023737	Real	-iti	o_04	0.064336
9	-0.0057354	Real	-iti	o_05	0.060054
9	0.0021398	Real	-iti	o_06	0.02993
9	-0.00044796	Real	-iti	o_07	0.012684
9	-0.0029506	Real	-iti	o_08	0.022328
9	-0.0026257	Real	-iti	o_09	0.03487
9	-0.0023543	Real	-iti	o_10	0.0093911
9	-0.00054428	Shuffled	-iti	s_01	0.030147
9	-0.00030192	Shuffled	-iti	s_05	0.011948
9	-0.0028203	Shuffled	-iti	s_08	0.030941
9	-0.0020653	Shuffled	-iti	s_10	0.00020139
10	0.0061709	Real	-ioi	o_01	0.025858
10	0.0074907	Real	-ioi	o_02	0.045389
10	0.011957	Real	-ioi	o_03	0.084029
10	0.0018792	Real	-ioi	o_04	0.03821
10	0.00098753	Real	-ioi	o_05	0.031084
10	-0.0013473	Real	-ioi	o_06	0.021058
10	0.002341	Real	-ioi	o_07	0.015556
10	0.0044362	Real	-ioi	o_08	0.045609
10	-0.011982	Real	-ioi	o_09	0.032938
10	0.001865	Real	-ioi	o_10	0.024648
10	0.0044736	Shuffled	-ioi	s_01	-0.0010587
10	-0.00077092	Shuffled	-ioi	s_05	0.036255
10	-0.0087644	Shuffled	-ioi	s_08	0.09323
10	0.00088455	Shuffled	-ioi	s_10	0.0089601
10	-0.0031661	Real	-iti	o_01	0.025858
10	0.0058788	Real	-iti	o_02	0.045389
10	0.002943	Real	-iti	o_03	0.084029
10	0.0015042	Real	-iti	o_04	0.03821
10	-0.0051508	Real	-iti	o_05	0.031084
10	0.00025199	Real	-iti	o_06	0.021058
10	0.0019215	Real	-iti	o_07	0.015556
10	-0.011235	Real	-iti	o_08	0.045609
10	0.0082884	Real	-iti	o_09	0.032938
10	-0.0047154	Real	-iti	o_10	0.024648
10	-0.0057073	Shuffled	-iti	s_01	-0.0010587
10	0.0020339	Shuffled	-iti	s_05	0.036255
10	0.0084474	Shuffled	-iti	s_08	0.09323
10	0.00016814	Shuffled	-iti	s_10	0.0089601
12	0.0054237	Real	-ioi	o_01	0.016838
12	0.0043729	Real	-ioi	o_02	0.010196
12	0.012857	Real	-ioi	o_03	0.030517
12	0.0041961	Real	-ioi	o_04	0.027197
12	0.0029896	Real	-ioi	o_05	0.039927
12	0.0088296	Real	-ioi	o_06	0.024131
12	0.00048411	Real	-ioi	o_07	0.0053719
12	0.0019789	Real	-ioi	o_08	0.020378
12	0.0092089	Real	-ioi	o_09	0.034823
12	-0.0045735	Real	-ioi	o_10	0.004449
12	0.0022158	Shuffled	-ioi	s_01	0.011569
12	0.0013653	Shuffled	-ioi	s_05	0.040346
12	0.0078271	Shuffled	-ioi	s_08	0.016937
12	0.00052215	Shuffled	-ioi	s_10	-0.00072902
12	-0.00076064	Real	-iti	o_01	0.016838
12	-0.0019918	Real	-iti	o_02	0.010196
12	-0.0091202	Real	-iti	o_03	0.030517
12	0.012428	Real	-iti	o_04	0.027197
12	-0.001456	Real	-iti	o_05	0.039927
12	-0.0077823	Real	-iti	o_06	0.024131
12	-0.0026584	Real	-iti	o_07	0.0053719
12	0.0036348	Real	-iti	o_08	0.020378
12	0.0071427	Real	-iti	o_09	0.034823
12	-0.0027168	Real	-iti	o_10	0.004449
12	0.0018083	Shuffled	-iti	s_01	0.011569
12	-0.0052603	Shuffled	-iti	s_05	0.040346
12	-0.0013754	Shuffled	-iti	s_08	0.016937
12	-0.0023025	Shuffled	-iti	s_10	-0.00072902
13	0.0004213	Real	-ioi	o_01	0.076712
13	0.0022193	Real	-ioi	o_02	0.055197
13	0.0035013	Real	-ioi	o_03	0.066897
13	0.0020578	Real	-ioi	o_04	0.025587
13	0.0049783	Real	-ioi	o_05	0.035762
13	-0.00052162	Real	-ioi	o_06	0.049166
13	-7.0188e-05	Real	-ioi	o_07	0.031639
13	-0.00022264	Real	-ioi	o_08	0.059511
13	0.0017651	Real	-ioi	o_09	0.015092
13	-0.0024485	Real	-ioi	o_10	0.026751
13	0.0031978	Shuffled	-ioi	s_01	0.011936
13	0.0043285	Shuffled	-ioi	s_05	0.04489
13	0.010471	Shuffled	-ioi	s_08	0.077927
13	-0.0019743	Shuffled	-ioi	s_10	-0.0049581
13	0.00012622	Real	-iti	o_01	0.076712
13	0.0057651	Real	-iti	o_02	0.055197
13	0.0036208	Real	-iti	o_03	0.066897
13	0.0075557	Real	-iti	o_04	0.025587
13	-0.00055265	Real	-iti	o_05	0.035762
13	-0.00056492	Real	-iti	o_06	0.049166
13	0.00034793	Real	-iti	o_07	0.031639
13	0.00024923	Real	-iti	o_08	0.059511
13	-0.001141	Real	-iti	o_09	0.015092
13	-0.001639	Real	-iti	o_10	0.026751
13	-9.9233e-05	Shuffled	-iti	s_01	0.011936
13	0.00051948	Shuffled	-iti	s_05	0.04489
13	0.0031329	Shuffled	-iti	s_08	0.077927
13	-0.0064493	Shuffled	-iti	s_10	-0.0049581
14	8.4311e-05	Real	-ioi	o_01	0.017724
14	-0.0017203	Real	-ioi	o_02	0.010984
14	0.0029707	Real	-ioi	o_03	0.013599
14	0.0029779	Real	-ioi	o_04	0.013127
14	0.006529	Real	-ioi	o_05	0.0092057
14	0.0022836	Real	-ioi	o_06	0.01323
14	0.00082898	Real	-ioi	o_07	0.0041083
14	0.0014802	Real	-ioi	o_08	0.015452
14	0.0021092	Real	-ioi	o_09	0.016231
14	-0.0016725	Real	-ioi	o_10	-0.0046871
14	0.00086091	Shuffled	-ioi	s_01	0.013513
14	0.0057803	Shuffled	-ioi	s_05	0.0019799
14	0.0034879	Shuffled	-ioi	s_08	0.029419
14	-0.00090102	Shuffled	-ioi	s_10	0.0040575
14	0.0085558	Real	-iti	o_01	0.017724
14	-0.0016754	Real	-iti	o_02	0.010984
14	-0.0078962	Real	-iti	o_03	0.013599
14	0.00038408	Real	-iti	o_04	0.013127
14	0.001156	Real	-iti	o_05	0.0092057
14	0.0014295	Real	-iti	o_06	0.01323
14	-0.018859	Real	-iti	o_07	0.0041083
14	0.00056487	Real	-iti	o_08	0.015452
14	0.00024129	Real	-iti	o_09	0.016231
14	-0.0037749	Real	-iti	o_10	-0.0046871
14	0.0012352	Shuffled	-iti	s_01	0.013513
14	-0.0016629	Shuffled	-iti	s_05	0.0019799
14	-0.0013855	Shuffled	-iti	s_08	0.029419
14	0.00045795	Shuffled	-iti	s_10	0.0040575
15	-6.3599e-05	Real	-ioi	o_01	0.064589
15	0.00091409	Real	-ioi	o_02	0.024423
15	0.0040806	Real	-ioi	o_03	0.076403
15	0.00053695	Real	-ioi	o_04	0.064355
15	0.001007	Real	-ioi	o_05	0.04386
15	-0.00057552	Real	-ioi	o_06	0.047893
15	0.001675	Real	-ioi	o_07	0.035584
15	0.0016502	Real	-ioi	o_08	0.07732
15	0.00024853	Real	-ioi	o_09	0.04869
15	0.0011311	Real	-ioi	o_10	0.0089636
15	0.0011235	Shuffled	-ioi	s_01	0.031756
15	-0.00081147	Shuffled	-ioi	s_05	0.076724
15	0.00037205	Shuffled	-ioi	s_08	0.084815
15	0.0034252	Shuffled	-ioi	s_10	0.012473
15	-0.00012426	Real	-iti	o_01	0.064589
15	0.0025644	Real	-iti	o_02	0.024423
15	0.002811	Real	-iti	o_03	0.076403
15	0.0020928	Real	-iti	o_04	0.064355
15	-0.00059223	Real	-iti	o_05	0.04386
15	-0.0013411	Real	-iti	o_06	0.047893
15	0.0010976	Real	-iti	o_07	0.035584
15	-0.0013382	Real	-iti	o_08	0.07732
15	0.0021933	Real	-iti	o_09	0.04869
15	0.00055613	Real	-iti	o_10	0.0089636
15	-1.7151e-05	Shuffled	-iti	s_01	0.031756
15	-6.4703e-05	Shuffled	-iti	s_05	0.076724
15	0.001674	Shuffled	-iti	s_08	0.084815
15	-6.5145e-05	Shuffled	-iti	s_10	0.012473
16	0.0012812	Real	-ioi	o_01	0.036712
16	0.002367	Real	-ioi	o_02	0.029103
16	0.0011222	Real	-ioi	o_03	0.02517
16	0.00024377	Real	-ioi	o_04	0.062371
16	0.002469	Real	-ioi	o_05	0.096416
16	-0.0005887	Real	-ioi	o_06	0.03458
16	-3.1834e-05	Real	-ioi	o_07	0.023278
16	0.00074507	Real	-ioi	o_08	0.050306
16	0.00067855	Real	-ioi	o_09	0.055692
16	-0.00064559	Real	-ioi	o_10	0.0079364
16	0.0012399	Shuffled	-ioi	s_01	0.042558
16	2.3167e-05	Shuffled	-ioi	s_05	0.077824
16	0.0010382	Shuffled	-ioi	s_08	0.066837
16	-0.00030578	Shuffled	-ioi	s_10	0.011873
16	-0.0022235	Real	-iti	o_01	0.036712
16	0.00037444	Real	-iti	o_02	0.029103
16	0.00020283	Real	-iti	o_03	0.02517
16	0.0010186	Real	-iti	o_04	0.062371
16	-0.00014619	Real	-iti	o_05	0.096416
16	-0.0016094	Real	-iti	o_06	0.03458
16	0.0011164	Real	-iti	o_07	0.023278
16	-0.00032447	Real	-iti	o_08	0.050306
16	0.0037357	Real	-iti	o_09	0.055692
16	0.0019973	Real	-iti	o_10	0.0079364
16	-0.00033681	Shuffled	-iti	s_01	0.042558
16	-0.0010031	Shuffled	-iti	s_05	0.077824
16	0.00081425	Shuffled	-iti	s_08	0.066837
16	0.00059809	Shuffled	-iti	s_10	0.011873
17	0.0011374	Real	-ioi	o_01	0.0088503
17	0.0014362	Real	-ioi	o_02	0.028937
17	0.001591	Real	-ioi	o_03	0.032749
17	0.0014013	Real	-ioi	o_04	0.034121
17	0.0021466	Real	-ioi	o_05	0.057764
17	0.0035849	Real	-ioi	o_06	0.025326
17	0.00054297	Real	-ioi	o_07	0.010699
17	0.0011407	Real	-ioi	o_08	0.05909
17	0.0044684	Real	-ioi	o_09	0.033096
17	-0.0025518	Real	-ioi	o_10	-0.0018772
17	0.00043231	Shuffled	-ioi	s_01	0.031729
17	0.001317	Shuffled	-ioi	s_05	0.054668
17	0.0020015	Shuffled	-ioi	s_08	0.045067
17	0.00040812	Shuffled	-ioi	s_10	0.013652
17	0.00015903	Real	-iti	o_01	0.0088503
17	0.0018316	Real	-iti	o_02	0.028937
17	0.0010606	Real	-iti	o_03	0.032749
17	-0.0030664	Real	-iti	o_04	0.034121
17	-0.00044373	Real	-iti	o_05	0.057764
17	0.0031054	Real	-iti	o_06	0.025326
17	0.0031234	Real	-iti	o_07	0.010699
17	-0.0019254	Real	-iti	o_08	0.05909
17	0.0034051	Real	-iti	o_09	0.033096
17	0.00030374	Real	-iti	o_10	-0.0018772
17	-0.0010045	Shuffled	-iti	s_01	0.031729
17	0.0020949	Shuffled	-iti	s_05	0.054668
17	0.0012465	Shuffled	-iti	s_08	0.045067
17	-9.8704e-05	Shuffled	-iti	s_10	0.013652
18	0.0013154	Real	-ioi	o_01	0.054287
18	-0.00069509	Real	-ioi	o_02	0.04536
18	0.00064533	Real	-ioi	o_03	0.045017
18	0.000485	Real	-ioi	o_04	0.040693
18	-0.00056222	Real	-ioi	o_05	0.068298
18	0.00030557	Real	-ioi	o_06	0.048899
18	-5.2864e-05	Real	-ioi	o_07	0.0061215
18	0.0015433	Real	-ioi	o_08	0.043868
18	-1.6711e-07	Real	-ioi	o_09	0.03259
18	0.0009014	Real	-ioi	o_10	0.0048164
18	0.00010923	Shuffled	-ioi	s_01	0.035783
18	0.00063475	Shuffled	-ioi	s_05	0.091382
18	0.0008327	Shuffled	-ioi	s_08	0.049004
18	0.00099351	Shuffled	-ioi	s_10	0.019538
18	-0.00046276	Real	-iti	o_01	0.054287
18	0.00012926	Real	-iti	o_02	0.04536
18	0.0043827	Real	-iti	o_03	0.045017
18	-0.00014395	Real	-iti	o_04	0.040693
18	0.00034183	Real	-iti	o_05	0.068298
18	0.0001729	Real	-iti	o_06	0.048899
18	0.0066943	Real	-iti	o_07	0.0061215
18	-0.00099591	Real	-iti	o_08	0.043868
18	0.0021422	Real	-iti	o_09	0.03259
18	-0.00068882	Real	-iti	o_10	0.0048164
18	-0.0013477	Shuffled	-iti	s_01	0.035783
18	-0.0031165	Shuffled	-iti	s_05	0.091382
18	-0.00058056	Shuffled	-iti	s_08	0.049004
18	0.0003313	Shuffled	-iti	s_10	0.019538
19	0.00042846	Real	-ioi	o_01	0.070873
19	0.00083225	Real	-ioi	o_02	0.044023
19	0.002816	Real	-ioi	o_03	0.056614
19	0.0011283	Real	-ioi	o_04	0.060995
19	0.0042111	Real	-ioi	o_05	0.071424
19	0.00061817	Real	-ioi	o_06	0.051318
19	0.00053855	Real	-ioi	o_07	0.041258
19	0.0017421	Real	-ioi	o_08	0.078553
19	0.0011006	Real	-ioi	o_09	0.063169
19	-0.00071667	Real	-ioi	o_10	0.016508
19	0.0012172	Shuffled	-ioi	s_01	0.042715
19	0.0024025	Shuffled	-ioi	s_05	0.069558
19	0.0045699	Shuffled	-ioi	s_08	0.06531
19	-0.00016086	Shuffled	-ioi	s_10	0.022179
19	0.0010313	Real	-iti	o_01	0.070873
19	0.00063486	Real	-iti	o_02	0.044023
19	0.0034553	Real	-iti	o_03	0.056614
19	0.0011808	Real	-iti	o_04	0.060995
19	0.0025523	Real	-iti	o_05	0.071424
19	-6.578e-05	Real	-iti	o_06	0.051318
19	0.0011367	Real	-iti	o_07	0.041258
19	0.0041947	Real	-iti	o_08	0.078553
19	0.00023265	Real	-iti	o_09	0.063169
19	0.0035191	Real	-iti	o_10	0.016508
19	-0.0012318	Shuffled	-iti	s_01	0.042715
19	0.002736	Shuffled	-iti	s_05	0.069558
19	0.0025403	Shuffled	-iti	s_08	0.06531
19	0.00068626	Shuffled	-iti	s_10	0.022179
20	-0.00021796	Real	-ioi	o_01	0.032557
20	0.0025395	Real	-ioi	o_02	0.033874
20	0.0058945	Real	-ioi	o_03	0.081332
20	0.0022733	Real	-ioi	o_04	0.046692
20	0.0038239	Real	-ioi	o_05	0.097409
20	-0.0037287	Real	-ioi	o_06	0.053048
20	-0.00031988	Real	-ioi	o_07	0.034237
20	-0.0022251	Real	-ioi	o_08	0.074697
20	0.008176	Real	-ioi	o_09	0.060246
20	0.0014386	Real	-ioi	o_10	0.017732
20	-0.0012537	Shuffled	-ioi	s_01	0.013352
20	0.0025556	Shuffled	-ioi	s_05	0.089522
20	0.0029484	Shuffled	-ioi	s_08	0.11002
20	0.001844	Shuffled	-ioi	s_10	0.0013763
20	-0.0014315	Real	-iti	o_01	0.032557
20	0.0033909	Real	-iti	o_02	0.033874
20	-0.01314	Real	-iti	o_03	0.081332
20	-0.00035579	Real	-iti	o_04	0.046692
20	-0.001087	Real	-iti	o_05	0.097409
20	-0.0014487	Real	-iti	o_06	0.053048
20	-0.0010763	Real	-iti	o_07	0.034237
20	0.0010817	Real	-iti	o_08	0.074697
20	0.0042748	Real	-iti	o_09	0.060246
20	-0.0015245	Real	-iti	o_10	0.017732
20	0.00028709	Shuffled	-iti	s_01	0.013352
20	-0.00027405	Shuffled	-iti	s_05	0.089522
20	-0.00071899	Shuffled	-iti	s_08	0.11002
20	-0.00056116	Shuffled	-iti	s_10	0.0013763
21	0.00043829	Real	-ioi	o_01	-0.00065414
21	-0.00017234	Real	-ioi	o_02	-0.0097218
21	0.034711	Real	-ioi	o_03	0.046506
21	-0.00031243	Real	-ioi	o_04	0.018685
21	-0.00056796	Real	-ioi	o_05	0.055353
21	0.0026841	Real	-ioi	o_06	-0.0070648
21	-0.00063616	Real	-ioi	o_07	0.0027632
21	-4.6832e-05	Real	-ioi	o_08	0.010885
21	-0.0024158	Real	-ioi	o_09	0.011206
21	0.00046706	Real	-ioi	o_10	0.0032823
21	0.00084516	Shuffled	-ioi	s_01	0.016696
21	0.0014021	Shuffled	-ioi	s_05	-0.00042341
21	0.00096523	Shuffled	-ioi	s_08	0.01579
21	0.00068459	Shuffled	-ioi	s_10	-0.021641
21	-0.016415	Real	-iti	o_01	-0.00065414
21	0.00077365	Real	-iti	o_02	-0.0097218
21	0.031367	Real	-iti	o_03	0.046506
21	-0.001506	Real	-iti	o_04	0.018685
21	-0.001597	Real	-iti	o_05	0.055353
21	0.0009148	Real	-iti	o_06	-0.0070648
21	-0.00093429	Real	-iti	o_07	0.0027632
21	0.00014765	Real	-iti	o_08	0.010885
21	0.0034191	Real	-iti	o_09	0.011206
21	-0.002598	Real	-iti	o_10	0.0032823
21	0.0021458	Shuffled	-iti	s_01	0.016696
21	0.00031674	Shuffled	-iti	s_05	-0.00042341
21	-0.0017181	Shuffled	-iti	s_08	0.01579
21	0.001037	Shuffled	-iti	s_10	-0.021641
22	0.0017082	Real	-ioi	o_01	0.02053
22	0.0027721	Real	-ioi	o_02	0.019419
22	-0.013963	Real	-ioi	o_03	0.0575
22	-0.0089353	Real	-ioi	o_04	0.017415
22	0.0018901	Real	-ioi	o_05	0.093821
22	-0.0053586	Real	-ioi	o_06	0.040613
22	-0.00076677	Real	-ioi	o_07	0.027549
22	-0.0033208	Real	-ioi	o_08	0.037181
22	-0.0071487	Real	-ioi	o_09	0.03252
22	-0.0013209	Real	-ioi	o_10	0.0022127
22	-0.0030915	Shuffled	-ioi	s_01	0.0023543
22	-0.008068	Shuffled	-ioi	s_05	0.074292
22	-0.010735	Shuffled	-ioi	s_08	0.079756
22	4.6239e-05	Shuffled	-ioi	s_10	0.013806
22	-0.004376	Real	-iti	o_01	0.02053
22	-0.0034945	Real	-iti	o_02	0.019419
22	-0.02281	Real	-iti	o_03	0.0575
22	-0.008624	Real	-iti	o_04	0.017415
22	-0.0045144	Real	-iti	o_05	0.093821
22	-0.013477	Real	-iti	o_06	0.040613
22	0.0035228	Real	-iti	o_07	0.027549
22	-0.010267	Real	-iti	o_08	0.037181
22	-0.0026259	Real	-iti	o_09	0.03252
22	-0.013435	Real	-iti	o_10	0.0022127
22	-0.016356	Shuffled	-iti	s_01	0.0023543
22	-0.025114	Shuffled	-iti	s_05	0.074292
22	-0.0094655	Shuffled	-iti	s_08	0.079756
22	-0.00033578	Shuffled	-iti	s_10	0.013806
23	0.030646	Real	-ioi	o_01	0.053084
23	0.0055885	Real	-ioi	o_02	0.040724
23	0.0055447	Real	-ioi	o_03	0.096278
23	0.01088	Real	-ioi	o_04	0.041324
23	0.029077	Real	-ioi	o_05	0.079516
23	-0.010027	Real	-ioi	o_06	0.043482
23	0.0017742	Real	-ioi	o_07	0.030849
23	0.021101	Real	-ioi	o_08	0.037054
23	0.012327	Real	-ioi	o_09	0.039694
23	0.00078221	Real	-ioi	o_10	-0.010276
23	0.0041759	Shuffled	-ioi	s_01	0.017411
23	0.0010622	Shuffled	-ioi	s_05	0.028517
23	0.0017463	Shuffled	-ioi	s_08	0.090952
23	-0.0003163	Shuffled	-ioi	s_10	0.0014629
23	-0.00078471	Real	-iti	o_01	0.053084
23	0.0034241	Real	-iti	o_02	0.040724
23	-0.00023872	Real	-iti	o_03	0.096278
23	0.00020152	Real	-iti	o_04	0.041324
23	-0.0066611	Real	-iti	o_05	0.079516
23	-0.00014189	Real	-iti	o_06	0.043482
23	0.012719	Real	-iti	o_07	0.030849
23	-0.0099095	Real	-iti	o_08	0.037054
23	-0.012292	Real	-iti	o_09	0.039694
23	-0.0047593	Real	-iti	o_10	-0.010276
23	-0.0011647	Shuffled	-iti	s_01	0.017411
23	0.0012692	Shuffled	-iti	s_05	0.028517
23	0.00026113	Shuffled	-iti	s_08	0.090952
23	-0.0052175	Shuffled	-iti	s_10	0.0014629
24	0.0014721	Real	-ioi	o_01	0.049161
24	-0.0018628	Real	-ioi	o_02	0.036958
24	-0.0021203	Real	-ioi	o_03	0.022296
24	3.7703e-05	Real	-ioi	o_04	0.046691
24	-0.0014394	Real	-ioi	o_05	0.047075
24	0.00077247	Real	-ioi	o_06	0.032597
24	-0.0024683	Real	-ioi	o_07	0.0044423
24	-0.001838	Real	-ioi	o_08	0.022447
24	-0.00054432	Real	-ioi	o_09	0.05494
24	-0.0031584	Real	-ioi	o_10	-0.010505
24	-0.00080322	Shuffled	-ioi	s_01	0.052253
24	-0.0020832	Shuffled	-ioi	s_05	0.024715
24	-0.00052236	Shuffled	-ioi	s_08	0.0040762
24	-0.00080187	Shuffled	-ioi	s_10	0.0087408
24	0.0018881	Real	-iti	o_01	0.049161
24	-0.0048868	Real	-iti	o_02	0.036958
24	-2.8712e-05	Real	-iti	o_03	0.022296
24	-0.00066657	Real	-iti	o_04	0.046691
24	-0.00023841	Real	-iti	o_05	0.047075
24	0.00075339	Real	-iti	o_06	0.032597
24	0.00416	Real	-iti	o_07	0.0044423
24	0.00214	Real	-iti	o_08	0.022447
24	0.00057187	Real	-iti	o_09	0.05494
24	0.00020555	Real	-iti	o_10	-0.010505
24	-0.00067328	Shuffled	-iti	s_01	0.052253
24	0.0017094	Shuffled	-iti	s_05	0.024715
24	0.0017726	Shuffled	-iti	s_08	0.0040762
24	-0.001131	Shuffled	-iti	s_10	0.0087408
25	-0.0014626	Real	-ioi	o_01	0.065233
25	-0.0035025	Real	-ioi	o_02	0.03517
25	0.0014636	Real	-ioi	o_03	0.065939
25	0.00021453	Real	-ioi	o_04	0.06285
25	0.0016889	Real	-ioi	o_05	0.063817
25	-0.0018041	Real	-ioi	o_06	0.05286
25	0.00081938	Real	-ioi	o_07	0.035777
25	-0.00062042	Real	-ioi	o_08	0.039563
25	-1.0014e-05	Real	-ioi	o_09	0.052242
25	-0.001718	Real	-ioi	o_10	0.028982
25	0.0018425	Shuffled	-ioi	s_01	0.037077
25	0.0014211	Shuffled	-ioi	s_05	0.040674
25	0.00097727	Shuffled	-ioi	s_08	0.086824
25	-0.00076887	Shuffled	-ioi	s_10	0.029132
25	-0.000147	Real	-iti	o_01	0.065233
25	-0.0038763	Real	-iti	o_02	0.03517
25	0.0013716	Real	-iti	o_03	0.065939
25	0.00091745	Real	-iti	o_04	0.06285
25	-0.0020169	Real	-iti	o_05	0.063817
25	-0.0020298	Real	-iti	o_06	0.05286
25	0.0011764	Real	-iti	o_07	0.035777
25	0.0013215	Real	-iti	o_08	0.039563
25	0.0027307	Real	-iti	o_09	0.052242
25	0.000104	Real	-iti	o_10	0.028982
25	0.0032233	Shuffled	-iti	s_01	0.037077
25	0.000397	Shuffled	-iti	s_05	0.040674
25	-0.00039832	Shuffled	-iti	s_08	0.086824
25	-0.0023647	Shuffled	-iti	s_10	0.029132
26	0.013762	Real	-ioi	o_01	0.013218
26	0.00032863	Real	-ioi	o_02	-0.013488
26	-0.012122	Real	-ioi	o_03	-0.00052633
26	0.0103	Real	-ioi	o_04	0.026654
26	0.015821	Real	-ioi	o_05	0.01665
26	0.011949	Real	-ioi	o_06	0.0050246
26	0.00098795	Real	-ioi	o_07	0.02166
26	0.0048596	Real	-ioi	o_08	0.038373
26	0.002899	Real	-ioi	o_09	-0.021214
26	0.0018339	Real	-ioi	o_10	-0.0011255
26	-0.0092112	Shuffled	-ioi	s_01	-0.0065533
26	-0.00085275	Shuffled	-ioi	s_05	0.0092159
26	-0.008638	Shuffled	-ioi	s_08	-0.018401
26	0.001485	Shuffled	-ioi	s_10	0.016314
26	-0.025167	Real	-iti	o_01	0.013218
26	-0.023343	Real	-iti	o_02	-0.013488
26	0.0058146	Real	-iti	o_03	-0.00052633
26	-0.00044778	Real	-iti	o_04	0.026654
26	-0.028512	Real	-iti	o_05	0.01665
26	0.0010981	Real	-iti	o_06	0.0050246
26	-0.0035325	Real	-iti	o_07	0.02166
26	-0.00031098	Real	-iti	o_08	0.038373
26	-0.0017013	Real	-iti	o_09	-0.021214
26	-0.0017002	Real	-iti	o_10	-0.0011255
26	0.00052577	Shuffled	-iti	s_01	-0.0065533
26	-0.0076763	Shuffled	-iti	s_05	0.0092159
26	-0.018778	Shuffled	-iti	s_08	-0.018401
26	0.0021667	Shuffled	-iti	s_10	0.016314
27	-0.0011865	Real	-ioi	o_01	0.038101
27	0.00095021	Real	-ioi	o_02	0.035742
27	0.0016937	Real	-ioi	o_03	0.016552
27	0.0014506	Real	-ioi	o_04	0.059793
27	0.0032421	Real	-ioi	o_05	0.099474
27	0.00091625	Real	-ioi	o_06	0.063096
27	0.0010013	Real	-ioi	o_07	0.027123
27	0.0022617	Real	-ioi	o_08	0.060159
27	0.00020498	Real	-ioi	o_09	0.042789
27	-0.00023545	Real	-ioi	o_10	0.025558
27	0.00044441	Shuffled	-ioi	s_01	0.044345
27	0.0019395	Shuffled	-ioi	s_05	0.07384
27	0.0020877	Shuffled	-ioi	s_08	0.058221
27	0.00028649	Shuffled	-ioi	s_10	0.023363
27	-0.0011119	Real	-iti	o_01	0.038101
27	-0.00085466	Real	-iti	o_02	0.035742
27	0.0028028	Real	-iti	o_03	0.016552
27	0.00071459	Real	-iti	o_04	0.059793
27	0.0026278	Real	-iti	o_05	0.099474
27	0.00029413	Real	-iti	o_06	0.063096
27	-0.00025388	Real	-iti	o_07	0.027123
27	0.00026043	Real	-iti	o_08	0.060159
27	0.00071207	Real	-iti	o_09	0.042789
27	0.00093731	Real	-iti	o_10	0.025558
27	0.00057671	Shuffled	-iti	s_01	0.044345
27	0.0010805	Shuffled	-iti	s_05	0.07384
27	0.0010083	Shuffled	-iti	s_08	0.058221
27	0.00088073	Shuffled	-iti	s_10	0.023363
28	0.00046596	Real	-ioi	o_01	0.051532
28	0.0040431	Real	-ioi	o_02	0.054643
28	0.0040054	Real	-ioi	o_03	0.061396
28	0.015021	Real	-ioi	o_04	0.065056
28	0.016977	Real	-ioi	o_05	0.0877
28	-0.012143	Real	-ioi	o_06	0.031746
28	0.016809	Real	-ioi	o_07	0.0063263
28	0.0026432	Real	-ioi	o_08	0.088524
28	0.0014893	Real	-ioi	o_09	0.056413
28	-0.00016277	Real	-ioi	o_10	0.0076422
28	0.0029848	Shuffled	-ioi	s_01	0.037082
28	0.0058529	Shuffled	-ioi	s_05	0.055526
28	0.0054496	Shuffled	-ioi	s_08	0.10224
28	0.00011984	Shuffled	-ioi	s_10	0.017473
28	-0.0026729	Real	-iti	o_01	0.051532
28	0.0055113	Real	-iti	o_02	0.054643
28	0.0043138	Real	-iti	o_03	0.061396
28	0.002423	Real	-iti	o_04	0.065056
28	0.013623	Real	-iti	o_05	0.0877
28	-0.015875	Real	-iti	o_06	0.031746
28	-0.0038909	Real	-iti	o_07	0.0063263
28	-0.0019893	Real	-iti	o_08	0.088524
28	0.0042416	Real	-iti	o_09	0.056413
28	0.00019328	Real	-iti	o_10	0.0076422
28	-0.0052507	Shuffled	-iti	s_01	0.037082
28	0.0014137	Shuffled	-iti	s_05	0.055526
28	0.019345	Shuffled	-iti	s_08	0.10224
28	0.00014893	Shuffled	-iti	s_10	0.017473
29	0.0037389	Real	-ioi	o_01	0.02485
29	-0.0036152	Real	-ioi	o_02	0.019399
29	0.0034423	Real	-ioi	o_03	0.072825
29	0.0058089	Real	-ioi	o_04	0.011348
29	0.002803	Real	-ioi	o_05	0.056555
29	0.0023127	Real	-ioi	o_06	0.037384
29	0.00061019	Real	-ioi	o_07	0.02837
29	8.2263e-05	Real	-ioi	o_08	0.031389
29	0.0042486	Real	-ioi	o_09	0.044587
29	0.001496	Real	-ioi	o_10	0.020467
29	-0.00097981	Shuffled	-ioi	s_01	0.0081455
29	-0.0022051	Shuffled	-ioi	s_05	0.058917
29	-0.00088565	Shuffled	-ioi	s_08	0.087271
29	0.0010966	Shuffled	-ioi	s_10	0.0056507
29	0.013103	Real	-iti	o_01	0.02485
29	-0.0033921	Real	-iti	o_02	0.019399
29	0.01417	Real	-iti	o_03	0.072825
29	0.014523	Real	-iti	o_04	0.011348
29	0.010832	Real	-iti	o_05	0.056555
29	-0.003009	Real	-iti	o_06	0.037384
29	0.00047018	Real	-iti	o_07	0.02837
29	7.5336e-05	Real	-iti	o_08	0.031389
29	0.0084654	Real	-iti	o_09	0.044587
29	0.00040113	Real	-iti	o_10	0.020467
29	0.0030589	Shuffled	-iti	s_01	0.0081455
29	-0.004358	Shuffled	-iti	s_05	0.058917
29	-0.0068579	Shuffled	-iti	s_08	0.087271
29	0.008539	Shuffled	-iti	s_10	0.0056507
30	0.00062025	Real	-ioi	o_01	0.032286
30	-0.0068081	Real	-ioi	o_02	0.026738
30	0.0032963	Real	-ioi	o_03	0.014349
30	0.0013255	Real	-ioi	o_04	0.027391
30	0.0092827	Real	-ioi	o_05	0.059168
30	0.030199	Real	-ioi	o_06	0.053676
30	0.00076844	Real	-ioi	o_07	0.014899
30	0.00044343	Real	-ioi	o_08	0.039457
30	-0.0042455	Real	-ioi	o_09	0.04112
30	0.00023552	Real	-ioi	o_10	0.0063385
30	-0.0049276	Shuffled	-ioi	s_01	0.009964
30	0.02073	Shuffled	-ioi	s_05	0.05539
30	0.0081828	Shuffled	-ioi	s_08	0.035324
30	0.00043427	Shuffled	-ioi	s_10	0.012373
30	0.00042481	Real	-iti	o_01	0.032286
30	-0.00098942	Real	-iti	o_02	0.026738
30	0.00062473	Real	-iti	o_03	0.014349
30	-0.001444	Real	-iti	o_04	0.027391
30	-0.0027946	Real	-iti	o_05	0.059168
30	0.022865	Real	-iti	o_06	0.053676
30	-0.00088078	Real	-iti	o_07	0.014899
30	0.0023533	Real	-iti	o_08	0.039457
30	-0.017782	Real	-iti	o_09	0.04112
30	0.0036975	Real	-iti	o_10	0.0063385
30	0.00094794	Shuffled	-iti	s_01	0.009964
30	-0.00028065	Shuffled	-iti	s_05	0.05539
30	-0.0025408	Shuffled	-iti	s_08	0.035324
30	0.0020504	Shuffled	-iti	s_10	0.012373
31	0.0014827	Real	-ioi	o_01	0.055299
31	0.0021334	Real	-ioi	o_02	0.049912
31	0.0019422	Real	-ioi	o_03	0.039847
31	-0.0011669	Real	-ioi	o_04	0.050639
31	0.0031767	Real	-ioi	o_05	0.038002
31	0.0013457	Real	-ioi	o_06	0.021434
31	-0.00034409	Real	-ioi	o_07	0.029184
31	0.0032337	Real	-ioi	o_08	0.038597
31	-0.0012198	Real	-ioi	o_09	0.047446
31	0.0018989	Real	-ioi	o_10	-0.015928
31	0.00059789	Shuffled	-ioi	s_01	0.041935
31	0.0014806	Shuffled	-ioi	s_05	0.038861
31	0.0039435	Shuffled	-ioi	s_08	0.028332
31	0.00064491	Shuffled	-ioi	s_10	0.0011228
31	0.007805	Real	-iti	o_01	0.055299
31	-0.0096149	Real	-iti	o_02	0.049912
31	-0.0040291	Real	-iti	o_03	0.039847
31	0.0057104	Real	-iti	o_04	0.050639
31	0.00085692	Real	-iti	o_05	0.038002
31	0.0021175	Real	-iti	o_06	0.021434
31	-0.0033164	Real	-iti	o_07	0.029184
31	0.013015	Real	-iti	o_08	0.038597
31	-0.0044348	Real	-iti	o_09	0.047446
31	0.0012296	Real	-iti	o_10	-0.015928
31	0.0021235	Shuffled	-iti	s_01	0.041935
31	0.00067325	Shuffled	-iti	s_05	0.038861
31	-0.0051487	Shuffled	-iti	s_08	0.028332
31	0.00082306	Shuffled	-iti	s_10	0.0011228
32	0.0010551	Real	-ioi	o_01	-0.0026233
32	-0.0026326	Real	-ioi	o_02	-0.0028012
32	0.0013266	Real	-ioi	o_03	0.019136
32	0.008846	Real	-ioi	o_04	-0.0028606
32	0.0031484	Real	-ioi	o_05	0.02837
32	0.0011296	Real	-ioi	o_06	0.0088892
32	2.2701e-05	Real	-ioi	o_07	-0.010491
32	0.0015659	Real	-ioi	o_08	0.017068
32	-0.0067977	Real	-ioi	o_09	-0.012832
32	0.0028741	Real	-ioi	o_10	0.010883
32	0.0080795	Shuffled	-ioi	s_01	0.010149
32	0.0039079	Shuffled	-ioi	s_05	0.018743
32	-0.01103	Shuffled	-ioi	s_08	0.016519
32	-0.0010196	Shuffled	-ioi	s_10	0.0022201
32	0.0033946	Real	-iti	o_01	-0.0026233
32	-0.0027245	Real	-iti	o_02	-0.0028012
32	0.00069221	Real	-iti	o_03	0.019136
32	-0.001866	Real	-iti	o_04	-0.0028606
32	0.0044238	Real	-iti	o_05	0.02837
32	0.0056367	Real	-iti	o_06	0.0088892
32	0.0022159	Real	-iti	o_07	-0.010491
32	0.0053641	Real	-iti	o_08	0.017068
32	-0.0073484	Real	-iti	o_09	-0.012832
32	-0.00041805	Real	-iti	o_10	0.010883
32	0.0035542	Shuffled	-iti	s_01	0.010149
32	-0.00089112	Shuffled	-iti	s_05	0.018743
32	-0.0077186	Shuffled	-iti	s_08	0.016519
32	0.0026447	Shuffled	-iti	s_10	0.0022201
33	-0.0013326	Real	-ioi	o_01	0.071618
33	0.0012026	Real	-ioi	o_02	0.058578
33	0.0037415	Real	-ioi	o_03	0.090942
33	0.00019988	Real	-ioi	o_04	0.070198
33	0.001317	Real	-ioi	o_05	0.05
33	-0.0021327	Real	-ioi	o_06	0.043736
33	0.00086138	Real	-ioi	o_07	0.038909
33	0.0007918	Real	-ioi	o_08	0.067365
33	-0.046198	Real	-ioi	o_09	0.010303
33	-0.0025317	Real	-ioi	o_10	0.034809
33	0.0011981	Shuffled	-ioi	s_01	0.045172
33	0.0009527	Shuffled	-ioi	s_05	0.054734
33	0.0014097	Shuffled	-ioi	s_08	0.095139
33	0.00046508	Shuffled	-ioi	s_10	0.033633
33	0.070979	Real	-iti	o_01	0.071618
33	0.00070683	Real	-iti	o_02	0.058578
33	0.0064681	Real	-iti	o_03	0.090942
33	0.0010997	Real	-iti	o_04	0.070198
33	-0.00040774	Real	-iti	o_05	0.05
33	-0.00061917	Real	-iti	o_06	0.043736
33	0.001299	Real	-iti	o_07	0.038909
33	-0.00046329	Real	-iti	o_08	0.067365
33	-0.0060766	Real	-iti	o_09	0.010303
33	0.0023583	Real	-iti	o_10	0.034809
33	0.00039727	Shuffled	-iti	s_01	0.045172
33	0.0048408	Shuffled	-iti	s_05	0.054734
33	0.0024099	Shuffled	-iti	s_08	0.095139
33	-0.00057213	Shuffled	-iti	s_10	0.033633
35	-0.00071417	Real	-ioi	o_01	0.053358
35	0.0015754	Real	-ioi	o_02	0.03258
35	0.0058136	Real	-ioi	o_03	0.10103
35	0.00084136	Real	-ioi	o_04	0.051191
35	0.0044653	Real	-ioi	o_05	0.099661
35	0.0011859	Real	-ioi	o_06	0.051612
35	0.0019706	Real	-ioi	o_07	0.015645
35	0.0019006	Real	-ioi	o_08	0.08302
35	0.00020338	Real	-ioi	o_09	0.069233
35	0.0022062	Real	-ioi	o_10	0.0070954
35	0.0015222	Shuffled	-ioi	s_01	0.013498
35	0.0027457	Shuffled	-ioi	s_05	0.087144
35	0.0055155	Shuffled	-ioi	s_08	0.10798
35	0.0014223	Shuffled	-ioi	s_10	0.0072743
35	0.0028028	Real	-iti	o_01	0.053358
35	0.0050001	Real	-iti	o_02	0.03258
35	0.0031139	Real	-iti	o_03	0.10103
35	0.013343	Real	-iti	o_04	0.051191
35	-0.0010328	Real	-iti	o_05	0.099661
35	0.013333	Real	-iti	o_06	0.051612
35	-0.0085243	Real	-iti	o_07	0.015645
35	0.016434	Real	-iti	o_08	0.08302
35	0.0015968	Real	-iti	o_09	0.069233
35	0.00052389	Real	-iti	o_10	0.0070954
35	-0.00083891	Shuffled	-iti	s_01	0.013498
35	0.00047322	Shuffled	-iti	s_05	0.087144
35	-0.00023996	Shuffled	-iti	s_08	0.10798
35	-0.0037277	Shuffled	-iti	s_10	0.0072743
36	-0.0077681	Real	-ioi	o_01	0.0061537
36	0.0018296	Real	-ioi	o_02	0.0084838
36	0.00087016	Real	-ioi	o_03	0.006048
36	-0.0027483	Real	-ioi	o_04	0.0056557
36	-0.00061133	Real	-ioi	o_05	0.018794
36	-0.0033037	Real	-ioi	o_06	0.013453
36	-0.0010757	Real	-ioi	o_07	0.0070716
36	-0.0019897	Real	-ioi	o_08	-0.00663
36	0.00052958	Real	-ioi	o_09	0.0097449
36	0.00022444	Real	-ioi	o_10	0.0051033
36	-0.00031147	Shuffled	-ioi	s_01	-0.0063382
36	-0.00041802	Shuffled	-ioi	s_05	0.020741
36	0.0046771	Shuffled	-ioi	s_08	0.015605
36	-0.00030283	Shuffled	-ioi	s_10	0.011538
36	0.0010083	Real	-iti	o_01	0.0061537
36	0.00043936	Real	-iti	o_02	0.0084838
36	0.0043891	Real	-iti	o_03	0.006048
36	0.0013038	Real	-iti	o_04	0.0056557
36	0.00030626	Real	-iti	o_05	0.018794
36	0.0012848	Real	-iti	o_06	0.013453
36	-0.0055287	Real	-iti	o_07	0.0070716
36	-0.0059917	Real	-iti	o_08	-0.00663
36	0.0070328	Real	-iti	o_09	0.0097449
36	2.6331e-05	Real	-iti	o_10	0.0051033
36	-0.0075936	Shuffled	-iti	s_01	-0.0063382
36	-0.0066949	Shuffled	-iti	s_05	0.020741
36	-0.0052004	Shuffled	-iti	s_08	0.015605
36	-0.00022203	Shuffled	-iti	s_10	0.011538
37	0.0009608	Real	-ioi	o_01	-0.010661
37	-0.0050607	Real	-ioi	o_02	0.0026381
37	-0.00044801	Real	-ioi	o_03	0.0094054
37	-0.0010906	Real	-ioi	o_04	-0.0031132
37	-0.0021906	Real	-ioi	o_05	0.020025
37	-0.0021742	Real	-ioi	o_06	0.0025155
37	0.00044533	Real	-ioi	o_07	0.004652
37	-0.0047306	Real	-ioi	o_08	0.0056836
37	-0.00073118	Real	-ioi	o_09	-0.007279
37	-0.00029979	Real	-ioi	o_10	0.0054868
37	0.0052186	Shuffled	-ioi	s_01	0.0038377
37	0.0029761	Shuffled	-ioi	s_05	0.0071245
37	0.0041253	Shuffled	-ioi	s_08	0.0014058
37	0.00039111	Shuffled	-ioi	s_10	0.0030444
37	0.0030413	Real	-iti	o_01	-0.010661
37	0.00077603	Real	-iti	o_02	0.0026381
37	0.0020167	Real	-iti	o_03	0.0094054
37	-0.00082772	Real	-iti	o_04	-0.0031132
37	0.0098101	Real	-iti	o_05	0.020025
37	-0.00043102	Real	-iti	o_06	0.0025155
37	0.0052527	Real	-iti	o_07	0.004652
37	0.00053832	Real	-iti	o_08	0.0056836
37	0.0057542	Real	-iti	o_09	-0.007279
37	-0.0032603	Real	-iti	o_10	0.0054868
37	-0.0027764	Shuffled	-iti	s_01	0.0038377
37	0.006145	Shuffled	-iti	s_05	0.0071245
37	-0.0026757	Shuffled	-iti	s_08	0.0014058
37	0.00043105	Shuffled	-iti	s_10	0.0030444
38	0.0028412	Real	-ioi	o_01	0.011628
38	-0.0024763	Real	-ioi	o_02	0.022542
38	0.0028605	Real	-ioi	o_03	0.042581
38	0.0051814	Real	-ioi	o_04	0.02926
38	-0.00045267	Real	-ioi	o_05	0.082175
38	0.0035081	Real	-ioi	o_06	0.052012
38	0.016614	Real	-ioi	o_07	0.0059519
38	0.00038163	Real	-ioi	o_08	0.044585
38	0.0027943	Real	-ioi	o_09	0.042411
38	-0.001628	Real	-ioi	o_10	-0.0093369
38	0.00030885	Shuffled	-ioi	s_01	0.026215
38	-0.012316	Shuffled	-ioi	s_05	0.032664
38	0.00075564	Shuffled	-ioi	s_08	0.054992
38	-0.0009127	Shuffled	-ioi	s_10	0.015918
38	0.00055049	Real	-iti	o_01	0.011628
38	0.0018178	Real	-iti	o_02	0.022542
38	0.0030256	Real	-iti	o_03	0.042581
38	-0.0020195	Real	-iti	o_04	0.02926
38	0.0044868	Real	-iti	o_05	0.082175
38	0.00084723	Real	-iti	o_06	0.052012
38	0.0014754	Real	-iti	o_07	0.0059519
38	0.0013063	Real	-iti	o_08	0.044585
38	0.0019172	Real	-iti	o_09	0.042411
38	-0.010715	Real	-iti	o_10	-0.0093369
38	-0.00072275	Shuffled	-iti	s_01	0.026215
38	-0.030521	Shuffled	-iti	s_05	0.032664
38	0.0021848	Shuffled	-iti	s_08	0.054992
38	0.0027917	Shuffled	-iti	s_10	0.015918
39	0.00089498	Real	-ioi	o_01	0.063674
39	0.001935	Real	-ioi	o_02	0.05765
39	0.0048632	Real	-ioi	o_03	0.085878
39	0.0013561	Real	-ioi	o_04	0.038905
39	0.0010104	Real	-ioi	o_05	0.044895
39	-0.0030918	Real	-ioi	o_06	0.051152
39	0.00090372	Real	-ioi	o_07	0.0016759
39	-0.00086822	Real	-ioi	o_08	0.052394
39	-0.0011019	Real	-ioi	o_09	0.051983
39	0.0004368	Real	-ioi	o_10	0.020706
39	0.0043237	Shuffled	-ioi	s_01	0.013059
39	0.00052629	Shuffled	-ioi	s_05	0.071358
39	0.0024425	Shuffled	-ioi	s_08	0.10874
39	0.00014959	Shuffled	-ioi	s_10	-0.0036328
39	-0.00060639	Real	-iti	o_01	0.063674
39	0.0033262	Real	-iti	o_02	0.05765
39	0.006043	Real	-iti	o_03	0.085878
39	0.0015191	Real	-iti	o_04	0.038905
39	-0.0091018	Real	-iti	o_05	0.044895
39	-0.00322	Real	-iti	o_06	0.051152
39	0.0032293	Real	-iti	o_07	0.0016759
39	-0.0018714	Real	-iti	o_08	0.052394
39	0.0028854	Real	-iti	o_09	0.051983
39	0.0040232	Real	-iti	o_10	0.020706
39	-0.0033448	Shuffled	-iti	s_01	0.013059
39	-0.0016593	Shuffled	-iti	s_05	0.071358
39	0.0029196	Shuffled	-iti	s_08	0.10874
39	-0.00044998	Shuffled	-iti	s_10	-0.0036328
40	-0.035631	Real	-ioi	o_01	0.0065537
40	0.0029101	Real	-ioi	o_02	-0.00095465
40	0.0072859	Real	-ioi	o_03	0.053736
40	-0.031048	Real	-ioi	o_04	0.015679
40	0.0010798	Real	-ioi	o_05	0.077594
40	-0.035929	Real	-ioi	o_06	-0.00032061
40	0.00043946	Real	-ioi	o_07	0.018472
40	0.0025664	Real	-ioi	o_08	0.034327
40	0.001604	Real	-ioi	o_09	0.031713
40	-0.00092436	Real	-ioi	o_10	0.019415
40	0.0071586	Shuffled	-ioi	s_01	0.0029045
40	0.0031846	Shuffled	-ioi	s_05	0.029532
40	0.0062793	Shuffled	-ioi	s_08	0.05558
40	0.014067	Shuffled	-ioi	s_10	0.011361
40	0.0024436	Real	-iti	o_01	0.0065537
40	-0.0016238	Real	-iti	o_02	-0.00095465
40	0.011006	Real	-iti	o_03	0.053736
40	-0.0020607	Real	-iti	o_04	0.015679
40	0.013793	Real	-iti	o_05	0.077594
40	-0.0078643	Real	-iti	o_06	-0.00032061
40	0.0015931	Real	-iti	o_07	0.018472
40	0.0013727	Real	-iti	o_08	0.034327
40	0.0063811	Real	-iti	o_09	0.031713
40	0.0042672	Real	-iti	o_10	0.019415
40	0.0042223	Shuffled	-iti	s_01	0.0029045
40	0.00098832	Shuffled	-iti	s_05	0.029532
40	0.0040369	Shuffled	-iti	s_08	0.05558
40	0.0013449	Shuffled	-iti	s_10	0.011361
41	-3.4867e-05	Real	-ioi	o_01	0.017421
41	0.011322	Real	-ioi	o_02	0.03813
41	0.0055817	Real	-ioi	o_03	0.052897
41	0.00086833	Real	-ioi	o_04	0.050804
41	-0.00010783	Real	-ioi	o_05	0.056544
41	0.0056851	Real	-ioi	o_06	0.031031
41	0.0018327	Real	-ioi	o_07	0.02576
41	0.019719	Real	-ioi	o_08	0.063567
41	0.011565	Real	-ioi	o_09	0.037
41	0.0027049	Real	-ioi	o_10	-0.00034849
41	0.0045804	Shuffled	-ioi	s_01	0.01066
41	0.00018656	Shuffled	-ioi	s_05	0.065423
41	0.0022461	Shuffled	-ioi	s_08	0.057811
41	-0.00040227	Shuffled	-ioi	s_10	0.0040665
41	-0.0034508	Real	-iti	o_01	0.017421
41	0.0078753	Real	-iti	o_02	0.03813
41	0.01846	Real	-iti	o_03	0.052897
41	0.0020851	Real	-iti	o_04	0.050804
41	-0.026533	Real	-iti	o_05	0.056544
41	-0.0070263	Real	-iti	o_06	0.031031
41	0.014259	Real	-iti	o_07	0.02576
41	0.0025392	Real	-iti	o_08	0.063567
41	0.0056697	Real	-iti	o_09	0.037
41	-0.0027124	Real	-iti	o_10	-0.00034849
41	-0.00714	Shuffled	-iti	s_01	0.01066
41	0.0020019	Shuffled	-iti	s_05	0.065423
41	-0.0082137	Shuffled	-iti	s_08	0.057811
41	-0.0046614	Shuffled	-iti	s_10	0.0040665
42	-0.00019923	Real	-ioi	o_01	-0.0112
42	0.0033032	Real	-ioi	o_02	0.02136
42	-0.00031403	Real	-ioi	o_03	0.06578
42	0.00259	Real	-ioi	o_04	0.047701
42	0.0061464	Real	-ioi	o_05	0.0463
42	0.0014984	Real	-ioi	o_06	0.028293
42	-0.0017999	Real	-ioi	o_07	0.0048028
42	0.0044294	Real	-ioi	o_08	0.083265
42	0.0041992	Real	-ioi	o_09	0.055521
42	0.00010476	Real	-ioi	o_10	-0.010675
42	-0.00088801	Shuffled	-ioi	s_01	0.003895
42	0.0046048	Shuffled	-ioi	s_05	0.037364
42	0.0040865	Shuffled	-ioi	s_08	0.067537
42	0.00037073	Shuffled	-ioi	s_10	0.0041154
42	-0.019167	Real	-iti	o_01	-0.0112
42	0.0014293	Real	-iti	o_02	0.02136
42	0.0067246	Real	-iti	o_03	0.06578
42	0.0026499	Real	-iti	o_04	0.047701
42	0.0053401	Real	-iti	o_05	0.0463
42	-0.0017505	Real	-iti	o_06	0.028293
42	-0.00070303	Real	-iti	o_07	0.0048028
42	0.0063407	Real	-iti	o_08	0.083265
42	0.0031263	Real	-iti	o_09	0.055521
42	0.0016724	Real	-iti	o_10	-0.010675
42	0.0019229	Shuffled	-iti	s_01	0.003895
42	0.0027855	Shuffled	-iti	s_05	0.037364
42	0.015157	Shuffled	-iti	s_08	0.067537
42	0.014288	Shuffled	-iti	s_10	0.0041154
43	-0.0024222	Real	-ioi	o_01	0.031763
43	0.00040393	Real	-ioi	o_02	-0.0032265
43	0.0017388	Real	-ioi	o_03	0.043713
43	0.0015526	Real	-ioi	o_04	0.016582
43	0.0034285	Real	-ioi	o_05	0.024299
43	-0.0009836	Real	-ioi	o_06	0.03263
43	-0.00025015	Real	-ioi	o_07	0.010891
43	0.0016079	Real	-ioi	o_08	0.034928
43	0.0016353	Real	-ioi	o_09	0.016251
43	-0.00077373	Real	-ioi	o_10	-0.0092396
43	0.00098535	Shuffled	-ioi	s_01	0.01018
43	0.0030691	Shuffled	-ioi	s_05	0.0061507
43	0.0015732	Shuffled	-ioi	s_08	0.03228
43	4.511e-05	Shuffled	-ioi	s_10	-0.010056
43	0.0020905	Real	-iti	o_01	0.031763
43	0.0015679	Real	-iti	o_02	-0.0032265
43	0.0032956	Real	-iti	o_03	0.043713
43	0.0029494	Real	-iti	o_04	0.016582
43	0.0024307	Real	-iti	o_05	0.024299
43	-0.0006992	Real	-iti	o_06	0.03263
43	-0.0021425	Real	-iti	o_07	0.010891
43	0.0030096	Real	-iti	o_08	0.034928
43	0.0013512	Real	-iti	o_09	0.016251
43	-0.0010527	Real	-iti	o_10	-0.0092396
43	-3.2749e-05	Shuffled	-iti	s_01	0.01018
43	0.0023421	Shuffled	-iti	s_05	0.0061507
43	5.2289e-05	Shuffled	-iti	s_08	0.03228
43	-0.00021268	Shuffled	-iti	s_10	-0.010056
44	-0.001197	Real	-ioi	o_01	0.065382
44	-0.00044596	Real	-ioi	o_02	0.045534
44	-0.0007891	Real	-ioi	o_03	0.06133
44	0.00033053	Real	-ioi	o_04	0.039516
44	0.00045881	Real	-ioi	o_05	-0.011188
44	0.0058712	Real	-ioi	o_06	0.030681
44	0.0004745	Real	-ioi	o_07	0.016156
44	-8.5735e-05	Real	-ioi	o_08	0.038671
44	-0.00093634	Real	-ioi	o_09	0.031024
44	-0.00026194	Real	-ioi	o_10	0.015419
44	-0.0045539	Shuffled	-ioi	s_01	0.023196
44	0.00027275	Shuffled	-ioi	s_05	0.0059638
44	0.0031118	Shuffled	-ioi	s_08	0.019405
44	0.00023691	Shuffled	-ioi	s_10	0.035047
44	-0.00055549	Real	-iti	o_01	0.065382
44	0.0013486	Real	-iti	o_02	0.045534
44	0.0049324	Real	-iti	o_03	0.06133
44	0.0048127	Real	-iti	o_04	0.039516
44	0.0028476	Real	-iti	o_05	-0.011188
44	-0.0091249	Real	-iti	o_06	0.030681
44	-0.0019001	Real	-iti	o_07	0.016156
44	0.002668	Real	-iti	o_08	0.038671
44	0.0035219	Real	-iti	o_09	0.031024
44	0.0064775	Real	-iti	o_10	0.015419
44	-0.026967	Shuffled	-iti	s_01	0.023196
44	-0.0035875	Shuffled	-iti	s_05	0.0059638
44	0.0036214	Shuffled	-iti	s_08	0.019405
44	-0.00055507	Shuffled	-iti	s_10	0.035047
46	0.0058253	Real	-ioi	o_01	0.031044
46	-0.0023948	Real	-ioi	o_02	0.0018566
46	0.010021	Real	-ioi	o_03	-0.0035531
46	-0.00057717	Real	-ioi	o_04	0.016862
46	-0.00078899	Real	-ioi	o_05	0.011412
46	-0.0067883	Real	-ioi	o_06	0.014116
46	-0.0019419	Real	-ioi	o_07	0.02593
46	0.0029268	Real	-ioi	o_08	0.020706
46	-0.005854	Real	-ioi	o_09	-0.00020685
46	0.001855	Real	-ioi	o_10	0.0031194
46	0.0038254	Shuffled	-ioi	s_01	0.03145
46	-0.0029498	Shuffled	-ioi	s_05	-0.0001654
46	0.00056011	Shuffled	-ioi	s_08	-0.032644
46	0.00081016	Shuffled	-ioi	s_10	0.0034915
46	0.0046387	Real	-iti	o_01	0.031044
46	0.001094	Real	-iti	o_02	0.0018566
46	0.0074193	Real	-iti	o_03	-0.0035531
46	0.0015765	Real	-iti	o_04	0.016862
46	0.0087333	Real	-iti	o_05	0.011412
46	0.001017	Real	-iti	o_06	0.014116
46	-0.0014148	Real	-iti	o_07	0.02593
46	0.0046121	Real	-iti	o_08	0.020706
46	0.0016857	Real	-iti	o_09	-0.00020685
46	0.0039675	Real	-iti	o_10	0.0031194
46	0.0022367	Shuffled	-iti	s_01	0.03145
46	0.0019832	Shuffled	-iti	s_05	-0.0001654
46	-0.0013947	Shuffled	-iti	s_08	-0.032644
46	0.0049814	Shuffled	-iti	s_10	0.0034915
47	0.0064223	Real	-ioi	o_01	0.0063951
47	0.0038211	Real	-ioi	o_02	0.033047
47	0.015566	Real	-ioi	o_03	0.029851
47	-0.00080998	Real	-ioi	o_04	0.014756
47	0.017433	Real	-ioi	o_05	0.05964
47	0.0012349	Real	-ioi	o_06	0.013366
47	0.0061029	Real	-ioi	o_07	0.018962
47	0.0027112	Real	-ioi	o_08	0.04813
47	-0.0092364	Real	-ioi	o_09	0.037886
47	0.0069954	Real	-ioi	o_10	0.010185
47	0.0060451	Shuffled	-ioi	s_01	0.03255
47	0.01772	Shuffled	-ioi	s_05	0.015826
47	0.0056433	Shuffled	-ioi	s_08	0.041423
47	-0.0018384	Shuffled	-ioi	s_10	0.015434
47	-0.0053902	Real	-iti	o_01	0.0063951
47	0.0057749	Real	-iti	o_02	0.033047
47	-0.0040646	Real	-iti	o_03	0.029851
47	-0.0052203	Real	-iti	o_04	0.014756
47	-0.0060167	Real	-iti	o_05	0.05964
47	-0.0013891	Real	-iti	o_06	0.013366
47	0.015744	Real	-iti	o_07	0.018962
47	0.00059922	Real	-iti	o_08	0.04813
47	0.0047228	Real	-iti	o_09	0.037886
47	-0.00049427	Real	-iti	o_10	0.010185
47	0.0036189	Shuffled	-iti	s_01	0.03255
47	0.0015712	Shuffled	-iti	s_05	0.015826
47	0.0023343	Shuffled	-iti	s_08	0.041423
47	-0.0033278	Shuffled	-iti	s_10	0.015434
54	-0.0002302	Real	-ioi	o_01	0.047428
54	-8.0988e-05	Real	-ioi	o_02	0.025962
54	0.0041454	Real	-ioi	o_03	0.073704
54	-0.00067307	Real	-ioi	o_04	0.059992
54	-0.0018675	Real	-ioi	o_05	0.080592
54	-2.112e-05	Real	-ioi	o_06	0.041798
54	-0.00033349	Real	-ioi	o_07	0.015014
54	0.0014048	Real	-ioi	o_08	0.083297
54	0.00050522	Real	-ioi	o_09	0.0595
54	-0.00052409	Real	-ioi	o_10	0.002965
54	0.00065926	Shuffled	-ioi	s_01	0.020557
54	0.0010438	Shuffled	-ioi	s_05	0.048567
54	0.0027302	Shuffled	-ioi	s_08	0.073464
54	-0.00032129	Shuffled	-ioi	s_10	0.0076043
54	-0.0020508	Real	-iti	o_01	0.047428
54	0.0047297	Real	-iti	o_02	0.025962
54	0.002757	Real	-iti	o_03	0.073704
54	0.0015546	Real	-iti	o_04	0.059992
54	-0.0048302	Real	-iti	o_05	0.080592
54	-0.007662	Real	-iti	o_06	0.041798
54	0.0046244	Real	-iti	o_07	0.015014
54	-0.0096658	Real	-iti	o_08	0.083297
54	0.0026389	Real	-iti	o_09	0.0595
54	-0.0011563	Real	-iti	o_10	0.002965
54	1.6349e-05	Shuffled	-iti	s_01	0.020557
54	-0.0034972	Shuffled	-iti	s_05	0.048567
54	-0.00048586	Shuffled	-iti	s_08	0.073464
54	0.0010375	Shuffled	-iti	s_10	0.0076043
55	0.0031134	Real	-ioi	o_01	0.029149
55	0.0027249	Real	-ioi	o_02	0.045086
55	0.0055837	Real	-ioi	o_03	0.053228
55	0.0019212	Real	-ioi	o_04	0.041369
55	0.0020518	Real	-ioi	o_05	0.083738
55	0.00176	Real	-ioi	o_06	0.043412
55	0.0023036	Real	-ioi	o_07	0.022089
55	0.003047	Real	-ioi	o_08	0.061925
55	0.00074607	Real	-ioi	o_09	0.047748
55	0.00060745	Real	-ioi	o_10	0.038264
55	0.0013551	Shuffled	-ioi	s_01	0.032627
55	7.8873e-05	Shuffled	-ioi	s_05	0.081981
55	0.00099297	Shuffled	-ioi	s_08	0.08703
55	0.00041344	Shuffled	-ioi	s_10	0.033626
55	-0.0030209	Real	-iti	o_01	0.029149
55	0.0034615	Real	-iti	o_02	0.045086
55	0.0076611	Real	-iti	o_03	0.053228
55	-0.00064144	Real	-iti	o_04	0.041369
55	0.0057433	Real	-iti	o_05	0.083738
55	-0.0030682	Real	-iti	o_06	0.043412
55	-0.0030909	Real	-iti	o_07	0.022089
55	0.00029381	Real	-iti	o_08	0.061925
55	0.0033852	Real	-iti	o_09	0.047748
55	0.0026592	Real	-iti	o_10	0.038264
55	-0.0012558	Shuffled	-iti	s_01	0.032627
55	0.0028723	Shuffled	-iti	s_05	0.081981
55	0.0039035	Shuffled	-iti	s_08	0.08703
55	0.0034215	Shuffled	-iti	s_10	0.033626
56	-0.00099742	Real	-ioi	o_01	0.05264
56	0.0017058	Real	-ioi	o_02	0.036426
56	0.0018639	Real	-ioi	o_03	0.031449
56	-0.00023414	Real	-ioi	o_04	0.056468
56	-0.00057916	Real	-ioi	o_05	0.049324
56	-0.0014767	Real	-ioi	o_06	0.038744
56	0.0012924	Real	-ioi	o_07	0.034395
56	0.00025078	Real	-ioi	o_08	0.064265
56	-0.0013863	Real	-ioi	o_09	0.039715
56	0.00012269	Real	-ioi	o_10	0.0109
56	0.00020433	Shuffled	-ioi	s_01	0.030951
56	-0.0023884	Shuffled	-ioi	s_05	0.026235
56	-0.0013654	Shuffled	-ioi	s_08	0.067566
56	-7.4659e-05	Shuffled	-ioi	s_10	0.023687
56	0.00051994	Real	-iti	o_01	0.05264
56	-4.8924e-05	Real	-iti	o_02	0.036426
56	-0.002456	Real	-iti	o_03	0.031449
56	0.0012236	Real	-iti	o_04	0.056468
56	0.0033688	Real	-iti	o_05	0.049324
56	-0.0011162	Real	-iti	o_06	0.038744
56	-0.00098088	Real	-iti	o_07	0.034395
56	0.0028285	Real	-iti	o_08	0.064265
56	-0.0025846	Real	-iti	o_09	0.039715
56	-0.00029093	Real	-iti	o_10	0.0109
56	-0.003608	Shuffled	-iti	s_01	0.030951
56	-0.0016494	Shuffled	-iti	s_05	0.026235
56	0.0030997	Shuffled	-iti	s_08	0.067566
56	-6.9156e-05	Shuffled	-iti	s_10	0.023687
57	-0.0015574	Real	-ioi	o_01	0.042437
57	-0.027446	Real	-ioi	o_02	0.027832
57	0.0051765	Real	-ioi	o_03	0.084746
57	0.0026684	Real	-ioi	o_04	0.03514
57	0.004055	Real	-ioi	o_05	0.082537
57	0.00042644	Real	-ioi	o_06	0.0439
57	0.0012865	Real	-ioi	o_07	0.030075
57	0.0010958	Real	-ioi	o_08	0.043658
57	0.00043407	Real	-ioi	o_09	0.048729
57	-0.0012632	Real	-ioi	o_10	0.02809
57	0.0023441	Shuffled	-ioi	s_01	0.018846
57	0.005099	Shuffled	-ioi	s_05	0.063711
57	0.0061768	Shuffled	-ioi	s_08	0.10883
57	0.00098862	Shuffled	-ioi	s_10	0.012832
57	-0.0016408	Real	-iti	o_01	0.042437
57	-0.026931	Real	-iti	o_02	0.027832
57	0.009694	Real	-iti	o_03	0.084746
57	0.00063041	Real	-iti	o_04	0.03514
57	0.0013362	Real	-iti	o_05	0.082537
57	-0.0014923	Real	-iti	o_06	0.0439
57	0.0012864	Real	-iti	o_07	0.030075
57	-0.0020365	Real	-iti	o_08	0.043658
57	0.0039209	Real	-iti	o_09	0.048729
57	0.0043029	Real	-iti	o_10	0.02809
57	0.0011631	Shuffled	-iti	s_01	0.018846
57	3.7643e-05	Shuffled	-iti	s_05	0.063711
57	0.00093932	Shuffled	-iti	s_08	0.10883
57	0.0018448	Shuffled	-iti	s_10	0.012832
58	0.0059658	Real	-ioi	o_01	0.026201
58	0.0075081	Real	-ioi	o_02	0.053435
58	0.0092939	Real	-ioi	o_03	0.074743
58	-0.011692	Real	-ioi	o_04	0.045707
58	0.0033547	Real	-ioi	o_05	0.1213
58	-0.0025247	Real	-ioi	o_06	0.051986
58	-0.023148	Real	-ioi	o_07	0.0071391
58	-0.003298	Real	-ioi	o_08	0.076639
58	-0.016344	Real	-ioi	o_09	0.045238
58	0.0013709	Real	-ioi	o_10	0.029004
58	0.0027348	Shuffled	-ioi	s_01	0.037887
58	-0.012355	Shuffled	-ioi	s_05	0.084027
58	0.0054255	Shuffled	-ioi	s_08	0.10565
58	0.0034494	Shuffled	-ioi	s_10	0.021407
58	-0.016995	Real	-iti	o_01	0.026201
58	0.0088744	Real	-iti	o_02	0.053435
58	0.0051529	Real	-iti	o_03	0.074743
58	-0.012336	Real	-iti	o_04	0.045707
58	0.011902	Real	-iti	o_05	0.1213
58	-0.0043857	Real	-iti	o_06	0.051986
58	-0.022592	Real	-iti	o_07	0.0071391
58	-0.0075469	Real	-iti	o_08	0.076639
58	-0.013531	Real	-iti	o_09	0.045238
58	0.0024465	Real	-iti	o_10	0.029004
58	-0.0016676	Shuffled	-iti	s_01	0.037887
58	-0.017777	Shuffled	-iti	s_05	0.084027
58	0.0021888	Shuffled	-iti	s_08	0.10565
58	-0.0013288	Shuffled	-iti	s_10	0.021407
